# Supplementary material for: Unbiased and comprehensive identification of virus-derived circular RNAs in a large range of viral species and families
Source: PLoS Pathog. 2025 Sep 11;21(9):e1013448. doi: 10.1371/journal.ppat.1013448 (PMC12425286; doi:10.1371/journal.ppat.1013448)
Supplement: S1 Table — (XLSX) [file ppat.1013448.s008.xlsx]

## Sheet: Feuil1
Virus	Primer name	sequence (5'-3')
MDV	For circ pp14C	GTAAACGATTGCGGAAGTACG
	Rev circ pp14C	CTGCAAACTATATCGGAATGCG
	For lin pp14C	GTAAACGATTGCGGAAGTACG
	Rev lin pp14C	AAACAGACAAAAATTGTAGATGCC
	For circ vIL8	CTGTTGACGTGATACCACCG
	Rev circ vIL8	ACAGCGAGACTCTCCAGTGATA
	For lin vIL8	CAGGCGTTGTTGCTAGTATTGG
	Rev lin vIL8	ACAGCGAGACTCTCCAGTGATA
	RT MDV	Random hexamers
BLV	For circ Pol	AGGTCTCTTGGCGGGCTTAG
	Rev circ Pol	CCTGAAAGTCCAAAAGGTGGTC
	For lin Pol	AGGTCTCTTGGCGGGCTTAG
	Rev lin Pol	TCTGAATAGTTCGCATCTTTCCAC
	For circ Tax	GCCTTACAACGCTTCCTCCA
	Rev circ Tax	GCAGCTCGAATTTTGAAAGGG
	For lin Tax	GTCCAATGATGTCACCATCG
	Rev lin Tax	GCAGCTCGAATTTTGAAAGGG
	RT BLV	Random hexamers
HTLV-1	For circ Rex-Tax	CGTTATCGGCTCAGCTCTACAG
	Rev circ Rex-Tax	CAGTAGGGCGTGACGATGTAG
	For lin Rex-Tax	GCTAGTTCTGCCCAGTGGATC
	Rev lin Rex-Tax	CAGTAGGGCGTGACGATGTAG
	RT locus Rex-Tax	GGTGATCTGATGCTCTGGAC
	For circ Tax	AGGCAGATGACAATGACCATG
	Rev circ Tax	GTTGGTGTATTCTTCAAACAGGAG
	For lin Tax	GCCTTCCTCACCAATGTTCC
	Rev lin Tax	GTTGGTGTATTCTTCAAACAGGAG
	RT locus Tax	GTTAAAAAGTAGAGAAATGGGGA
HAdV-C5	For circ intron MLP	GAAGCTGGCGTCTGTGAGAC
	Rev circ intron MLP	CAGGTGAATATCAAATCCTCCTC
	For lin MLP	GAAGCTGGCGTCTGTGAGAC
	Rev lin MLP	TGCGGACTCGCTCAGGTC
	For circ E2B	CCTCCTACGAGAGTGTGGTGAG
	Rev circ E2B	GCCGCATACTAAGGGGAATAC
	For lin E2B	GAAGCTGGCGTCTGTGAGAC
	Rev lin E2B	GCCGCATACTAAGGGGAATAC
	RT HAdV-C5	Random hexamers
AlHV-1	For circ A9	AGTGCAGTGGGCAGTTTGAAG
	Rev circ A9	TCTCCTTAAACTCGGGTTCTCC
	For lin A9	AGTGCAGTGGGCAGTTTGAAG
	Rev lin A9	TTAAAGCGAAGGCACCACTCT
	For circ ORF73	GGCATCTAGTAGTTTTCCTACCC
	Rev circ ORF73	GGGAAATGTGCTTGTGAACAC
	For lin ORF73	GGCATCTAGTAGTTTTCCTACCC
	Rev lin ORF73	CTAGACCCTCTTTATGACCCTAGAC
	For circ A	CAAAGTAGCAAACAAAAGTTGTGTG
	Rev circ A	AGTATTTTAAGCAAAGACGAACACC
	For lin A	CAAAGTAGCAAACAAAAGTTGTGTG
	Rev lin A	GTTGGCTGAAATGAAATTCCTG
	RT AlHV-1	Random hexamers
