# Supplementary material for: Unbiased and comprehensive identification of virus-derived circular RNAs in a large range of viral species and families
Source: PLoS Pathog. 2025 Sep 11;21(9):e1013448. doi: 10.1371/journal.ppat.1013448 (PMC12425286; doi:10.1371/journal.ppat.1013448)
Supplement: S2 Table — This example displays the data obtained for MDV, as in Figure 1 and S7E. The three first columns represent the backsplice junction and the backsplice sites. The « Count » column represent the raw number of reads mapping the backsplice junction without normalization. The Sense_score column is calculated based on the strand which is covered by the reads mapping the backsplice junction. The U2_score is calculated based on the distance of the backsplicing site from a canonical splicing site. The 5’ and 3’ position are the positions of the splicing sites and they determine the Max_CircRNA_Size. The « Colocalized Gene » column requires a completed GFF file to determine the colocalizing genes. The « Longest Common Kmer » was identified comparing the backsplice sites and the « Common Sequences » were extracted accordingly. The « Chromosome » is the viral genome reference on which the backsplice junction was identified. The identifiers of the reads are available in the SAM alignment file. (CSV) [file ppat.1013448.s009.csv]

Backjunction 5'_Splice_Site_(Sense_Strand) 3'_Splice_Site_(Sense_Strand) Count Sense_Score U2_Score 5'_Position_(Sense_Strand) 3'_Position_(Sense_Strand) Max_CircRNA_Size Colocalized_Gene Longest_Common_Kmer Common_Sequences Chromosome Identifiers_Of_The_Reads
GTCCCCCTATGACCTGGGTGGACGGCCGAG TACTCACCGAGATTACCTGGGTGGACGGCC GTCCCCCTATGACCTCTGCGGAAGCGTATG 43 -2.7209302325581395 0.9 153795 154984 1189 ['Unknown'] 4 ['ACCT'] bb2573 ['A00253:692:HN5HLDSX3:2:1231:14027:27633'	'A00253:692:HN5HLDSX3:2:1322:2058:34053'	'A00253:692:HN5HLDSX3:2:1375:24487:11271'	'A00253:692:HN5HLDSX3:2:1403:3387:36385'	'A00253:692:HN5HLDSX3:2:2130:31277:32737'	'A00253:692:HN5HLDSX3:2:2131:32316:9142'	'A00253:692:HN5HLDSX3:2:2345:13675:1939'	'A00253:692:HN5HLDSX3:2:2522:28619:34021'	'A00253:692:HN5HLDSX3:2:2620:14660:14074'	'A00808:1041:HNC2HDSX3:2:1148:6171:14591'	'A00808:1041:HNC2HDSX3:2:1239:6316:11522'	'A00808:1041:HNC2HDSX3:2:1239:6253:11537'	'A00808:1041:HNC2HDSX3:2:1245:13205:9236'	'A00808:1041:HNC2HDSX3:2:1275:19226:12868'	'A00808:1041:HNC2HDSX3:2:1363:23122:20932'	'A00808:1041:HNC2HDSX3:2:1370:20708:19914'	'A00808:1041:HNC2HDSX3:2:1370:20862:20243'	'A00808:1041:HNC2HDSX3:2:1370:20952:20243'	'A00808:1041:HNC2HDSX3:2:1413:8947:13260'	'A00808:1041:HNC2HDSX3:2:1414:6822:8046'	'A00808:1041:HNC2HDSX3:2:1425:9173:13307'	'A00808:1041:HNC2HDSX3:2:1427:15320:23265'	'A00808:1041:HNC2HDSX3:2:1427:15989:28964'	'A00808:1041:HNC2HDSX3:2:1521:13241:35352'	'A00808:1041:HNC2HDSX3:2:1533:27850:23860'	'A00808:1041:HNC2HDSX3:2:1535:27624:13542'	'A00808:1041:HNC2HDSX3:2:1545:11162:34601'	'A00808:1041:HNC2HDSX3:2:2272:13476:13839'	'A00808:1041:HNC2HDSX3:2:2272:11984:18771'	'A00808:1041:HNC2HDSX3:2:2320:2618:27978'	'A00808:1041:HNC2HDSX3:2:2321:27453:15342'	'A00808:1041:HNC2HDSX3:2:2335:24478:2926'	'A00808:1041:HNC2HDSX3:2:2417:31277:16266'	'A00808:1041:HNC2HDSX3:2:2425:5159:2848'	'A00808:1041:HNC2HDSX3:2:2425:5891:3270'	'A00808:1041:HNC2HDSX3:2:2465:25708:28980'	'A00808:1041:HNC2HDSX3:2:2545:11505:28369'	'A00808:1041:HNC2HDSX3:2:2546:9697:1783'	'A00808:1041:HNC2HDSX3:2:2547:13639:28181'	'A00808:1041:HNC2HDSX3:2:2555:16839:16532'	'A00808:1041:HNC2HDSX3:2:2566:20356:2237'	'A00808:1041:HNC2HDSX3:2:2658:30508:34475'	'A00253:692:HN5HLDSX3:2:1101:6144:5400']
TTGTTACGTCGTACAGTGATTATTCTTTCT AGCTCCGTTCGAAGCAGTGATTATTCTTTC TTGTTACGTCGTACATTAATCTCACCTCAT 2 2.0 0.4 10074 10579 505 ['Unknown'] 4 ['ATTA'] bb2573 ['A00253:692:HN5HLDSX3:2:1101:11568:6746'	'A00253:692:HN5HLDSX3:2:1101:11523:6731']
CTTCTCCCTGGTATACACATCTGCTAAAGG AGACTGCATTAACTCACATCTGCTAAAGGT CTCCCTGGTATACACCTGCAAGAGACGCCT 1287 -2.016317016317016 0.8 4245 5868 1623 ['Unknown'] 5 ['CTGCA'] bb2573 ['A00253:692:HN5HLDSX3:2:1101:2998:26694'	'A00253:692:HN5HLDSX3:2:1102:30572:21496'	'A00253:692:HN5HLDSX3:2:1102:10267:33207'	'A00253:692:HN5HLDSX3:2:1108:23556:11725'	'A00253:692:HN5HLDSX3:2:1108:15374:31125'	'A00253:692:HN5HLDSX3:2:1117:11297:11005'	'A00253:692:HN5HLDSX3:2:1121:29396:34428'	'A00253:692:HN5HLDSX3:2:1123:31295:14325'	'A00253:692:HN5HLDSX3:2:1126:18530:17926'	'A00253:692:HN5HLDSX3:2:1128:5403:31516'	'A00253:692:HN5HLDSX3:2:1129:13612:29042'	'A00253:692:HN5HLDSX3:2:1136:26512:36448'	'A00253:692:HN5HLDSX3:2:1138:30246:21840'	'A00253:692:HN5HLDSX3:2:1146:25626:17910'	'A00253:692:HN5HLDSX3:2:1148:21133:30890'	'A00253:692:HN5HLDSX3:2:1150:23990:14387'	'A00253:692:HN5HLDSX3:2:1153:12943:20964'	'A00253:692:HN5HLDSX3:2:1158:5801:16141'	'A00253:692:HN5HLDSX3:2:1163:5999:28479'	'A00253:692:HN5HLDSX3:2:1168:4038:10426'	'A00253:692:HN5HLDSX3:2:1170:4978:23390'	'A00253:692:HN5HLDSX3:2:1172:19886:13917'	'A00253:692:HN5HLDSX3:2:1172:12138:28588'	'A00253:692:HN5HLDSX3:2:1172:12292:28667'	'A00253:692:HN5HLDSX3:2:1173:17707:2284'	'A00253:692:HN5HLDSX3:2:1173:32497:19038'	'A00253:692:HN5HLDSX3:2:1174:18457:5368'	'A00253:692:HN5HLDSX3:2:1175:4526:21825'	'A00253:692:HN5HLDSX3:2:1176:6632:30013'	'A00253:692:HN5HLDSX3:2:1177:29098:4570'	'A00253:692:HN5HLDSX3:2:1178:3658:2848'	'A00253:692:HN5HLDSX3:2:1178:7699:21371'	'A00253:692:HN5HLDSX3:2:1204:29179:4993'	'A00253:692:HN5HLDSX3:2:1204:30418:35916'	'A00253:692:HN5HLDSX3:2:1205:24270:35540'	'A00253:692:HN5HLDSX3:2:1207:30689:3568'	'A00253:692:HN5HLDSX3:2:1207:22073:27383'	'A00253:692:HN5HLDSX3:2:1208:31430:31469'	'A00253:692:HN5HLDSX3:2:1211:24297:13135'	'A00253:692:HN5HLDSX3:2:1211:15908:35117'	'A00253:692:HN5HLDSX3:2:1215:7952:33646'	'A00253:692:HN5HLDSX3:2:1216:4092:26115'	'A00253:692:HN5HLDSX3:2:1216:6415:30326'	'A00253:692:HN5HLDSX3:2:1217:4508:16407'	'A00253:692:HN5HLDSX3:2:1218:28953:23296'	'A00253:692:HN5HLDSX3:2:1221:8160:8891'	'A00253:692:HN5HLDSX3:2:1223:10113:29215'	'A00253:692:HN5HLDSX3:2:1226:4173:26224'	'A00253:692:HN5HLDSX3:2:1230:9100:14747'	'A00253:692:HN5HLDSX3:2:1230:10185:31281'
GCCCAGTTCCCGTCTGGGTGGACGGCCGAG CTCACCGAGATTACCTGGGTGGACGGCCGA GCCCAGTTCCCGTCTATGTAGAGGAAATGA 166 -2.753012048192771 0.7 153797 155136 1339 ['Unknown'] 3 ['CCG'	'GAG'	'AGA'	'GGA'	'GCC'] bb2573 ['A00253:692:HN5HLDSX3:2:1147:13847:21308'	'A00253:692:HN5HLDSX3:2:1221:30011:31172'	'A00253:692:HN5HLDSX3:2:1230:25970:9298'	'A00253:692:HN5HLDSX3:2:1241:32714:15029'	'A00253:692:HN5HLDSX3:2:1247:19868:33959'	'A00253:692:HN5HLDSX3:2:1268:26178:19022'	'A00253:692:HN5HLDSX3:2:1304:31656:27884'	'A00253:692:HN5HLDSX3:2:1340:13169:19038'	'A00253:692:HN5HLDSX3:2:1356:31494:20337'	'A00253:692:HN5HLDSX3:2:1362:3929:13526'	'A00253:692:HN5HLDSX3:2:1427:21558:4664'	'A00253:692:HN5HLDSX3:2:1501:13340:1517'	'A00253:692:HN5HLDSX3:2:1516:27914:19930'	'A00253:692:HN5HLDSX3:2:1546:11595:17127'	'A00253:692:HN5HLDSX3:2:1567:12120:15248'	'A00253:692:HN5HLDSX3:2:1569:28076:4085'	'A00253:692:HN5HLDSX3:2:1640:5186:4116'	'A00253:692:HN5HLDSX3:2:1640:10917:32142'	'A00253:692:HN5HLDSX3:2:1657:4137:9940'	'A00253:692:HN5HLDSX3:2:2104:19497:8328'	'A00253:692:HN5HLDSX3:2:2107:30852:36605'	'A00253:692:HN5HLDSX3:2:2120:30065:10942'	'A00253:692:HN5HLDSX3:2:2120:28040:35023'	'A00253:692:HN5HLDSX3:2:2122:19578:1141'	'A00253:692:HN5HLDSX3:2:2142:8287:30405'	'A00253:692:HN5HLDSX3:2:2156:21151:9752'	'A00253:692:HN5HLDSX3:2:2210:5367:3490'	'A00253:692:HN5HLDSX3:2:2213:19244:23453'	'A00253:692:HN5HLDSX3:2:2217:15157:36448'	'A00253:692:HN5HLDSX3:2:2254:23565:24205'	'A00253:692:HN5HLDSX3:2:2255:26992:3051'	'A00253:692:HN5HLDSX3:2:2260:9100:10676'	'A00253:692:HN5HLDSX3:2:2268:3595:25692'	'A00253:692:HN5HLDSX3:2:2269:26124:10723'	'A00253:692:HN5HLDSX3:2:2301:5276:14575'	'A00253:692:HN5HLDSX3:2:2303:26431:3583'	'A00253:692:HN5HLDSX3:2:2308:1371:33865'	'A00253:692:HN5HLDSX3:2:2419:23909:23891'	'A00253:692:HN5HLDSX3:2:2433:16197:26569'	'A00253:692:HN5HLDSX3:2:2436:31611:19633'	'A00253:692:HN5HLDSX3:2:2437:13774:10598'	'A00253:692:HN5HLDSX3:2:2441:28384:31767'	'A00253:692:HN5HLDSX3:2:2448:22978:6715'	'A00253:692:HN5HLDSX3:2:2457:11948:31892'	'A00253:692:HN5HLDSX3:2:2457:13557:35493'	'A00253:692:HN5HLDSX3:2:2507:25174:14747'
TCGGATGCCCCCAATAGCATTCGTGGACAA TTTTTGTTGCGCAGAGCATTCGTGGACAAG TCGGATGCCCCCAATGTAAGTAGCGTAGGG 119 1.9327731092436975 0.9 42758 44319 1561 ['Unknown'] 3 ['TGT'	'TGC'	'GCG'	'AGC'	'TCG'	'CGT'	'GGA'	'CAA'	'AAG'] bb2573 ['A00253:692:HN5HLDSX3:2:1151:8052:6324'	'A00253:692:HN5HLDSX3:2:1154:21875:2237'	'A00253:692:HN5HLDSX3:2:1154:22959:4867'	'A00253:692:HN5HLDSX3:2:1155:12445:8296'	'A00253:692:HN5HLDSX3:2:1201:10700:33896'	'A00253:692:HN5HLDSX3:2:1207:7202:13119'	'A00253:692:HN5HLDSX3:2:1216:10004:32315'	'A00253:692:HN5HLDSX3:2:1221:13648:20838'	'A00253:692:HN5HLDSX3:2:1229:28402:5024'	'A00253:692:HN5HLDSX3:2:1306:17101:31485'	'A00253:692:HN5HLDSX3:2:1316:23448:9721'	'A00253:692:HN5HLDSX3:2:1345:26539:27633'	'A00253:692:HN5HLDSX3:2:1345:26567:27868'	'A00253:692:HN5HLDSX3:2:1348:6253:35274'	'A00253:692:HN5HLDSX3:2:1359:15600:2300'	'A00253:692:HN5HLDSX3:2:1363:28311:12665'	'A00253:692:HN5HLDSX3:2:1409:24252:27461'	'A00253:692:HN5HLDSX3:2:1443:7392:26443'	'A00253:692:HN5HLDSX3:2:1450:25346:8719'	'A00253:692:HN5HLDSX3:2:1549:27670:1031'	'A00253:692:HN5HLDSX3:2:1567:17897:23124'	'A00253:692:HN5HLDSX3:2:1567:17942:23171'	'A00253:692:HN5HLDSX3:2:1571:18114:28667'	'A00253:692:HN5HLDSX3:2:1578:18285:12649'	'A00253:692:HN5HLDSX3:2:1647:4426:31328'	'A00253:692:HN5HLDSX3:2:1666:20799:31093'	'A00253:692:HN5HLDSX3:2:1670:21414:15154'	'A00253:692:HN5HLDSX3:2:2168:6280:26365'	'A00253:692:HN5HLDSX3:2:2168:18304:29246'	'A00253:692:HN5HLDSX3:2:2168:18557:29935'	'A00253:692:HN5HLDSX3:2:2177:2736:29872'	'A00253:692:HN5HLDSX3:2:2201:4399:24361'	'A00253:692:HN5HLDSX3:2:2201:4408:24377'	'A00253:692:HN5HLDSX3:2:2215:30391:8030'	'A00253:692:HN5HLDSX3:2:2217:16532:31782'	'A00253:692:HN5HLDSX3:2:2223:9679:31908'	'A00253:692:HN5HLDSX3:2:2228:25093:21778'	'A00253:692:HN5HLDSX3:2:2233:4481:23500'	'A00253:692:HN5HLDSX3:2:2245:6388:17096'	'A00253:692:HN5HLDSX3:2:2264:1985:20901'	'A00253:692:HN5HLDSX3:2:2264:1922:21136'	'A00253:692:HN5HLDSX3:2:2272:24831:32784'
TTTGCCGAGATCCATATCAATTGAAACTCC TGGCCCAATGCGTACATATCAATTGAAACT TTTGCCGAGATCCATGAACGTTTTCTCTAT 2 2.0 0.1 36632 37009 377 ['Unknown'] 4 ['TGAA'] bb2573 ['A00253:692:HN5HLDSX3:2:1165:30472:13589'	'A00253:692:HN5HLDSX3:2:1101:12237:20431']
AGGGACATGATGTTTGCATCGACTGTAGCC CCGATATGCATATAGCATCGACTGTAGCCA GACATGATGTTTGCAATAATCAAAAGTGCA 2 2.0 0.5 93887 95050 1163 ['Unknown'] 4 ['TGCA'] bb2573 ['A00808:1041:HNC2HDSX3:2:2402:12952:18035'	'A00253:692:HN5HLDSX3:2:1101:3269:22592']
TTATATAAGCCGTTATATTACCTGTGGACA ATTCGAAGCAGTTGTATTACCTGGGGACAG TATAAGCCGTTATATAGTTATCTTGGTACT 3 -2.0 0 158240 159138 898 ['Unknown'] 4 ['AAGC'	'AGTT'] bb2573 ['A00253:692:HN5HLDSX3:2:1101:24388:24596'	'A00253:692:HN5HLDSX3:2:1101:23800:28463'	'A00253:692:HN5HLDSX3:2:1101:24207:23970']
CTAGCTACTATTTATGATCCGAAGGGAGAT ATCTCCGCTCCATGTGATCCGAAGGGAGAT CTAGCTACTATTTATACTGGATTCAGAGGG 10 -2.0 0.4 9191 9580 389 ['Unknown'] 4 ['AGGG'] bb2573 ['A00253:692:HN5HLDSX3:2:1148:9263:3630'	'A00253:692:HN5HLDSX3:2:2157:9896:9549'	'A00253:692:HN5HLDSX3:2:2505:26350:15374'	'A00808:1041:HNC2HDSX3:2:2441:11668:2879'	'A00808:1041:HNC2HDSX3:2:2441:11324:8923'	'A00808:1041:HNC2HDSX3:2:2459:27624:9220'	'A00808:1041:HNC2HDSX3:2:2464:32859:21668'	'A00808:1041:HNC2HDSX3:2:2532:16215:32737'	'A00808:1041:HNC2HDSX3:2:2549:5376:13150'	'A00253:692:HN5HLDSX3:2:1101:7988:24690']
CCTCGTCTCCTGGTACCATGGACGCGTATA GATGTGACGGCAATCCATGGACGCGTATAC TCTCCTGGTACCATGAATTATCGGATCTCA 2 2.0 0 155627 155949 322 ['Unknown'] 5 ['CCATG'] bb2573 ['A00253:692:HN5HLDSX3:2:2207:10954:9126'	'A00253:692:HN5HLDSX3:2:1102:5575:4288']
AACATCTCCGCTCCATGAAAAATATACATA TTACAGGATGAGGCTGAAAAATATACATAC CATCTCCGCTCCATGTGATCCGAAGGGAGA 6 -2.0 0 8582 9190 608 ['Unknown'] 3 ['AGG'	'GGA'	'GAT'	'ATG'	'TGA'	'GAG'	'GCT'	'GAA'	'CAT'] bb2573 ['A00808:1041:HNC2HDSX3:2:1543:4065:22905'	'A00808:1041:HNC2HDSX3:2:1667:25346:33802'	'A00808:1041:HNC2HDSX3:2:2364:23719:32612'	'A00808:1041:HNC2HDSX3:2:2556:13593:7498'	'A00808:1041:HNC2HDSX3:2:2562:12382:18051'	'A00253:692:HN5HLDSX3:2:1102:7943:4883']
GCAGAACCAGCTTCAAGGTGTCCGGTTCGG TGTTGATAGGAGACTCAAGGTGTCCGGTTC GCAGAACCAGCTTCACCAATCAGCTTATCT 9 2.0 0.2 44819 45380 561 ['Unknown'] 3 ['AGA'	'TCA'	'CAA'	'TTC'] bb2573 ['A00253:692:HN5HLDSX3:2:1470:19199:31046'	'A00253:692:HN5HLDSX3:2:1671:22959:29763'	'A00808:1041:HNC2HDSX3:2:1116:20193:22435'	'A00808:1041:HNC2HDSX3:2:1116:20961:23171'	'A00808:1041:HNC2HDSX3:2:1219:13033:17174'	'A00808:1041:HNC2HDSX3:2:1219:12554:19664'	'A00808:1041:HNC2HDSX3:2:2349:25961:20181'	'A00808:1041:HNC2HDSX3:2:2555:7383:12680'	'A00253:692:HN5HLDSX3:2:1102:21278:8312']
AACATCTCGATGAGCGTGGACTTGAGTAAG TATACCAAAGTGTTGTGGACTTGAGTAGGT ATCTCGATGAGCGTGCTCTTGCAGCTCGCG 2 -2.0 0.5 155652 156024 372 ['Unknown'] 4 ['CTTG'	'TGAG'] bb2573 ['A00808:1041:HNC2HDSX3:2:2557:21450:32722'	'A00253:692:HN5HLDSX3:2:1102:31693:17268']
GACTTCGAACGGCTAATGCGTTCCCTGGAA CGTCGGGATGTATTATGCGTTCCCTGGAAG TTCGAACGGCTAATGAAAACTAAGAACGAT 5 -2.0 0.1 37562 38286 724 ['Unknown'] 3 ['TCG'	'CGG'	'GAT'	'ATG'	'TTC'	'GAA'	'AAG'] bb2573 ['A00253:692:HN5HLDSX3:2:1102:9670:27289'	'A00808:1041:HNC2HDSX3:2:1103:3287:24784'	'A00808:1041:HNC2HDSX3:2:1103:3161:26788'	'A00808:1041:HNC2HDSX3:2:1251:6442:13839'	'A00253:692:HN5HLDSX3:2:1102:9688:25003']
GCCAAAGGTTTGGATGATCGTTGTGATGAA TTCGGAAACATGGCGATCGTTGTGATGAAT CCAAAGGTTTGGATGCAACAATGCGGGACA 2 -2.0 0 80454 80945 491 ['Unknown'] 4 ['AACA'	'GATG'] bb2573 ['A00808:1041:HNC2HDSX3:2:1428:23104:4679'	'A00253:692:HN5HLDSX3:2:1102:13530:25300']
CGGTACTATACAAAATTATTATTAAAATAA TCATTTTCCACCGGACAAAATTATGATGAA CGGTACTATACAAAAATGGTGAAGAATATG 4 2.0 0.2 70112 70278 166 ['Unknown'] 6 ['ACAAAA'] bb2573 ['A00253:692:HN5HLDSX3:2:2648:24930:13510'	'A00253:692:HN5HLDSX3:2:2648:24957:13557'	'A00808:1041:HNC2HDSX3:2:2258:5095:28729'	'A00253:692:HN5HLDSX3:2:1102:4589:27884']
ACAAAAACTTCTGATCTGTACGAAGCATTA ACTTCAATAAACAGTGATCTGTACGAAGCA ACAAAAACTTCTGATGCGATCACCAAAACT 9 -2.0 0.2 9415 9713 298 ['Unknown'] 5 ['ACTTC'] bb2573 ['A00253:692:HN5HLDSX3:2:2301:1118:4022'	'A00253:692:HN5HLDSX3:2:2350:31439:25316'	'A00808:1041:HNC2HDSX3:2:1163:14100:16110'	'A00808:1041:HNC2HDSX3:2:1322:21242:6089'	'A00808:1041:HNC2HDSX3:2:1606:32316:28651'	'A00808:1041:HNC2HDSX3:2:2172:11659:27164'	'A00808:1041:HNC2HDSX3:2:2172:11749:27164'	'A00808:1041:HNC2HDSX3:2:2602:4463:35055'	'A00253:692:HN5HLDSX3:2:1102:14181:29653']
TGGCCCAGTTCCCGTCGAGATTACCTGGGT TGCCCCGTACTCACCGAGATTACCTGGGTG GGCCCAGTTCCCGTCTATGTAGAGGAAATG 4818 -2.6587795765877957 0.8 153788 155135 1347 ['Unknown'] 5 ['CCCGT'] bb2573 ['A00253:692:HN5HLDSX3:2:1105:5746:1799'	'A00253:692:HN5HLDSX3:2:1106:20961:5635'	'A00253:692:HN5HLDSX3:2:1106:9534:12461'	'A00253:692:HN5HLDSX3:2:1106:2049:17440'	'A00253:692:HN5HLDSX3:2:1106:5385:20556'	'A00253:692:HN5HLDSX3:2:1106:7283:36746'	'A00253:692:HN5HLDSX3:2:1107:14036:32816'	'A00253:692:HN5HLDSX3:2:1108:27561:2628'	'A00253:692:HN5HLDSX3:2:1108:9209:15624'	'A00253:692:HN5HLDSX3:2:1110:5511:32643'	'A00253:692:HN5HLDSX3:2:1111:24153:29199'	'A00253:692:HN5HLDSX3:2:1112:11939:8891'	'A00253:692:HN5HLDSX3:2:1113:22815:17237'	'A00253:692:HN5HLDSX3:2:1113:22824:17315'	'A00253:692:HN5HLDSX3:2:1113:22887:17519'	'A00253:692:HN5HLDSX3:2:1113:29333:27774'	'A00253:692:HN5HLDSX3:2:1113:2600:34929'	'A00253:692:HN5HLDSX3:2:1113:7437:35697'	'A00253:692:HN5HLDSX3:2:1114:20057:2848'	'A00253:692:HN5HLDSX3:2:1114:17210:6621'	'A00253:692:HN5HLDSX3:2:1114:26259:11772'	'A00253:692:HN5HLDSX3:2:1115:17183:8015'	'A00253:692:HN5HLDSX3:2:1115:29731:11710'	'A00253:692:HN5HLDSX3:2:1115:20681:11913'	'A00253:692:HN5HLDSX3:2:1115:14850:16689'	'A00253:692:HN5HLDSX3:2:1117:21278:8907'	'A00253:692:HN5HLDSX3:2:1118:17363:2973'	'A00253:692:HN5HLDSX3:2:1118:11957:13244'	'A00253:692:HN5HLDSX3:2:1118:5620:19554'	'A00253:692:HN5HLDSX3:2:1118:11143:32033'	'A00253:692:HN5HLDSX3:2:1119:23873:1752'	'A00253:692:HN5HLDSX3:2:1119:4598:13213'	'A00253:692:HN5HLDSX3:2:1119:1099:16736'	'A00253:692:HN5HLDSX3:2:1121:31458:5776'	'A00253:692:HN5HLDSX3:2:1122:26702:20243'	'A00253:692:HN5HLDSX3:2:1122:32823:26960'	'A00253:692:HN5HLDSX3:2:1124:17562:7607'	'A00253:692:HN5HLDSX3:2:1125:24975:5822'	'A00253:692:HN5HLDSX3:2:1126:11677:2049'	'A00253:692:HN5HLDSX3:2:1126:3667:2425'	'A00253:692:HN5HLDSX3:2:1126:10212:7780'	'A00253:692:HN5HLDSX3:2:1127:5231:13150'	'A00253:692:HN5HLDSX3:2:1127:8938:31939'	'A00253:692:HN5HLDSX3:2:1128:8648:18380'	'A00253:692:HN5HLDSX3:2:1129:6388:11334'	'A00253:692:HN5HLDSX3:2:1129:28673:13667'	'A00253:692:HN5HLDSX3:2:1129:29894:18944'	'A00253:692:HN5HLDSX3:2:1130:22345:7216'	'A00253:692:HN5HLDSX3:2:1130:24017:21480'	'A00253:692:HN5HLDSX3:2:1131:17770:26631'
AGCATTGAAATATGAATGCTGCATATTGTC AGAATCTTGCATGTATGCTGCATATTGTCG GCATTGAAATATGAAGAATATCTCGTAGAA 3 2.0 0 93385 94297 912 ['Unknown'] 5 ['AGAAT'] bb2573 ['A00253:692:HN5HLDSX3:2:1328:32018:3991'	'A00253:692:HN5HLDSX3:2:2328:31213:22106'	'A00253:692:HN5HLDSX3:2:1103:32262:1689']
CCGCAGACTCTCTGTCTGTGGTAAGGAAGG CTCTATTTCCTTGACTGTGGTAAGGAAGGC CAGACTCTCTGTCTGCAGCATAAGATGCTT 3 -2.0 0.7 82743 83315 572 ['Unknown'] 4 ['CTCT'	'GACT'	'CTGT'	'TAAG'] bb2573 ['A00808:1041:HNC2HDSX3:2:1264:21341:19539'	'A00808:1041:HNC2HDSX3:2:2265:20537:8531'	'A00253:692:HN5HLDSX3:2:1103:7500:10191']
AAGGAGATCCTCGTACAGGCCTCCTACACC ACAGACATATCCAATACAGGCCTCCTACAC AAGGAGATCCTCGTAAGGTGTAATATAAGG 3 -2.0 0.3 10748 11267 519 ['Unknown'] 4 ['ATAT'	'ATCC'	'AATA'	'CCTC'	'TCCT'] bb2573 ['A00253:692:HN5HLDSX3:2:1103:21007:16767'	'A00253:692:HN5HLDSX3:2:2248:14615:9017'	'A00253:692:HN5HLDSX3:2:1103:20763:16626']
CAACGACCTGCATCAATGCGTCTACGGACA GCATACATCCACAACAATGCGTCTACGGAC CAACGACCTGCATCAGTGGATGTACTGGCC 6 2.0 0.5 102351 102861 510 ['Unknown'] 4 ['GCAT'	'CATC'	'CAAC'] bb2573 ['A00808:1041:HNC2HDSX3:2:1113:15790:1501'	'A00808:1041:HNC2HDSX3:2:1113:18032:15937'	'A00808:1041:HNC2HDSX3:2:2134:21043:26193'	'A00808:1041:HNC2HDSX3:2:2507:15600:33927'	'A00808:1041:HNC2HDSX3:2:2521:30273:29966'	'A00253:692:HN5HLDSX3:2:1103:2763:17863']
GTCGCCGTTGTTGCTGTATATAGGACATGG AGACACACATTTATTGTATATAGGACATGG GTCGCCGTTGTTGCTATATCCATCGCATTC 2 -2.0 0.3 80670 81202 532 ['Unknown'] 5 ['TATAT'] bb2573 ['A00253:692:HN5HLDSX3:2:2372:24749:6339'	'A00253:692:HN5HLDSX3:2:1103:16514:26522']
ACTTCCTTTACATTGCCCCCCTGAGACCCA AAATGGGGTTTATGTGCCCCCCTGAGACCC ACTTCCTTTACATTGTCCTGTACACATCCA 4 -2.0 0.3 158036 158498 462 ['Unknown'] 4 ['TTTA'	'CCTG'] bb2573 ['A00253:692:HN5HLDSX3:2:2274:25156:19413'	'A00253:692:HN5HLDSX3:2:2450:12970:25457'	'A00808:1041:HNC2HDSX3:2:2561:13268:5243'	'A00253:692:HN5HLDSX3:2:1103:11623:29042']
CAATCGAAATGATATCAATCAAGATCCATT CCGTCTACTGTGAACAATCAAGATCCATTC ATCGAAATGATATCATATATGAAAGCTGCA 2 2.0 0 43222 43543 321 ['Unknown'] 4 ['TGAA'	'ATCA'] bb2573 ['A00808:1041:HNC2HDSX3:2:1256:20645:11099'	'A00253:692:HN5HLDSX3:2:1103:32805:32095']
GTTTGTTTTACCTTTCAAGACCAGTCAGCC CGACGAACAACACACAAGACCAGTCAGCCG TTTGTTTTACCTTTCGAGGAGAACCACCAT 2 2.0 0.2 99259 99694 435 ['Unknown'] 4 ['GAAC'	'ACCA'] bb2573 ['A00253:692:HN5HLDSX3:2:2252:30987:22028'	'A00253:692:HN5HLDSX3:2:1103:28311:32831']
GCCTAGCTACTATTTGATACAAATGGGGCG TTCCCACCGCCGAATGATACAAATGGGGCG GCCTAGCTACTATTTATACTGGATTCAGAG 2 -2.0 0.2 8976 9578 602 ['Unknown'] 4 ['ATAC'] bb2573 ['A00253:692:HN5HLDSX3:2:1439:10086:20682'	'A00253:692:HN5HLDSX3:2:1104:24225:1297']
AAAAGTGTAGTGGATTACTGGGTTTGCGTG TCAGCCGTTCTTGCTACTGGGTTTGCGTGA GTAGTGGATTACTGGAAATCCCGAATCGGT 3 -2.0 0.4 36245 36558 313 ['Unknown'] 6 ['TACTGG'] bb2573 ['A00253:692:HN5HLDSX3:2:1262:20482:28510'	'A00253:692:HN5HLDSX3:2:1653:29234:25410'	'A00253:692:HN5HLDSX3:2:1104:5810:8829']
GAAAGTTTCATGTCGTGTGCCAACATTTTC TTGTTAAGGTTCATTGTGCCAACATTTTCA AGTTTCATGTCGTGTATTTATTGCATCATA 9 -2.0 0 10507 11068 561 ['Unknown'] 5 ['TTCAT'	'TTTCA'] bb2573 ['A00253:692:HN5HLDSX3:2:1161:18819:36151'	'A00253:692:HN5HLDSX3:2:1277:17038:8923'	'A00253:692:HN5HLDSX3:2:1654:32660:20290'	'A00808:1041:HNC2HDSX3:2:1259:23158:35963'	'A00808:1041:HNC2HDSX3:2:1259:24198:37043'	'A00808:1041:HNC2HDSX3:2:1511:21549:10880'	'A00808:1041:HNC2HDSX3:2:1659:29161:30201'	'A00808:1041:HNC2HDSX3:2:2370:29360:32205'	'A00253:692:HN5HLDSX3:2:1104:13856:10363']
ACCTGCAAGAGACGCATCTGCTAAAGGTTT ACTGCATTAACTCACATCTGCTAAAGGTTT ACCTGCAAGAGACGCCTGCCTAGGAATCAG 1208 -1.9826158940397351 1.0 4247 5881 1634 ['Unknown'] 5 ['CTGCA'] bb2573 ['A00253:692:HN5HLDSX3:2:1105:26666:12978'	'A00253:692:HN5HLDSX3:2:1105:28872:18020'	'A00253:692:HN5HLDSX3:2:1108:21847:14246'	'A00253:692:HN5HLDSX3:2:1109:27136:9627'	'A00253:692:HN5HLDSX3:2:1119:3079:6324'	'A00253:692:HN5HLDSX3:2:1121:3396:13667'	'A00253:692:HN5HLDSX3:2:1122:7392:21590'	'A00253:692:HN5HLDSX3:2:1122:11487:29778'	'A00253:692:HN5HLDSX3:2:1124:20781:1908'	'A00253:692:HN5HLDSX3:2:1124:24008:14982'	'A00253:692:HN5HLDSX3:2:1126:28049:5415'	'A00253:692:HN5HLDSX3:2:1128:24415:6042'	'A00253:692:HN5HLDSX3:2:1129:24397:33912'	'A00253:692:HN5HLDSX3:2:1138:17933:31892'	'A00253:692:HN5HLDSX3:2:1149:1642:30264'	'A00253:692:HN5HLDSX3:2:1149:19506:34992'	'A00253:692:HN5HLDSX3:2:1150:15212:1939'	'A00253:692:HN5HLDSX3:2:1151:10872:21793'	'A00253:692:HN5HLDSX3:2:1151:15121:26052'	'A00253:692:HN5HLDSX3:2:1152:32786:21512'	'A00253:692:HN5HLDSX3:2:1152:32344:22122'	'A00253:692:HN5HLDSX3:2:1153:27887:12743'	'A00253:692:HN5HLDSX3:2:1154:16161:6433'	'A00253:692:HN5HLDSX3:2:1154:15709:8218'	'A00253:692:HN5HLDSX3:2:1164:10827:2112'	'A00253:692:HN5HLDSX3:2:1165:24243:18270'	'A00253:692:HN5HLDSX3:2:1169:14714:13542'	'A00253:692:HN5HLDSX3:2:1171:22435:27821'	'A00253:692:HN5HLDSX3:2:1173:7817:6950'	'A00253:692:HN5HLDSX3:2:1176:15546:14700'	'A00253:692:HN5HLDSX3:2:1176:24596:30718'	'A00253:692:HN5HLDSX3:2:1177:14172:12414'	'A00253:692:HN5HLDSX3:2:1177:13006:22952'	'A00253:692:HN5HLDSX3:2:1178:31656:2832'	'A00253:692:HN5HLDSX3:2:1178:17164:5979'	'A00253:692:HN5HLDSX3:2:1178:6714:27023'	'A00253:692:HN5HLDSX3:2:1202:6985:12336'	'A00253:692:HN5HLDSX3:2:1205:19307:28479'	'A00253:692:HN5HLDSX3:2:1206:17155:36589'	'A00253:692:HN5HLDSX3:2:1208:12355:24549'	'A00253:692:HN5HLDSX3:2:1209:8232:10269'	'A00253:692:HN5HLDSX3:2:1210:24804:35556'	'A00253:692:HN5HLDSX3:2:1211:32524:16767'	'A00253:692:HN5HLDSX3:2:1219:17418:3912'	'A00253:692:HN5HLDSX3:2:1224:2293:23970'	'A00253:692:HN5HLDSX3:2:1226:22580:27665'	'A00253:692:HN5HLDSX3:2:1226:13141:34835'	'A00253:692:HN5HLDSX3:2:1227:27037:2002'	'A00253:692:HN5HLDSX3:2:1231:13865:2801'	'A00253:692:HN5HLDSX3:2:1232:22824:26897'
GTAAATCCATATTGCTATAGTTTACGGGCA ATTGGAATATACACTGCTATAGTTTACGGG GTAAATCCATATTGCGTCCGCGCAGTGATT 2 -2.0 0.4 122035 122748 713 ['Unknown'] 4 ['ATTG'	'ATAT'] bb2573 ['A00808:1041:HNC2HDSX3:2:2574:28854:36464'	'A00253:692:HN5HLDSX3:2:1104:4598:14152']
AAAAAATATGACATCTGAACCACATTCCCA CATGTATGTCCAAATGAACCACATTCCCAT AAAATATGACATCTGCAGAAGATCCTTCAT 3 -2.0 0.30000000000000004 39646 40022 376 ['Unknown'] 4 ['TATG'	'AAAT'	'ATGA'	'ACAT'] bb2573 ['A00253:692:HN5HLDSX3:2:1636:10601:34162'	'A00808:1041:HNC2HDSX3:2:1642:4942:35196'	'A00253:692:HN5HLDSX3:2:1104:25075:29230']
GCGGGCCTGGTATTGAAGGATCAGACATGC TCTTGGCCAGCTCATGAAGGATCAGACATG GCGGGCCTGGTATTGGAGCATGGCCTAAAT 3 -2.0 0 150198 151164 966 ['Unknown'] 5 ['TGGCC'] bb2573 ['A00808:1041:HNC2HDSX3:2:2228:21603:28635'	'A00808:1041:HNC2HDSX3:2:2269:16278:16470'	'A00253:692:HN5HLDSX3:2:1104:12581:32581']
GCTGAAGTACGCCGACAGATTTGTCGGACC GTGCAATTGGCCTTCAGATTTGTCGGACCT TGAAGTACGCCGACATAACGATAATCGGAC 3 2.0 0.3 77431 78095 664 ['Unknown'] 6 ['TCGGAC'] bb2573 ['A00253:692:HN5HLDSX3:2:2128:28411:29904'	'A00253:692:HN5HLDSX3:2:2128:28447:29935'	'A00253:692:HN5HLDSX3:2:1104:23710:34413']
TTTTTCCAGTGTATCCAACAGAGCAGCACT TACGAGCTGCCGTACAACAGAGCAGCACTA TTTCCCGTGTATCCATCCAACAATTGCCTG 2 2.0 0 16077 16376 299 ['Unknown'] 5 ['CAACA'] bb2573 ['A00253:692:HN5HLDSX3:2:2467:11333:17613'	'A00253:692:HN5HLDSX3:2:1105:4020:12430']
ATCGTGTTCCACATGAACGTCCCCGCTACA GAAAAACAAAGACAATGAACGTCCCCGCTA ATCGTGTTCCACATGCATGCGACTGCATGT 6 -2.0 0.3 8626 9131 505 ['Unknown'] 3 ['ACA'	'GAC'	'ATG'	'CGT'	'TCC'] bb2573 ['A00253:692:HN5HLDSX3:2:2428:7374:22185'	'A00808:1041:HNC2HDSX3:2:1527:20283:9377'	'A00808:1041:HNC2HDSX3:2:1628:24044:3176'	'A00808:1041:HNC2HDSX3:2:1667:26539:9502'	'A00808:1041:HNC2HDSX3:2:2526:22309:30138'	'A00253:692:HN5HLDSX3:2:1105:32072:24690']
AGAATTACTTCGCAGAGTTGTCACTAATAC TGTCTTACCATCGTAGTTGTCACTAATACA AATTACTTCGCAGAGGTATGAAGTGGGCTT 58 1.9137931034482758 0.9 48431 50806 2375 ['Unknown'] 4 ['TTAC'] bb2573 ['A00253:692:HN5HLDSX3:2:1352:1588:2143'	'A00253:692:HN5HLDSX3:2:1359:9037:3396'	'A00253:692:HN5HLDSX3:2:1416:27805:6652'	'A00253:692:HN5HLDSX3:2:1537:22779:2049'	'A00253:692:HN5HLDSX3:2:1537:21667:9142'	'A00253:692:HN5HLDSX3:2:2135:20320:9439'	'A00253:692:HN5HLDSX3:2:2135:21802:22623'	'A00253:692:HN5HLDSX3:2:2163:10538:32800'	'A00253:692:HN5HLDSX3:2:2252:27444:5776'	'A00253:692:HN5HLDSX3:2:2301:14588:22936'	'A00253:692:HN5HLDSX3:2:2362:31566:33802'	'A00253:692:HN5HLDSX3:2:2436:18891:17707'	'A00253:692:HN5HLDSX3:2:2505:31313:11130'	'A00253:692:HN5HLDSX3:2:2538:2908:2018'	'A00253:692:HN5HLDSX3:2:2601:3170:36010'	'A00253:692:HN5HLDSX3:2:2612:8133:25097'	'A00253:692:HN5HLDSX3:2:2613:32533:24236'	'A00253:692:HN5HLDSX3:2:2650:28709:23062'	'A00808:1041:HNC2HDSX3:2:1138:18945:24251'	'A00808:1041:HNC2HDSX3:2:1138:19904:27665'	'A00808:1041:HNC2HDSX3:2:1138:20537:30827'	'A00808:1041:HNC2HDSX3:2:1153:1985:35869'	'A00808:1041:HNC2HDSX3:2:1162:25165:14857'	'A00808:1041:HNC2HDSX3:2:1168:11496:12226'	'A00808:1041:HNC2HDSX3:2:1172:15320:19789'	'A00808:1041:HNC2HDSX3:2:1175:23755:24220'	'A00808:1041:HNC2HDSX3:2:1231:27959:13182'	'A00808:1041:HNC2HDSX3:2:1265:16143:28541'	'A00808:1041:HNC2HDSX3:2:1302:5005:32518'	'A00808:1041:HNC2HDSX3:2:1302:4399:32784'	'A00808:1041:HNC2HDSX3:2:1311:7383:4883'	'A00808:1041:HNC2HDSX3:2:1324:10203:27273'	'A00808:1041:HNC2HDSX3:2:1324:10429:27320'	'A00808:1041:HNC2HDSX3:2:1373:21495:12759'	'A00808:1041:HNC2HDSX3:2:1401:24370:18615'	'A00808:1041:HNC2HDSX3:2:1402:2148:32643'	'A00808:1041:HNC2HDSX3:2:1415:14660:2487'	'A00808:1041:HNC2HDSX3:2:1417:19090:16611'	'A00808:1041:HNC2HDSX3:2:1501:23493:16658'	'A00808:1041:HNC2HDSX3:2:1533:14769:22592'	'A00808:1041:HNC2HDSX3:2:1533:14805:22654'	'A00808:1041:HNC2HDSX3:2:1534:5222:15640'	'A00808:1041:HNC2HDSX3:2:1534:5403:15953'	'A00808:1041:HNC2HDSX3:2:1554:11351:14011'	'A00808:1041:HNC2HDSX3:2:2149:22724:15546'	'A00808:1041:HNC2HDSX3:2:2205:19750:34663'	'A00808:1041:HNC2HDSX3:2:2221:12491:25441'	'A00808:1041:HNC2HDSX3:2:2252:20708:18067'	'A00808:1041:HNC2HDSX3:2:2258:18231:20071'	'A00808:1041:HNC2HDSX3:2:2338:24252:18161'
CGCTAGATCCCTCAAACACGCAAGGAGATG TAGACATTATATTACAAACACGCAAGGAGA CGCTAGATCCCTCAACAAGCTAATTTTTGA 6 2.0 0 95124 95469 345 ['Unknown'] 4 ['TAGA'	'ACAA'	'AACA'	'CAAG'] bb2573 ['A00253:692:HN5HLDSX3:2:1106:9390:5979'	'A00253:692:HN5HLDSX3:2:1250:28320:6605'	'A00253:692:HN5HLDSX3:2:2455:27570:23093'	'A00808:1041:HNC2HDSX3:2:1577:24261:19680'	'A00808:1041:HNC2HDSX3:2:1577:24677:20431'	'A00253:692:HN5HLDSX3:2:1106:9263:5885']
TCGGCAATGACCATGGAGGGGGATTCGATG TGAATGTTTGGGGAATGGAGGGGGATTCGA TCGGCAATGACCATGTGTTCATTGGCCAGT 4 -2.0 0 80352 80746 394 ['Unknown'] 4 ['AATG'	'ATGT'	'TGTT'	'TTGG'] bb2573 ['A00253:692:HN5HLDSX3:2:1106:28194:8609'	'A00253:692:HN5HLDSX3:2:1121:32832:16924'	'A00253:692:HN5HLDSX3:2:2520:17409:10410'	'A00253:692:HN5HLDSX3:2:1106:27968:7122']
TTTATAAATGCTTCAATGTCTTTGTTCGGT ATTTTTTCTAGTTCATGTCTTTGTTCGGTA ATTAATGCTTCAATGATATCATCGGGTGCC 2 -2.0 0 64407 64779 372 ['Unknown'] 4 ['TTCA'	'TCAT'	'TCGG'] bb2573 ['A00808:1041:HNC2HDSX3:2:1152:3540:19304'	'A00253:692:HN5HLDSX3:2:1106:27959:9361']
TTATGGGGAGCGCAACTACTACTTCCCGAA ATGAAAATTGGAAACAACTACTACTTCCCG TTATGGGGAGCGCAAGCACAAACCATGTAT 4 2.0 0 19808 20281 473 ['Unknown'] 4 ['AAAC'	'ACAA'] bb2573 ['A00253:692:HN5HLDSX3:2:2227:6958:31140'	'A00808:1041:HNC2HDSX3:2:1233:27073:31814'	'A00808:1041:HNC2HDSX3:2:2374:16568:30436'	'A00253:692:HN5HLDSX3:2:1106:24487:25833']
TTAATTTGTTTAATAACAGGCAGCTATTAC CCAGAGTATCAGATACAGGCAGCTATTACA ATTTGTTTAATAACAATTCCCATGTCGATG 5 2.0 0.2 145941 146277 336 ['Unknown'] 3 ['CCA'	'GAT'	'ATA'	'ACA'	'ATT'	'TTA'] bb2573 ['A00253:692:HN5HLDSX3:2:1526:22779:18427'	'A00253:692:HN5HLDSX3:2:2252:2501:16501'	'A00808:1041:HNC2HDSX3:2:2175:24469:15374'	'A00808:1041:HNC2HDSX3:2:2303:15275:22279'	'A00253:692:HN5HLDSX3:2:1106:18069:26052']
CCGTCCATGAACACTCATGTTGCTTTGTGT AGACTTTTTTGGCACATGTTGCTTTGTGTT GTCCATGAACACTCAATCTTCTCGCCCACC 3 2.0 0 59208 59770 562 ['Unknown'] 4 ['CATG'] bb2573 ['A00253:692:HN5HLDSX3:2:1106:16080:35540'	'A00253:692:HN5HLDSX3:2:1107:16197:7842'	'A00253:692:HN5HLDSX3:2:1106:15176:35321']
GCAGTTTCAGCTGTGCATTATTCCTTCCTG TGGCCGGGGCTTGACATTATTCCTTCCTGT CAGTTTCAGCTGTGCGAATGCAGTATAACA 2 2.0 0.1 139073 142588 3515 ['Unknown'] 4 ['CTGT'] bb2573 ['A00253:692:HN5HLDSX3:2:1329:6894:8296'	'A00253:692:HN5HLDSX3:2:1107:12879:15843']
TACACCGGCCTCAATAAGAAGCCTGACGTA TGCGATCGCAGACGAAGAAGCCTGACGTAG ACACCGGCCTCAATATACCACGACCGACAG 27 -1.8518518518518519 0.3 8921 9244 323 ['Unknown'] 4 ['ACGA'	'GCCT'] bb2573 ['A00253:692:HN5HLDSX3:2:1213:17725:19382'	'A00253:692:HN5HLDSX3:2:1339:14452:16438'	'A00253:692:HN5HLDSX3:2:1430:9634:19930'	'A00253:692:HN5HLDSX3:2:1559:11740:10175'	'A00253:692:HN5HLDSX3:2:2222:7129:14403'	'A00253:692:HN5HLDSX3:2:2567:13874:31845'	'A00253:692:HN5HLDSX3:2:2567:14100:31986'	'A00253:692:HN5HLDSX3:2:2651:24288:34976'	'A00808:1041:HNC2HDSX3:2:1319:15799:17487'	'A00808:1041:HNC2HDSX3:2:1319:15917:17597'	'A00808:1041:HNC2HDSX3:2:1319:15139:18850'	'A00808:1041:HNC2HDSX3:2:1332:31204:4930'	'A00808:1041:HNC2HDSX3:2:1378:14217:7263'	'A00808:1041:HNC2HDSX3:2:1438:23674:29872'	'A00808:1041:HNC2HDSX3:2:1438:24768:30671'	'A00808:1041:HNC2HDSX3:2:1459:9715:14998'	'A00808:1041:HNC2HDSX3:2:1472:31819:11663'	'A00808:1041:HNC2HDSX3:2:1551:2862:11146'	'A00808:1041:HNC2HDSX3:2:2153:25934:11490'	'A00808:1041:HNC2HDSX3:2:2169:23683:14387'	'A00808:1041:HNC2HDSX3:2:2169:24388:14575'	'A00808:1041:HNC2HDSX3:2:2169:24505:14716'	'A00808:1041:HNC2HDSX3:2:2375:17128:14841'	'A00808:1041:HNC2HDSX3:2:2429:2302:21512'	'A00808:1041:HNC2HDSX3:2:2550:7003:17754'	'A00808:1041:HNC2HDSX3:2:2666:25373:28776'	'A00253:692:HN5HLDSX3:2:1107:2031:16313']
CTCCCTGGTATACACGTAGGTGTTCATTGG TCTCGAATTTCCTTACGTAGGTGTTCATTG CTCCCTGGTATACACCTGCAAGAGACGCCT 101 -1.603960396039604 0.9 5526 5868 342 ['Unknown'] 3 ['CTC'	'TCC'	'CCT'	'TAC'	'ACG'	'GTA'	'GGT'] bb2573 ['A00253:692:HN5HLDSX3:2:1125:4318:15452'	'A00253:692:HN5HLDSX3:2:1128:24605:35963'	'A00253:692:HN5HLDSX3:2:1150:3495:17190'	'A00253:692:HN5HLDSX3:2:1153:17517:13792'	'A00253:692:HN5HLDSX3:2:1162:32217:14074'	'A00253:692:HN5HLDSX3:2:1169:5032:29590'	'A00253:692:HN5HLDSX3:2:1217:23014:11819'	'A00253:692:HN5HLDSX3:2:1228:24822:20682'	'A00253:692:HN5HLDSX3:2:1231:26820:1658'	'A00253:692:HN5HLDSX3:2:1340:21106:24205'	'A00253:692:HN5HLDSX3:2:1340:19108:31829'	'A00253:692:HN5HLDSX3:2:1358:21124:19664'	'A00253:692:HN5HLDSX3:2:1362:6849:35556'	'A00253:692:HN5HLDSX3:2:1366:27145:26804'	'A00253:692:HN5HLDSX3:2:1431:28330:15671'	'A00253:692:HN5HLDSX3:2:1563:25527:20118'	'A00253:692:HN5HLDSX3:2:1621:15067:6887'	'A00253:692:HN5HLDSX3:2:2151:18204:16110'	'A00253:692:HN5HLDSX3:2:2170:20455:5228'	'A00253:692:HN5HLDSX3:2:2171:27001:20823'	'A00253:692:HN5HLDSX3:2:2207:12454:7905'	'A00253:692:HN5HLDSX3:2:2236:20717:11130'	'A00253:692:HN5HLDSX3:2:2304:30346:12837'	'A00253:692:HN5HLDSX3:2:2326:24994:16939'	'A00253:692:HN5HLDSX3:2:2339:4029:7310'	'A00253:692:HN5HLDSX3:2:2362:17002:26804'	'A00253:692:HN5HLDSX3:2:2368:24523:23954'	'A00253:692:HN5HLDSX3:2:2441:21450:19038'	'A00253:692:HN5HLDSX3:2:2456:26964:6981'	'A00253:692:HN5HLDSX3:2:2465:28040:32550'	'A00253:692:HN5HLDSX3:2:2512:27434:14497'	'A00253:692:HN5HLDSX3:2:2522:12048:11929'	'A00253:692:HN5HLDSX3:2:2529:28257:18364'	'A00253:692:HN5HLDSX3:2:2562:14317:36276'	'A00253:692:HN5HLDSX3:2:2656:4499:15295'	'A00253:692:HN5HLDSX3:2:2661:17933:9565'	'A00253:692:HN5HLDSX3:2:2664:15655:8030'	'A00253:692:HN5HLDSX3:2:2664:15510:8093'	'A00253:692:HN5HLDSX3:2:2671:11243:18646'	'A00808:1041:HNC2HDSX3:2:1109:14507:27680'	'A00808:1041:HNC2HDSX3:2:1110:26169:29528'	'A00808:1041:HNC2HDSX3:2:1130:11595:11616'	'A00808:1041:HNC2HDSX3:2:1130:12066:12367'	'A00808:1041:HNC2HDSX3:2:1164:27507:19695'
GATCCGGACCGCAGTCGAGATTACCTGGGT TGCCCCGTACTCACCGAGATTACCTGGGTG ATCCGGACCGCAGTCTAAGGGGAGAAAAAC 399 -2.43609022556391 0.8 153788 154795 1007 ['Unknown'] 4 ['ACCG'	'GAGA'] bb2573 ['A00253:692:HN5HLDSX3:2:1113:4670:12023'	'A00253:692:HN5HLDSX3:2:1115:23167:16188'	'A00253:692:HN5HLDSX3:2:1118:14217:19507'	'A00253:692:HN5HLDSX3:2:1137:13141:9408'	'A00253:692:HN5HLDSX3:2:1142:16514:16877'	'A00253:692:HN5HLDSX3:2:1148:18376:19476'	'A00253:692:HN5HLDSX3:2:1163:3043:21793'	'A00253:692:HN5HLDSX3:2:1167:7256:15937'	'A00253:692:HN5HLDSX3:2:1168:30147:4476'	'A00253:692:HN5HLDSX3:2:1168:13530:23735'	'A00253:692:HN5HLDSX3:2:1178:4842:17926'	'A00253:692:HN5HLDSX3:2:1205:12228:8390'	'A00253:692:HN5HLDSX3:2:1222:19425:4633'	'A00253:692:HN5HLDSX3:2:1223:28610:6386'	'A00253:692:HN5HLDSX3:2:1228:25437:26506'	'A00253:692:HN5HLDSX3:2:1237:14995:33849'	'A00253:692:HN5HLDSX3:2:1238:26630:21371'	'A00253:692:HN5HLDSX3:2:1244:7862:19304'	'A00253:692:HN5HLDSX3:2:1245:4074:35289'	'A00253:692:HN5HLDSX3:2:1259:22661:36448'	'A00253:692:HN5HLDSX3:2:1268:2239:20556'	'A00253:692:HN5HLDSX3:2:1269:11406:29199'	'A00253:692:HN5HLDSX3:2:1275:16477:7451'	'A00253:692:HN5HLDSX3:2:1304:30906:36730'	'A00253:692:HN5HLDSX3:2:1308:16920:12508'	'A00253:692:HN5HLDSX3:2:1311:32298:14121'	'A00253:692:HN5HLDSX3:2:1317:8395:12305'	'A00253:692:HN5HLDSX3:2:1325:19388:4382'	'A00253:692:HN5HLDSX3:2:1334:3197:35556'	'A00253:692:HN5HLDSX3:2:1342:16188:5008'	'A00253:692:HN5HLDSX3:2:1359:9724:27571'	'A00253:692:HN5HLDSX3:2:1361:5132:16736'	'A00253:692:HN5HLDSX3:2:1363:32759:28541'	'A00253:692:HN5HLDSX3:2:1365:1090:32753'	'A00253:692:HN5HLDSX3:2:1371:24822:15327'	'A00253:692:HN5HLDSX3:2:1432:5168:1955'	'A00253:692:HN5HLDSX3:2:1452:23710:1595'	'A00253:692:HN5HLDSX3:2:1457:12961:5024'	'A00253:692:HN5HLDSX3:2:1461:26078:6417'	'A00253:692:HN5HLDSX3:2:1466:18059:17049'	'A00253:692:HN5HLDSX3:2:1502:16947:11303'	'A00253:692:HN5HLDSX3:2:1502:14931:12164'	'A00253:692:HN5HLDSX3:2:1511:1660:16861'	'A00253:692:HN5HLDSX3:2:1520:2645:18505'	'A00253:692:HN5HLDSX3:2:1533:17635:13808'	'A00253:692:HN5HLDSX3:2:1535:4734:6558'	'A00253:692:HN5HLDSX3:2:1538:11966:8938'	'A00253:692:HN5HLDSX3:2:1538:21160:19132'	'A00253:692:HN5HLDSX3:2:1551:18683:29371'
ATGAAAGTTTCATGTGCCAACATTTTCAGA TTGTTAAGGTTCATTGTGCCAACATTTTCA ATGAAAGTTTCATGTCGTGTATTTATTGCA 5 -2.0 0 10507 11063 556 ['Unknown'] 5 ['TTCAT'	'TTTCA'] bb2573 ['A00253:692:HN5HLDSX3:2:1417:7175:33207'	'A00808:1041:HNC2HDSX3:2:2207:15609:33567'	'A00808:1041:HNC2HDSX3:2:2258:22869:9220'	'A00808:1041:HNC2HDSX3:2:2416:28176:18255'	'A00253:692:HN5HLDSX3:2:1108:13096:8703']
ATACACACTTTTCCGACAGGATGAGGCTGA TGCTCGACCGATTTACAGGATGAGGCTGAA ATACACACTTTTCCGGTAGATGTCAATGTG 2 -2.0 0.4 8570 9303 733 ['Unknown'] 4 ['TACA'	'GATG'] bb2573 ['A00808:1041:HNC2HDSX3:2:2146:9290:19366'	'A00253:692:HN5HLDSX3:2:1108:26621:12774']
GCACTTGCACCTCTTATGGGAACCAATAGT TAATCAAAGACAGATATGGGAACCAATAGT GCACTTGCACCTCTTGTCGACAGCGAGACT 2 -2.0 0.30000000000000004 1945 2343 398 ['Unknown'] 5 ['GACAG'] bb2573 ['A00253:692:HN5HLDSX3:2:2551:25021:32268'	'A00253:692:HN5HLDSX3:2:1108:10908:12994']
GTTTCCGTAGGAATATGGAAGACGTATCTT AGTCGAAACGCGCCTGGAAGACGTATCTTG TTCCGTAGGAATATGCCACGAAAACTCGAT 2 -2.0 0 157912 159997 2085 ['Unknown'] 5 ['CGAAA'] bb2573 ['A00253:692:HN5HLDSX3:2:1108:32353:15562'	'A00253:692:HN5HLDSX3:2:1108:32642:14779']
TACATCTTCCCATTGATTGAAACTCATATA AAATAAATCACTGTTTGATTGAAACTCATA TACATCTTCCCATTGGCATAATCTGGCCGG 2 -2.0 0.1 107572 108380 808 ['Unknown'] 4 ['ATAA'	'AATC'	'ATTG'	'CATA'] bb2573 ['A00253:692:HN5HLDSX3:2:1108:19488:27571'	'A00253:692:HN5HLDSX3:2:1108:19470:17174']
TTATACATTTTGTCAGTAAGGACGGTCTGG AAATACATGTTCCGGTAAGGACGGTCTGGA CCATTTTGTCAGTAAAGCCTCGGATTCTTC 3 -2.0 0.2 37414 37764 350 ['Unknown'] 4 ['GTAA'] bb2573 ['A00808:1041:HNC2HDSX3:2:1441:13431:3615'	'A00808:1041:HNC2HDSX3:2:2629:16206:5447'	'A00253:692:HN5HLDSX3:2:1108:11541:19789']
TTCGCTCCAGCTACACCTAGGAACATCGTC GTATAGAGGTCTGATACACCTAGGAACATC TTCGCTCCATCTACAAACCTTCTCCCCGGG 2 -2.0 0.5 97828 98251 423 ['Unknown'] 4 ['TACA'	'ACCT'	'CATC'] bb2573 ['A00808:1041:HNC2HDSX3:2:2554:20772:3333'	'A00253:692:HN5HLDSX3:2:1108:18511:20650']
GTGCTGGTTCGGTGGCCGAGATTACCTGGG TTGCCCCGTACTCACCGAGATTACCTGGGT GCTGGTTCGGTGGCCTTGGTGGGCATCGAC 62 -2.032258064516129 0.9 153787 155046 1259 ['Unknown'] 4 ['CTGG'	'TGGG'] bb2573 ['A00253:692:HN5HLDSX3:2:1141:12129:24439'	'A00253:692:HN5HLDSX3:2:1226:17056:10426'	'A00253:692:HN5HLDSX3:2:1226:17011:10504'	'A00253:692:HN5HLDSX3:2:1226:16676:10614'	'A00253:692:HN5HLDSX3:2:1270:4300:13573'	'A00253:692:HN5HLDSX3:2:1320:13259:16000'	'A00253:692:HN5HLDSX3:2:1336:4761:23672'	'A00253:692:HN5HLDSX3:2:1537:18285:10739'	'A00253:692:HN5HLDSX3:2:1554:32371:17848'	'A00253:692:HN5HLDSX3:2:1560:25934:35790'	'A00253:692:HN5HLDSX3:2:1561:26115:20541'	'A00253:692:HN5HLDSX3:2:1562:24216:1219'	'A00253:692:HN5HLDSX3:2:1663:20564:24893'	'A00253:692:HN5HLDSX3:2:2131:11388:8437'	'A00253:692:HN5HLDSX3:2:2222:26295:20384'	'A00253:692:HN5HLDSX3:2:2238:2926:2863'	'A00253:692:HN5HLDSX3:2:2250:17888:8015'	'A00253:692:HN5HLDSX3:2:2262:15239:18865'	'A00253:692:HN5HLDSX3:2:2264:22761:21684'	'A00253:692:HN5HLDSX3:2:2337:31720:30248'	'A00253:692:HN5HLDSX3:2:2460:2926:31986'	'A00253:692:HN5HLDSX3:2:2473:24487:26490'	'A00253:692:HN5HLDSX3:2:2473:25274:33395'	'A00253:692:HN5HLDSX3:2:2629:31358:17722'	'A00253:692:HN5HLDSX3:2:2638:11984:9846'	'A00253:692:HN5HLDSX3:2:2644:6705:18552'	'A00253:692:HN5HLDSX3:2:2674:27661:2801'	'A00808:1041:HNC2HDSX3:2:1173:27715:15421'	'A00808:1041:HNC2HDSX3:2:1173:4761:20134'	'A00808:1041:HNC2HDSX3:2:1173:4779:20134'	'A00808:1041:HNC2HDSX3:2:1257:28311:34616'	'A00808:1041:HNC2HDSX3:2:1257:28176:35571'	'A00808:1041:HNC2HDSX3:2:1278:30553:1830'	'A00808:1041:HNC2HDSX3:2:1323:29460:14841'	'A00808:1041:HNC2HDSX3:2:1323:29432:14920'	'A00808:1041:HNC2HDSX3:2:1414:20844:17112'	'A00808:1041:HNC2HDSX3:2:1448:27145:31313'	'A00808:1041:HNC2HDSX3:2:1548:13910:20729'	'A00808:1041:HNC2HDSX3:2:1558:5077:21684'	'A00808:1041:HNC2HDSX3:2:1561:16062:36949'	'A00808:1041:HNC2HDSX3:2:1604:23240:32252'	'A00808:1041:HNC2HDSX3:2:1612:21938:28401'	'A00808:1041:HNC2HDSX3:2:1621:2022:15984'	'A00808:1041:HNC2HDSX3:2:1673:29098:7326'	'A00808:1041:HNC2HDSX3:2:2114:8775:21950'	'A00808:1041:HNC2HDSX3:2:2177:26341:16924'	'A00808:1041:HNC2HDSX3:2:2202:30924:31093'	'A00808:1041:HNC2HDSX3:2:2236:5376:22701'	'A00808:1041:HNC2HDSX3:2:2258:26115:1846'
ACGATCTCCCAGGCTGCAGTGACTCGTCCG ACATCCGGAATATGGCAGTGACTCGTCCGA GATCTCCCAGGCTGCTATGAAAGCTGGAAA 4 2.0 0.2 131156 132057 901 ['Unknown'] 4 ['GGAA'	'TATG'] bb2573 ['A00808:1041:HNC2HDSX3:2:1154:24117:23907'	'A00808:1041:HNC2HDSX3:2:1154:24795:27931'	'A00808:1041:HNC2HDSX3:2:2427:18774:12148'	'A00253:692:HN5HLDSX3:2:1108:32859:29027']
TCCTTGTATACATTGTCCGCTCTGCCATAT GTAGAGGATTGCTGTTGTCCGCTCTGCCAT TCCTTGTATACATTGGTACATTCCTCTGGC 3 -2.0 0 46546 47201 655 ['Unknown'] 5 ['CTCTG'] bb2573 ['A00808:1041:HNC2HDSX3:2:1559:29270:7216'	'A00808:1041:HNC2HDSX3:2:2512:6587:14779'	'A00253:692:HN5HLDSX3:2:1108:1380:29528']
GTGTATTAAATTTGAACTGTTCTCTAGTAA CATAGTGATGTTTATGAACTGTTCTCTAGT GTGTATTAAATTTGATTCAAGGAGAGCATG 2 -2.0 0.1 31280 31562 282 ['Unknown'] 4 ['TGAT'] bb2573 ['A00253:692:HN5HLDSX3:2:1414:1768:36307'	'A00253:692:HN5HLDSX3:2:1108:25012:29747']
AATAATGTGGGCAAAGTCGTGATCGAGATC TCGGAGGCAACATGAGTCGTGATCGAGATC AATAATGTGGGCAAATTTTGTCCTCTACCA 4 -2.0 0.1 131053 131202 149 ['Unknown'] 5 ['GGCAA'] bb2573 ['A00253:692:HN5HLDSX3:2:2327:13503:9596'	'A00808:1041:HNC2HDSX3:2:1406:20672:27712'	'A00808:1041:HNC2HDSX3:2:2128:1687:14278'	'A00253:692:HN5HLDSX3:2:1108:21630:30937']
AGTACCATCAATCTATGATAATAAGCTAGT GGAGGGCTGAAGTTTGATAATAAGCGAGGA TACCATCAATCTATGTTGTACCGGCAATGT 3 -0.6666666666666666 0 157409 157873 464 ['Unknown'] 3 ['GGC'	'GTT'	'TTG'	'AAT'] bb2573 ['A00808:1041:HNC2HDSX3:2:1111:10628:11569'	'A00808:1041:HNC2HDSX3:2:1161:5900:27712'	'A00253:692:HN5HLDSX3:2:1108:5050:36010']
TGCAGAACACCTTATCATACAGAGAGTACT ACCATGGGGATAAGCATACAGAGAGTACTT AGAAAACCTTATCATGCCGTGAAATTGTGT 5 2.0 0.6000000000000001 13913 14298 385 ['Unknown'] 4 ['CATG'] bb2573 ['A00253:692:HN5HLDSX3:2:1211:27995:17065'	'A00253:692:HN5HLDSX3:2:2367:18936:22514'	'A00808:1041:HNC2HDSX3:2:1676:14660:22279'	'A00808:1041:HNC2HDSX3:2:1676:15094:27539'	'A00253:692:HN5HLDSX3:2:1109:3938:1673']
CTATCACCATCTTTGACAGGGGGGTAAGTG CGGTATATTAGATATGACAGGGGGGTAAGT CTATCACCATCTTTGCCCATTCATCTAGAA 3 -2.0 0.2 86793 88193 1400 ['Unknown'] 4 ['TAGA'] bb2573 ['A00253:692:HN5HLDSX3:2:1441:10836:15217'	'A00253:692:HN5HLDSX3:2:2209:7735:15421'	'A00253:692:HN5HLDSX3:2:1109:3848:3427']
GGTACATGGATCGAATGCGGTCCAATAACG CATGTATTCTGGAGTGCGGTCCAATAACGC TACATGGATCGAATGTTATTAATGATAAAT 3 2.0 0.8 93181 93520 339 ['Unknown'] 4 ['CATG'	'ATGT'	'TATT'	'TGGA'	'ATAA'] bb2573 ['A00808:1041:HNC2HDSX3:2:2515:16703:13510'	'A00808:1041:HNC2HDSX3:2:2515:14208:16861'	'A00253:692:HN5HLDSX3:2:1109:23104:4742']
ATTTCATACCGTTGATTTTTCCTATTACCT GCCTGACGTAGGTATGATTTTTCCTATTAC ATTTCATACCGTTGAACTTCAATAAACAGT 4 -2.0 0.4 8940 9400 460 ['Unknown'] 4 ['ATTT'	'TTTC'] bb2573 ['A00253:692:HN5HLDSX3:2:1618:6397:33771'	'A00253:692:HN5HLDSX3:2:1660:15962:35305'	'A00253:692:HN5HLDSX3:2:2515:32054:29136'	'A00253:692:HN5HLDSX3:2:1109:13593:7122']
TAGGAGTATCCTGCAGTTAACGAATCATTT CCCACTCATCACTTCTGCAGTTAACGAATC TAGGAGTATCCTGCATGAGGTATGCGGATG 2 2.0 0.1 146482 147000 518 ['Unknown'] 5 ['CTGCA'] bb2573 ['A00253:692:HN5HLDSX3:2:1109:8278:9251'	'A00253:692:HN5HLDSX3:2:1109:8341:9173']
GTCAGAAGTGCTGACATCAACCAATGAGAC AACTTGCCAAAGTTATCAACCAATGAGACT AAGTGCTGACATCAATTGGCAAACCGGCAC 9 2.0 0.2 100429 100939 510 ['Unknown'] 5 ['ATCAA'] bb2573 ['A00253:692:HN5HLDSX3:2:1110:18421:3145'	'A00253:692:HN5HLDSX3:2:1261:5077:24596'	'A00808:1041:HNC2HDSX3:2:2350:7636:11177'	'A00808:1041:HNC2HDSX3:2:2350:7075:11303'	'A00808:1041:HNC2HDSX3:2:2415:15790:13244'	'A00808:1041:HNC2HDSX3:2:2415:15655:13479'	'A00808:1041:HNC2HDSX3:2:2607:27859:23030'	'A00808:1041:HNC2HDSX3:2:2608:25446:25269'	'A00253:692:HN5HLDSX3:2:1109:15609:10019']
TGGTGGTAAACATCTTGGTGGGATAGAAGA TAAAGTCCCTAGGATGGTGGGATAGAAGAT TGGTGGTAAACATCTACCAATCGTCGTCGA 3 2.0 0.2 144686 145011 325 ['Unknown'] 6 ['TGGTGG'] bb2573 ['A00253:692:HN5HLDSX3:2:1109:31665:19695'	'A00253:692:HN5HLDSX3:2:1567:2944:18584'	'A00253:692:HN5HLDSX3:2:1109:29966:15655']
GCTTTGCCGAGATCCATGTTTAACGAATCA TTAAATAGGGAAAAATGTTTAACGAATCAA TTGCCGAGATCCATGAACGTTTTCTCTATT 3 -0.6666666666666666 0 36306 37010 704 ['Unknown'] 4 ['GTTT'	'AACG'] bb2573 ['A00253:692:HN5HLDSX3:2:1612:6280:8923'	'A00808:1041:HNC2HDSX3:2:1653:30563:13933'	'A00253:692:HN5HLDSX3:2:1109:21658:19272']
AATCACTAGATCTAAGAGTCAATGATGCAG GATGAATATATAATAGTCAATGATGCAGTT AATCACTAGATCTAAAATCCTCATACCCTT 2 2.0 0.4 15629 15837 208 ['Unknown'] 3 ['GAT'	'AAT'	'ATA'	'TAA'	'TAG'	'TCA'] bb2573 ['A00253:692:HN5HLDSX3:2:2657:17119:26882'	'A00253:692:HN5HLDSX3:2:1109:13783:20697']
AGTACAGCTATATCAAGGTGTCCGGTTCGG TGTTGATAGGAGACTCAAGGTGTCCGGTTC AGTAAAGCTTTATCAGTTGCGCATAATATA 9 2.0 0.7 44819 45248 429 ['Unknown'] 4 ['GTTG'] bb2573 ['A00253:692:HN5HLDSX3:2:1109:9100:23077'	'A00253:692:HN5HLDSX3:2:1614:32805:10488'	'A00253:692:HN5HLDSX3:2:2328:1362:31751'	'A00808:1041:HNC2HDSX3:2:1135:14877:22874'	'A00808:1041:HNC2HDSX3:2:1223:9842:30279'	'A00808:1041:HNC2HDSX3:2:1508:24144:29309'	'A00808:1041:HNC2HDSX3:2:1508:24306:29966'	'A00808:1041:HNC2HDSX3:2:2272:8395:23703'	'A00253:692:HN5HLDSX3:2:1109:9453:23062']
AGTCTGACAGACTTATATGCTACAACGGCC ATGTGTACTGCTTGTATGCTACAACGGCCA TTACAGACTTATATGTTCGTGCGTATATAC 17 -2.0 0 9101 9453 352 ['Unknown'] 4 ['ATGT'	'GTAT'	'TATG'	'TACA'] bb2573 ['A00253:692:HN5HLDSX3:2:1306:16432:1329'	'A00253:692:HN5HLDSX3:2:2304:15320:10426'	'A00253:692:HN5HLDSX3:2:2333:4237:20666'	'A00253:692:HN5HLDSX3:2:2453:10574:29230'	'A00253:692:HN5HLDSX3:2:2465:7482:15139'	'A00808:1041:HNC2HDSX3:2:1116:31430:8547'	'A00808:1041:HNC2HDSX3:2:1116:30969:9471'	'A00808:1041:HNC2HDSX3:2:1116:30987:9502'	'A00808:1041:HNC2HDSX3:2:1135:18891:5932'	'A00808:1041:HNC2HDSX3:2:1462:4851:34507'	'A00808:1041:HNC2HDSX3:2:2227:7274:31814'	'A00808:1041:HNC2HDSX3:2:2356:32452:26318'	'A00808:1041:HNC2HDSX3:2:2356:32606:26365'	'A00808:1041:HNC2HDSX3:2:2362:32389:25332'	'A00808:1041:HNC2HDSX3:2:2518:16071:5682'	'A00808:1041:HNC2HDSX3:2:2654:2691:16203'	'A00253:692:HN5HLDSX3:2:1109:24704:25801']
AGTTTCTACACCTTGTGCTGTGGGAGCAAT TTGTCTGGAGTCCGTGTGCTGTGGGAGCAA AGTTTCTACACCTTGAGACAAAAGTTCGAG 2 -2.0 0.1 37685 38100 415 ['Unknown'] 3 ['TTG'	'TCT'	'GAG'	'AGT'	'CAA'] bb2573 ['A00808:1041:HNC2HDSX3:2:1528:4996:24142'	'A00253:692:HN5HLDSX3:2:1109:5294:30577']
GAATGTAAATCCGGAATGCGCAAAGTCGAT AGCCATATTTTTATATGCGCAAAGTCGATA GAATGTAAATCCGGAGGAGTAAACGAATGT 2 -2.0 0 70575 71108 533 ['Unknown'] 3 ['ATG'	'AAA'	'AGT'	'CGA'] bb2573 ['A00808:1041:HNC2HDSX3:2:1236:31665:4789'	'A00253:692:HN5HLDSX3:2:1109:18412:36573']
ATAAGGGCACCTGTAAAGGTTCATTGTGAC TATTCTCAGTTGTTAAGGTTCATTGTGCCA AATATAAGGGCACCTAAAACAGTTTCTAAT 4 -2.0 0.3 10498 11288 790 ['Unknown'] 5 ['CAGTT'	'TAAGG'] bb2573 ['A00253:692:HN5HLDSX3:2:2331:21251:23923'	'A00808:1041:HNC2HDSX3:2:1114:27995:27367'	'A00808:1041:HNC2HDSX3:2:2262:10800:4507'	'A00253:692:HN5HLDSX3:2:1110:24704:1814']
AAGCGAATCGCATACGCGCCAGACCTTCTT AACTATATCGGAATGCGCCAGACCTTCTTT AAGCGAATCGCATACACACTTTTCCGGTAG 3 -2.0 0.2 8872 9292 420 ['Unknown'] 4 ['ATCG'	'GAAT'	'CTTT'] bb2573 ['A00808:1041:HNC2HDSX3:2:1209:25500:36354'	'A00808:1041:HNC2HDSX3:2:2209:23592:20494'	'A00253:692:HN5HLDSX3:2:1110:11460:1986']
ACGAAAATGGAGTTTATGGGAGTCCTGTTT CTCCACTGACTCGGATGGGAGTCCTGTTTT AAAATGGGGTTTATGTGCCCCCCTGAGACC 7 -2.0 0 157533 158035 502 ['Unknown'] 5 ['ATGGG'] bb2573 ['A00253:692:HN5HLDSX3:2:1144:13548:7701'	'A00253:692:HN5HLDSX3:2:1375:9462:6511'	'A00808:1041:HNC2HDSX3:2:1115:29866:4523'	'A00808:1041:HNC2HDSX3:2:1306:23167:32910'	'A00808:1041:HNC2HDSX3:2:2378:24135:23156'	'A00808:1041:HNC2HDSX3:2:2420:7889:8703'	'A00253:692:HN5HLDSX3:2:1110:2718:13870']
CCTAGGAACCGCCCCAAAAAAAGAACATAG AACACAGTGATAAAAAAAAAAGAACATAGT CCTAGGAACCGCCCCGCACCAAGGCACAAT 3 -2.0 0 159078 159387 309 ['Unknown'] 4 ['CACA'	'GAAC'] bb2573 ['A00808:1041:HNC2HDSX3:2:1544:4887:34006'	'A00808:1041:HNC2HDSX3:2:2144:6578:7028'	'A00253:692:HN5HLDSX3:2:1110:24985:14606']
ACTTAGGCTTCGTTGTCATTACATAACCTT GACGTTGGGCTGTCTGTCATTACATAACCT ACTTAGGCTTCGTTGCTGCCAGCCAGCGGG 3 -2.0 0.5 39336 39765 429 ['Unknown'] 5 ['CGTTG'] bb2573 ['A00253:692:HN5HLDSX3:2:1110:24071:31093'	'A00253:692:HN5HLDSX3:2:1522:3414:19774'	'A00253:692:HN5HLDSX3:2:1110:25708:24377']
TTGGATCCACCGGTACCACTGTTGCCGCCA AGCGGGGAGACCAAACCACTGTTGCCGCCA TTGGATCCACCGGTATATAATTGTATGAAA 4 2.0 0.2 112868 113589 721 ['Unknown'] 4 ['CCAC'] bb2573 ['A00808:1041:HNC2HDSX3:2:1508:27227:30796'	'A00808:1041:HNC2HDSX3:2:1613:28456:24064'	'A00808:1041:HNC2HDSX3:2:2508:24406:5963'	'A00253:692:HN5HLDSX3:2:1110:15808:24424']
ATCGATCTTCTGTAATATGGCGACCTATAA TTCGGTTTGTCGTCTATGGCGACCTATAAA ATCTTCTGTAATATGTAGTTGCCGAAGGTA 5 -2.0 0 34868 36033 1165 ['Unknown'] 4 ['TATG'] bb2573 ['A00808:1041:HNC2HDSX3:2:1407:19868:25410'	'A00808:1041:HNC2HDSX3:2:2407:18982:15765'	'A00808:1041:HNC2HDSX3:2:2407:19262:15812'	'A00808:1041:HNC2HDSX3:2:2407:19289:15859'	'A00253:692:HN5HLDSX3:2:1110:26323:26819']
TTTTATAATAAAGCGAAATTATCCTGGGGA CTATCTAGTTGTTTGAAATTATCCTGGGGA TTTTATAATAAAGCGTCACTTTAAATTTAT 2 -2.0 0.2 62767 63242 475 ['Unknown'] 5 ['AAATT'] bb2573 ['A00253:692:HN5HLDSX3:2:1159:18421:6057'	'A00253:692:HN5HLDSX3:2:1111:24442:8312']
TTTAAGAAGATCCTCGTATAACCATAATCG CAAAAGCAGGTAAAGTATAACCATAATCGT AAGGAGATCCTCGTAAGGTGTAATATAAGG 6 -2.0 0 10990 11267 277 ['Unknown'] 5 ['TATAA'] bb2573 ['A00253:692:HN5HLDSX3:2:1155:11062:25285'	'A00808:1041:HNC2HDSX3:2:2514:5828:14559'	'A00808:1041:HNC2HDSX3:2:2514:6388:25708'	'A00808:1041:HNC2HDSX3:2:2514:6379:25723'	'A00808:1041:HNC2HDSX3:2:2514:6903:30264'	'A00253:692:HN5HLDSX3:2:1111:5565:16799']
CAGAGTGCTGCGATGCCATCAAACGTTCGT TGCACTGTTTTCGTTGCCATCAAACGTTCG CAGAGTGCTGCGATGAGTGATTTTGCCAAT 2 -2.0 0 35298 35613 315 ['Unknown'] 6 ['TTGCCA'] bb2573 ['A00253:692:HN5HLDSX3:2:2112:14615:2347'	'A00253:692:HN5HLDSX3:2:1111:13105:29825']
GATGTGACGCAGCTATGACTACCAAGTACA TTTAAATAATTCGGTGACTACCAAGTACAA TGTGACGCAGCTATGTTTATGTATGACATG 2 2.0 0.4 69277 69907 630 ['Unknown'] 5 ['GTGAC'] bb2573 ['A00253:692:HN5HLDSX3:2:2113:12707:1892'	'A00253:692:HN5HLDSX3:2:1111:10773:31422']
ATGGTACACGTGCGTCTTCTCCAATTTTAA GCCAATTTAACAATGTCTTCTCCAATTTTA ATGGTACACGTGCGTTACTACGTGATGCTA 2 -2.0 0.4 85270 85604 334 ['Unknown'] 3 ['TTA'	'ACA'	'ATG'] bb2573 ['A00808:1041:HNC2HDSX3:2:1365:3920:13166'	'A00253:692:HN5HLDSX3:2:1112:2103:2879']
GATCACCAAAACTTGCTCAAACCTAAACAT CCATTTTTCTTACATGCTCAAACCTAAACA GATCACCAAAACTTGATGTTCCGTTCCTAG 3 -2.0 0.4 9033 9730 697 ['Unknown'] 4 ['CAAA'	'AAAC'	'CCTA'] bb2573 ['A00808:1041:HNC2HDSX3:2:2408:4960:1188'	'A00808:1041:HNC2HDSX3:2:2526:28320:1313'	'A00253:692:HN5HLDSX3:2:1112:28429:7420']
ATACACATACTTCTGCATATCCATTAAAAG CCCTCCAACCATCTTGCATATCCATTAAAA ATACACATACTTCTGAATAAAATTTAACGC 2 -2.0 0.2 105935 106375 440 ['Unknown'] 5 ['TAAAA'] bb2573 ['A00808:1041:HNC2HDSX3:2:2629:18728:15013'	'A00253:692:HN5HLDSX3:2:1112:9977:7498']
GCTGGTAGGAGAGATTTCGAGTTGCCAACA AACTGTTATCTCGTAGAGATTTCGAGTTGC GCTGGTAGGAGAGATCGGGATCTCCCCGAG 2 -2.0 0 159518 159666 148 ['Unknown'] 6 ['AGAGAT'] bb2573 ['A00808:1041:HNC2HDSX3:2:2118:5828:30405'	'A00253:692:HN5HLDSX3:2:1112:7346:13401']
CAAGCATATTACGCATTCTCTTTATCATAT TACGAAAACTTCTTCATTCTCTTCATCATA CAAGCATATTACGCAGAAGTCCAACAGAGT 2 2.0 0.2 20877 21312 435 ['Unknown'] 4 ['TACG'	'CATA'] bb2573 ['A00253:692:HN5HLDSX3:2:2577:24975:19727'	'A00253:692:HN5HLDSX3:2:1112:28537:13463']
TTACTGGGACGAGCACATGCGGACGTTTAT CACATCTTTACAATCATGCGGACGTTTATA ACTGGGACGAGCACAACCTCTCTTTCTCAT 2 2.0 0 57669 58098 429 ['Unknown'] 5 ['TCTTT'	'GGACG'] bb2573 ['A00808:1041:HNC2HDSX3:2:2645:8883:20917'	'A00253:692:HN5HLDSX3:2:1112:11442:24439']
CACTACTAATAACATATTACTGACTGTTAA ACCCATTTCGAGTGACATATTACTGACTGT CACTACTAATAACATTACCACCTCCGTGGA 2 2.0 0.2 144822 145143 321 ['Unknown'] 5 ['ATTAC'] bb2573 ['A00253:692:HN5HLDSX3:2:1113:25346:18490'	'A00253:692:HN5HLDSX3:2:1112:27163:26052']
ACCCAGAGCCGTATACCAACATTTTCAGAC TAAGGTTCATTGTGCCAACATTTTCAGACT CCCACCCAGAGCCGTGTCAATCGACAACTG 19 -1.7894736842105263 0.1 10511 10857 346 ['Unknown'] 4 ['CAAC'	'CAGA'] bb2573 ['A00253:692:HN5HLDSX3:2:1146:11650:16188'	'A00253:692:HN5HLDSX3:2:2145:11270:22232'	'A00253:692:HN5HLDSX3:2:2251:29188:11647'	'A00253:692:HN5HLDSX3:2:2251:29044:22200'	'A00253:692:HN5HLDSX3:2:2354:9344:35462'	'A00253:692:HN5HLDSX3:2:2466:3007:28338'	'A00253:692:HN5HLDSX3:2:2603:6054:9064'	'A00253:692:HN5HLDSX3:2:2613:12680:11240'	'A00808:1041:HNC2HDSX3:2:1210:26865:22122'	'A00808:1041:HNC2HDSX3:2:1263:29324:25066'	'A00808:1041:HNC2HDSX3:2:1354:18991:33379'	'A00808:1041:HNC2HDSX3:2:1436:3983:29684'	'A00808:1041:HNC2HDSX3:2:1442:20826:28197'	'A00808:1041:HNC2HDSX3:2:1477:3188:6825'	'A00808:1041:HNC2HDSX3:2:1523:4860:4210'	'A00808:1041:HNC2HDSX3:2:1654:3667:1924'	'A00808:1041:HNC2HDSX3:2:2421:30056:36260'	'A00808:1041:HNC2HDSX3:2:2518:32470:21559'	'A00253:692:HN5HLDSX3:2:1112:14796:29089']
TCTCCGGACCGAGAATACACATTTGTATAT TTCACTGAGATCATCACATTTGTATATTGT TCTCCGGACCGAGAACACAGTGATAAAAAA 8 2.0 0.1 158564 159065 501 ['Unknown'] 4 ['GAGA'	'CACA'] bb2573 ['A00253:692:HN5HLDSX3:2:1209:18521:19977'	'A00253:692:HN5HLDSX3:2:2333:29414:28447'	'A00808:1041:HNC2HDSX3:2:1173:31720:12305'	'A00808:1041:HNC2HDSX3:2:1203:16242:21950'	'A00808:1041:HNC2HDSX3:2:1204:17752:11068'	'A00808:1041:HNC2HDSX3:2:1677:5213:23578'	'A00808:1041:HNC2HDSX3:2:2677:7437:6918'	'A00253:692:HN5HLDSX3:2:1112:28140:30373']
TCAGTTGCGCATAATGCACGGAAGCTCAAT GCATGTAGATAACTTGCACGGAAGCTCAAT TCAGTTGCGCATAATATAGGATATGCCTCT 2 -2.0 0.3 44960 45260 300 ['Unknown'] 4 ['GCAT'	'GATA'	'ATAA'	'TTGC'] bb2573 ['A00253:692:HN5HLDSX3:2:2454:5267:24142'	'A00253:692:HN5HLDSX3:2:1112:8214:31438']
AGGCTGGTCGAAATGTTTGACAGATCTATC AGCGACCATACGAATTTGACAGATCTATCG GGCTGGTCGAAATGTACCAATAACTGCGAC 3 2.0 0.3 60222 60634 412 ['Unknown'] 5 ['GCGAC'] bb2573 ['A00253:692:HN5HLDSX3:2:2320:2049:8954'	'A00253:692:HN5HLDSX3:2:2619:31720:3881'	'A00253:692:HN5HLDSX3:2:1112:31277:32643']
TGCTGTGGGAACAATTGTTCCGGTAAGGAC CCAATGTAAATACATGTTCCGGTAAGGACG CTGTGGGAGCAATTGCTGTTTTCGCCACCG 2 -2.0 0.8 37407 37703 296 ['Unknown'] 4 ['CAAT'	'TGTT'] bb2573 ['A00253:692:HN5HLDSX3:2:2568:32633:11882'	'A00253:692:HN5HLDSX3:2:1113:21260:1830']
TCTCAAGTATATATGTTAGTTTGGAGGTCG GAGTGGATATATACTGTTAGTTTGGAGGTC TCTCAAGTATATATGAATACTTATTTTCGA 2 -2.0 0.5 35039 35905 866 ['Unknown'] 6 ['ATATAT'	'TATATA'] bb2573 ['A00808:1041:HNC2HDSX3:2:2252:20455:23797'	'A00253:692:HN5HLDSX3:2:1113:7021:5572']
ATGTGTACTGCTTGTGAACGTCCCCGCTAC AAAAACAAAGACAATGAACGTCCCCGCTAC ATGTGTACTGCTTGTATGCTACAACGGCCA 20 -2.0 0.4 8627 9101 474 ['Unknown'] 5 ['GCTAC'] bb2573 ['A00253:692:HN5HLDSX3:2:2124:12879:5102'	'A00253:692:HN5HLDSX3:2:2620:17987:34178'	'A00253:692:HN5HLDSX3:2:2662:2293:9596'	'A00808:1041:HNC2HDSX3:2:1260:21685:32878'	'A00808:1041:HNC2HDSX3:2:1442:32063:15530'	'A00808:1041:HNC2HDSX3:2:1442:7654:15562'	'A00808:1041:HNC2HDSX3:2:1442:6470:17613'	'A00808:1041:HNC2HDSX3:2:1462:18285:16063'	'A00808:1041:HNC2HDSX3:2:1464:17291:28776'	'A00808:1041:HNC2HDSX3:2:1561:15275:3270'	'A00808:1041:HNC2HDSX3:2:1561:15935:3724'	'A00808:1041:HNC2HDSX3:2:1577:10185:6449'	'A00808:1041:HNC2HDSX3:2:1577:10465:6590'	'A00808:1041:HNC2HDSX3:2:1616:16803:10144'	'A00808:1041:HNC2HDSX3:2:1621:17065:10661'	'A00808:1041:HNC2HDSX3:2:2236:32072:31548'	'A00808:1041:HNC2HDSX3:2:2321:19795:11224'	'A00808:1041:HNC2HDSX3:2:2448:19551:32252'	'A00808:1041:HNC2HDSX3:2:2560:17264:10379'	'A00253:692:HN5HLDSX3:2:1113:30978:10238']
AAGCTGTAGCAATCCTGCAGCCACGAGTCC CGATATGCTAAAAATGCAGCCACGAGTCCT AGCTGTGGCAATCCTACTAAACATATCATT 2 -2.0 0.4 61282 62088 806 ['Unknown'] 5 ['CTAAA'] bb2573 ['A00253:692:HN5HLDSX3:2:2664:5945:4930'	'A00253:692:HN5HLDSX3:2:1113:30183:12837']
ATATTTCCCCAAAGTAAAGCTGAAGGAGGT TGATCTTTGCTTTGAAAGCTGAAGGAGGTT TATTTCCCCAAAGTATCAAATATCGGCTCC 3 2.0 0.4 99913 100356 443 ['Unknown'] 4 ['AAAG'] bb2573 ['A00253:692:HN5HLDSX3:2:1665:9742:18740'	'A00808:1041:HNC2HDSX3:2:2172:7392:9940'	'A00253:692:HN5HLDSX3:2:1113:16839:17691']
TGCTTTTGTTTCTAAGGTTTCCGTTTGTTG ATATAAATGGTGTGTCTAAGGTTTCCGTTT TGCTTTTGTTTCTAATTCTTCTTCAGCATC 3 -2.0 0.3 52686 53051 365 ['Unknown'] 5 ['TCTAA'	'GTTTC'] bb2573 ['A00253:692:HN5HLDSX3:2:1113:29613:26569'	'A00808:1041:HNC2HDSX3:2:1534:17544:14653'	'A00253:692:HN5HLDSX3:2:1113:29930:26553']
TATTTCCCACCGCCGAATGAACGTCCCCGC AGAAAAACAAAGACAATGAACGTCCCCGCT CCCACCGCCGAATGATACAAATGGGGCGAG 15 -1.7333333333333334 0.4 8625 8978 353 ['Unknown'] 5 ['ACAAA'	'AATGA'] bb2573 ['A00253:692:HN5HLDSX3:2:1333:3486:3302'	'A00253:692:HN5HLDSX3:2:1369:15347:15295'	'A00253:692:HN5HLDSX3:2:2277:1271:1219'	'A00253:692:HN5HLDSX3:2:2344:23140:29011'	'A00253:692:HN5HLDSX3:2:2452:15248:25144'	'A00808:1041:HNC2HDSX3:2:1429:5475:14387'	'A00808:1041:HNC2HDSX3:2:1430:4788:18959'	'A00808:1041:HNC2HDSX3:2:1546:27353:36965'	'A00808:1041:HNC2HDSX3:2:2130:5556:30029'	'A00808:1041:HNC2HDSX3:2:2266:5240:12289'	'A00808:1041:HNC2HDSX3:2:2266:5529:12602'	'A00808:1041:HNC2HDSX3:2:2324:26865:2769'	'A00808:1041:HNC2HDSX3:2:2342:10574:21308'	'A00808:1041:HNC2HDSX3:2:2458:7301:2174'	'A00253:692:HN5HLDSX3:2:1113:20112:28025']
AAATACGAATGTCCTTAATACCGCCAGTCT CCAAATCAGTAAAATAATACCGCCAGTATT ATACGAATGTCCTTAGAAAGCGACGTTTAG 2 -2.0 0.1 55866 56143 277 ['Unknown'] 4 ['ATAC'] bb2573 ['A00253:692:HN5HLDSX3:2:1113:4933:31422'	'A00253:692:HN5HLDSX3:2:1113:4815:31281']
GGACGTGGTGAAAACATCGAAAAAGTTTTG GGGGCCCAACGAGTCATCGACAAAGTTTTG GAGGACGTGGTGAAAACGATAGGAATACCG 2 2.0 0.3 26226 27556 1330 ['Unknown'] 5 ['AACGA'] bb2573 ['A00253:692:HN5HLDSX3:2:1114:9769:4194'	'A00253:692:HN5HLDSX3:2:1113:9824:34100']
CTGTATTTGTTCCATACATCAGTTTGCTCC CTAATGACTACCGGTTAATTAAGGGCCGGC ATTTGTTCCATACATTGCTTTATAAGGAAT 2 1.0 0 133927 142075 8148 ['Unknown'] 5 ['TAAGG'] bb2573 ['A00808:1041:HNC2HDSX3:2:1202:4408:14575'	'A00253:692:HN5HLDSX3:2:1113:23683:34397']
AGCAAATAATAATTTCAGGAACCCCGAGAG AGACATGGTGGGAACAGGAACCCCGAGAGC CAAATAATAATTTCACTAGTTGTTCTATGC 2 2.0 0.5 144945 145306 361 ['Unknown'] 3 ['ATG'] bb2573 ['A00808:1041:HNC2HDSX3:2:2336:8603:31610'	'A00253:692:HN5HLDSX3:2:1114:25681:9925']
GTATGAATCACTCAATTCGACCCCCCACTA TCGGGCAATGAAAGTTCGACCCCCCACTAA GAATCACTCAATTCGCCCTCCAATCTGTAT 40 2.0 0.4 158317 158461 144 ['Unknown'] 4 ['CAAT'	'TTCG'	'CACT'] bb2573 ['A00253:692:HN5HLDSX3:2:1123:8847:17942'	'A00253:692:HN5HLDSX3:2:1129:5159:26396'	'A00253:692:HN5HLDSX3:2:1218:22806:22889'	'A00253:692:HN5HLDSX3:2:1226:32127:31454'	'A00253:692:HN5HLDSX3:2:1258:30092:13432'	'A00253:692:HN5HLDSX3:2:1316:25663:29872'	'A00253:692:HN5HLDSX3:2:1442:7247:14888'	'A00253:692:HN5HLDSX3:2:1562:17526:29309'	'A00253:692:HN5HLDSX3:2:1639:26142:5901'	'A00253:692:HN5HLDSX3:2:1667:19560:15765'	'A00253:692:HN5HLDSX3:2:2208:2663:31438'	'A00253:692:HN5HLDSX3:2:2232:32063:23202'	'A00253:692:HN5HLDSX3:2:2232:31476:23343'	'A00253:692:HN5HLDSX3:2:2308:7572:18552'	'A00253:692:HN5HLDSX3:2:2353:7075:15718'	'A00253:692:HN5HLDSX3:2:2451:27742:33129'	'A00253:692:HN5HLDSX3:2:2472:23384:10426'	'A00253:692:HN5HLDSX3:2:2502:12563:33865'	'A00253:692:HN5HLDSX3:2:2621:7907:1063'	'A00808:1041:HNC2HDSX3:2:1206:16920:31391'	'A00808:1041:HNC2HDSX3:2:1211:14027:23782'	'A00808:1041:HNC2HDSX3:2:1321:24026:2112'	'A00808:1041:HNC2HDSX3:2:1321:24189:2362'	'A00808:1041:HNC2HDSX3:2:1323:6813:14043'	'A00808:1041:HNC2HDSX3:2:1323:6551:14340'	'A00808:1041:HNC2HDSX3:2:1426:12590:3223'	'A00808:1041:HNC2HDSX3:2:1615:7952:26788'	'A00808:1041:HNC2HDSX3:2:1615:7139:31704'	'A00808:1041:HNC2HDSX3:2:1624:18322:17315'	'A00808:1041:HNC2HDSX3:2:1625:12255:21183'	'A00808:1041:HNC2HDSX3:2:2110:15528:14512'	'A00808:1041:HNC2HDSX3:2:2149:21332:16548'	'A00808:1041:HNC2HDSX3:2:2176:31539:35509'	'A00808:1041:HNC2HDSX3:2:2246:31548:13322'	'A00808:1041:HNC2HDSX3:2:2246:30364:15624'	'A00808:1041:HNC2HDSX3:2:2426:8124:8484'	'A00808:1041:HNC2HDSX3:2:2612:2519:26365'	'A00808:1041:HNC2HDSX3:2:2670:26648:11819'	'A00808:1041:HNC2HDSX3:2:2670:26539:19586'	'A00253:692:HN5HLDSX3:2:1114:1940:11115']
ACGTGGGAGATACTACCGATTTGATATTAG AGTGCTCACTGTTTTACCGATTTGATATTA ACGTGGGAGATACTATCAATGTCTCGACGG 4 2.0 0 146972 147351 379 ['Unknown'] 4 ['GATA'] bb2573 ['A00808:1041:HNC2HDSX3:2:1249:11026:30702'	'A00808:1041:HNC2HDSX3:2:2414:2239:29637'	'A00808:1041:HNC2HDSX3:2:2414:2492:31454'	'A00253:692:HN5HLDSX3:2:1114:9498:17566']
CGGGAACTATTTCTTCATCCGGAATATGGC AACTGCCACATTCACATCCGGAATATGGCA GGAACTATTTCTTCAGACTGCGATGTAAAA 2 2.0 0 131143 131535 392 ['Unknown'] 5 ['ACTGC'] bb2573 ['A00808:1041:HNC2HDSX3:2:2271:14190:13197'	'A00253:692:HN5HLDSX3:2:1114:16812:21371']
CTTCCGGACATTCTGTATATAGGACATGGA AGACACACATTTATTGTATATAGGACATGG CTTCCGGACATTCTGCTGCGATTACAATAC 2 -2.0 0.5 80670 81158 488 ['Unknown'] 6 ['GGACAT'] bb2573 ['A00808:1041:HNC2HDSX3:2:1103:31675:24220'	'A00253:692:HN5HLDSX3:2:1114:11740:30686']
GCCCGCGAATCGTCCAAAACGATTTGAATA TGCAAGCGGTAACGAAAACGATTTGAATAT CCCGCGAATCGTCCAGTCAAACGACCTCAC 2 2.0 0.5 136597 137213 616 ['Unknown'] 6 ['AAACGA'] bb2573 ['A00253:692:HN5HLDSX3:2:1115:8323:4006'	'A00253:692:HN5HLDSX3:2:1114:7500:33896']
ACGTGCGGGATTTATGACCGATGTTAAAAT TTCGAATTAGTATCGACCGATGTTAAAATT TCGCCGTGCGGGATTAATAGCGCGCATAAA 3 2.0 0 76523 76983 460 ['Unknown'] 4 ['ATTA'	'TTAA'	'TAAA'] bb2573 ['A00253:692:HN5HLDSX3:2:1115:26865:29951'	'A00808:1041:HNC2HDSX3:2:1417:1624:33489'	'A00253:692:HN5HLDSX3:2:1114:23628:36245']
TCCACCAATAGGCGATGGCAGCAAAACGAG GCACGAGTGATGACGGCAGCAAAACGAGTT TCCACCAATAGGCGACGCATCTCGAATTAA 5 2.0 0.1 44784 45163 379 ['Unknown'] 4 ['GACG'] bb2573 ['A00808:1041:HNC2HDSX3:2:1539:12409:16407'	'A00808:1041:HNC2HDSX3:2:2141:3332:17221'	'A00808:1041:HNC2HDSX3:2:2275:11198:15655'	'A00808:1041:HNC2HDSX3:2:2404:18665:11741'	'A00253:692:HN5HLDSX3:2:1114:14470:36730']
GCTGGTATAACTGGACATCCATCGGTGTAT TGAATCCGGCCGACCATCCATCGGTGTATG TGGTATAACTGGACAAAAGTATTTGCAAGC 3 2.0 0.2 58821 59491 670 ['Unknown'] 4 ['GTAT'] bb2573 ['A00808:1041:HNC2HDSX3:2:1570:26304:29042'	'A00808:1041:HNC2HDSX3:2:1570:26205:30154'	'A00253:692:HN5HLDSX3:2:1115:12283:6449']
CTCTCCAGTGATATGCCGGTCCCACGGTCG AATTGTGTTTTTTACCGGTCCCACGGTCGA CTCCAGTGATATGCCTACATTATTAAGAGC 91 -1.7362637362637363 0.9 1990 2373 383 ['Unknown'] 3 ['ATT'	'GTG'	'TTA'	'TAC'	'TCC'	'CCA'] bb2573 ['A00253:692:HN5HLDSX3:2:1129:29062:34663'	'A00253:692:HN5HLDSX3:2:1130:31439:14982'	'A00253:692:HN5HLDSX3:2:1204:15682:9142'	'A00253:692:HN5HLDSX3:2:1211:20853:26209'	'A00253:692:HN5HLDSX3:2:1211:20980:26209'	'A00253:692:HN5HLDSX3:2:1233:14588:19805'	'A00253:692:HN5HLDSX3:2:1245:10149:22764'	'A00253:692:HN5HLDSX3:2:1259:15004:29074'	'A00253:692:HN5HLDSX3:2:1302:21929:21903'	'A00253:692:HN5HLDSX3:2:1307:28230:18630'	'A00253:692:HN5HLDSX3:2:1320:21721:26052'	'A00253:692:HN5HLDSX3:2:1407:24542:35603'	'A00253:692:HN5HLDSX3:2:1474:28058:24439'	'A00253:692:HN5HLDSX3:2:1518:21956:17597'	'A00253:692:HN5HLDSX3:2:1519:6940:27539'	'A00253:692:HN5HLDSX3:2:1522:28682:6292'	'A00253:692:HN5HLDSX3:2:1543:7491:28338'	'A00253:692:HN5HLDSX3:2:1553:26946:25238'	'A00253:692:HN5HLDSX3:2:1556:16839:27430'	'A00253:692:HN5HLDSX3:2:1578:30065:13135'	'A00253:692:HN5HLDSX3:2:1616:9064:22639'	'A00253:692:HN5HLDSX3:2:1647:11894:26287'	'A00253:692:HN5HLDSX3:2:1656:16966:21418'	'A00253:692:HN5HLDSX3:2:2114:3341:28385'	'A00253:692:HN5HLDSX3:2:2137:24966:35055'	'A00253:692:HN5HLDSX3:2:2152:15781:10473'	'A00253:692:HN5HLDSX3:2:2233:13973:28855'	'A00253:692:HN5HLDSX3:2:2412:15329:8437'	'A00253:692:HN5HLDSX3:2:2434:11306:20823'	'A00253:692:HN5HLDSX3:2:2435:1081:18333'	'A00253:692:HN5HLDSX3:2:2506:24270:32002'	'A00253:692:HN5HLDSX3:2:2528:2582:30733'	'A00253:692:HN5HLDSX3:2:2549:9607:34319'	'A00253:692:HN5HLDSX3:2:2560:9643:35759'	'A00253:692:HN5HLDSX3:2:2627:23511:23516'	'A00253:692:HN5HLDSX3:2:2651:19651:15890'	'A00253:692:HN5HLDSX3:2:2676:10031:31767'	'A00808:1041:HNC2HDSX3:2:1104:32741:5024'	'A00808:1041:HNC2HDSX3:2:1173:28899:18599'	'A00808:1041:HNC2HDSX3:2:1201:3332:24768'	'A00808:1041:HNC2HDSX3:2:1201:4824:33927'	'A00808:1041:HNC2HDSX3:2:1208:14733:4366'	'A00808:1041:HNC2HDSX3:2:1239:29505:1485'	'A00808:1041:HNC2HDSX3:2:1269:29451:22561'	'A00808:1041:HNC2HDSX3:2:1348:7274:27461'
CTGATTTATATGCACATGTACCAATCTATG GTCCAAACACAGTTCATGTACCAATCTATG CTGATTTATATGCACGCATGCATGTAGATA 2 2.0 0.2 14982 15522 540 ['Unknown'] 6 ['CATGTA'] bb2573 ['A00808:1041:HNC2HDSX3:2:2274:18502:8891'	'A00253:692:HN5HLDSX3:2:1115:23104:14512']
GTTACCGGCGCGCATATTGTCGTTTGGGAC CTTGCATGTATGCTGCATATTGTCGTTTGG GTTACCGGCGCGCATTCGACAAATTATACG 2 2.0 0 93390 93704 314 ['Unknown'] 4 ['GCAT'] bb2573 ['A00253:692:HN5HLDSX3:2:1115:11722:16626'	'A00253:692:HN5HLDSX3:2:1115:12228:14685']
ACTCAAAGGAATTACTGTACAAAGACGGAA CGTAGTATTTATCATGTACAAAGACGGAAG TCAAAGGAATTACTGGACTCGAATTTAAGG 9 -1.5555555555555556 0.4 10905 11241 336 ['Unknown'] 5 ['ATTTA'	'CAAAG'] bb2573 ['A00253:692:HN5HLDSX3:2:1246:23800:32346'	'A00253:692:HN5HLDSX3:2:1434:9842:23954'	'A00253:692:HN5HLDSX3:2:2221:2537:13964'	'A00253:692:HN5HLDSX3:2:2238:17698:33520'	'A00253:692:HN5HLDSX3:2:2339:24777:27273'	'A00808:1041:HNC2HDSX3:2:1114:24551:20588'	'A00808:1041:HNC2HDSX3:2:1213:27434:21919'	'A00808:1041:HNC2HDSX3:2:2636:8368:29637'	'A00253:692:HN5HLDSX3:2:1115:5430:22952']
ATGTCGAGTTCAGATAGTGAAGTTGCTGAG AATCCATTCTTCCCCAGATAGTGAAGTTGC ATGTCGAGTTCAGATGATGAATAGCATTTG 2 2.0 0.3 18512 18846 334 ['Unknown'] 5 ['CAGAT'] bb2573 ['A00253:692:HN5HLDSX3:2:1115:28935:35540'	'A00253:692:HN5HLDSX3:2:1115:29342:35180']
CCGGTCTCGTTTGTGTGCTCGAGTGGTCGC CGGTTAATGTTTGCTGCTCGAGTGGTCGCA TCTAGTTTGTGTGCTAGAAATGCAATGCTG 3 -0.6666666666666666 0.3 150487 150990 503 ['Unknown'] 5 ['GTTTG'	'TGCTG'] bb2573 ['A00808:1041:HNC2HDSX3:2:1340:3477:1438'	'A00808:1041:HNC2HDSX3:2:1574:22444:5008'	'A00253:692:HN5HLDSX3:2:1116:18421:1172']
ATGGAGCACCCATTTTCACATTACATCCGA TCTCCGATCATTCCCACATTACATCCGAAA ATGGAGAACCCATTTCGAGTGACATATTAC 2 2.0 0.2 144361 144815 454 ['Unknown'] 5 ['ATTAC'] bb2573 ['A00253:692:HN5HLDSX3:2:1559:13991:28479'	'A00253:692:HN5HLDSX3:2:1116:18041:1861']
GTAGCTTTGATAATGCTTGTATGCTACAAC TTCGCCATGTGTACTGCTTGTATGCTACAA GTAGCTTTGATAATGTGCAAACAGCGACTC 2 -2.0 0.4 9095 9540 445 ['Unknown'] 5 ['ATGTG'] bb2573 ['A00253:692:HN5HLDSX3:2:1530:4246:27571'	'A00253:692:HN5HLDSX3:2:1116:18837:4679']
GGACGGTCTGGATACGTTGCACTGTTTTAT TATTGCTTTCCAATGTTGCACTGTTTTATC GGACGGTCTGGATACAAGCTTGTCGCTCCT 2 -2.0 0.2 37036 37432 396 ['Unknown'] 4 ['GCTT'] bb2573 ['A00253:692:HN5HLDSX3:2:2462:1949:35806'	'A00253:692:HN5HLDSX3:2:1116:2446:14309']
ACCGCTTCATCATCAAATAAACCTTCGCAT ATCAACATTCGCAGAATAAACCTTCCCATT CTTCATCATCAAATATCGCCGTAAATAAAA 2 -2.0 0 12563 12838 275 ['Unknown'] 6 ['AATAAA'] bb2573 ['A00253:692:HN5HLDSX3:2:1451:5475:11005'	'A00253:692:HN5HLDSX3:2:1116:19786:14904']
TAATGTACTGTGTATAATCGGTAGCCACCC TTGAACATAGTATCAATCGGTAGCCACCCT AATGTACTGTGTATATGTCCCGAAGAAGAC 2 -2.0 0 105220 105620 400 ['Unknown'] 4 ['GTAT'] bb2573 ['A00253:692:HN5HLDSX3:2:2154:17689:21355'	'A00253:692:HN5HLDSX3:2:1116:17183:19946']
ATATTTCGTGTATTAATAAGATCAGGTATG CCCGGTTAGGTTTGATAAGATCATGTATGG CATATTTCGTGTATTGTGTCGATCATAACC 3 -2.0 0 132923 133200 277 ['Unknown'] 6 ['GATCAT'] bb2573 ['A00808:1041:HNC2HDSX3:2:1302:2627:26083'	'A00808:1041:HNC2HDSX3:2:1302:2627:26365'	'A00253:692:HN5HLDSX3:2:1116:29324:21840']
GTCTACACGAAGGTGGTTGGAACCTCTTAC TCATTATGGTGAAAGTTGGAACCTCTTACG AGTCTACACGAAGGTTTTTGCGCTGGATGT 2 -2.0 0 135894 136293 399 ['Unknown'] 4 ['TGGA'] bb2573 ['A00253:692:HN5HLDSX3:2:1116:1615:24518'	'A00253:692:HN5HLDSX3:2:1116:1479:24502']
TCTCAACTGCGAATCCATGTACCAATCTAT GTCCAAACACAGTTCATGTACCAATCTATG CAACTGCGAATCCATTGTATGGGCCATTCC 13 2.0 0.6000000000000001 14982 15383 401 ['Unknown'] 4 ['TCCA'	'TGTA'	'AATC'	'TATG'] bb2573 ['A00253:692:HN5HLDSX3:2:2524:12102:14559'	'A00808:1041:HNC2HDSX3:2:1420:14778:31375'	'A00808:1041:HNC2HDSX3:2:1574:16423:21324'	'A00808:1041:HNC2HDSX3:2:1657:19569:3975'	'A00808:1041:HNC2HDSX3:2:1657:20464:4053'	'A00808:1041:HNC2HDSX3:2:2358:29116:14716'	'A00808:1041:HNC2HDSX3:2:2358:29225:15374'	'A00808:1041:HNC2HDSX3:2:2358:29188:22701'	'A00808:1041:HNC2HDSX3:2:2404:3920:24533'	'A00808:1041:HNC2HDSX3:2:2437:1633:25614'	'A00808:1041:HNC2HDSX3:2:2511:28330:7028'	'A00808:1041:HNC2HDSX3:2:2511:28348:7059'	'A00253:692:HN5HLDSX3:2:1116:3685:34428']
CCCATTTCTGTTTCATTAGTGTTCGGAACA GTTAGCACAAAAATATTAGTGTTCGGAACA CCCATTTCTGTTTCACCTACTACTGATATT 3 2.0 0.1 14038 14888 850 ['Unknown'] 5 ['ATATT'] bb2573 ['A00253:692:HN5HLDSX3:2:1431:10646:16767'	'A00253:692:HN5HLDSX3:2:1431:9923:17550'	'A00253:692:HN5HLDSX3:2:1117:31738:2785']
GACGAAGAAGCCTGAACGTCCCCGCTACAC AAAAACAAAGACAATGAACGTCCCCGCTAC GACGAAGAAGCCTGACGTAGGTATGATTTT 4 -2.0 0.30000000000000004 8627 8931 304 ['Unknown'] 4 ['AAGA'	'ATGA'	'ACGT'] bb2573 ['A00253:692:HN5HLDSX3:2:2532:21441:3490'	'A00808:1041:HNC2HDSX3:2:2675:4490:25269'	'A00808:1041:HNC2HDSX3:2:2675:5665:26835'	'A00253:692:HN5HLDSX3:2:1117:10420:5134']
TAGTAGAACACGTTCGTACATGTTCTAGCA AAAATAATGTTTCTGTACATGTTCTAGCAC TAGTAGAACACGTTCACAATCTCTATTCGC 2 -2.0 0.2 124166 124473 307 ['Unknown'] 4 ['GTTC'	'TCTA'] bb2573 ['A00253:692:HN5HLDSX3:2:2424:30282:17237'	'A00253:692:HN5HLDSX3:2:1117:16559:11631']
CGAGTAGTTTTTGGATCAAACTCAGTCGTA CTAATATGATGCGATTTGGATCAAACTCAG CGAGTAGTTTTTGGAGCCCAGTCCCACCCA 8 -2.0 0 62510 62653 143 ['Unknown'] 6 ['TTTGGA'] bb2573 ['A00253:692:HN5HLDSX3:2:1240:28709:6997'	'A00253:692:HN5HLDSX3:2:1613:27109:36229'	'A00253:692:HN5HLDSX3:2:1613:27480:36746'	'A00253:692:HN5HLDSX3:2:1662:8368:12289'	'A00808:1041:HNC2HDSX3:2:1442:4571:6026'	'A00808:1041:HNC2HDSX3:2:1574:9932:16438'	'A00808:1041:HNC2HDSX3:2:1574:11089:26616'	'A00253:692:HN5HLDSX3:2:1117:29107:20995']
AATCCTTTGAAGCAAATAGATCACGCATGG CCACATTGCCACCACAAATAGATCACGCAT AATCCTTTGAAGCAATATTATCGTTGTTAC 2 2.0 0 9985 10556 571 ['Unknown'] 4 ['AATA'] bb2573 ['A00808:1041:HNC2HDSX3:2:2624:29324:20650'	'A00253:692:HN5HLDSX3:2:1117:2003:21621']
TCATCATACCTCTACCGATTTTCCACATGA ATACAGGCCGCATACGATTTTCCACATGAT CATCATACCTCTACCATTGAGGGGGAATGC 2 2.0 0 50997 51753 756 ['Unknown'] 5 ['CATAC'] bb2573 ['A00253:692:HN5HLDSX3:2:2128:31774:13119'	'A00253:692:HN5HLDSX3:2:1117:10908:23829']
AAACTTCTAGTGATATCCCTCACATAGCTG CAGTTAACAGATGCATCCCTCACATAGCTG AAACTTCTAGTGATACTATTTCGCTAAAAG 3 2.0 0 155346 156534 1188 ['Unknown'] 3 ['AGT'	'TAA'	'AAC'	'GAT'	'ATA'	'TAG'	'GCT'] bb2573 ['A00808:1041:HNC2HDSX3:2:1258:3477:26177'	'A00808:1041:HNC2HDSX3:2:2543:22905:17644'	'A00253:692:HN5HLDSX3:2:1117:17734:28322']
TAACCCAGTTCGCGTCGAGAGTACCTGGGT TGCCCCGTACTCACCGAGATTACCTGGGTG TTCAACACATCCCATGGCCCAGTTCCCGTC 8 -2.75 0.4 153788 155120 1332 ['Unknown'] 5 ['CCCGT'] bb2573 ['A00253:692:HN5HLDSX3:2:1520:3803:28244'	'A00253:692:HN5HLDSX3:2:2169:29197:9502'	'A00253:692:HN5HLDSX3:2:2327:21739:34444'	'A00253:692:HN5HLDSX3:2:2510:31177:31532'	'A00808:1041:HNC2HDSX3:2:1550:20555:28667'	'A00808:1041:HNC2HDSX3:2:1550:20066:29575'	'A00808:1041:HNC2HDSX3:2:2259:26160:3959'	'A00253:692:HN5HLDSX3:2:1117:16378:28980']
GTCTGGATACAAGCTTGAATCCATATCCAT AATCGATGATAATATGAATCCATATCCATA CTGGATACAAGCTTGTCGCTCCTTTTTTTA 4 -2.0 0.2 37076 37439 363 ['Unknown'] 4 ['GATA'] bb2573 ['A00253:692:HN5HLDSX3:2:1374:11143:21230'	'A00253:692:HN5HLDSX3:2:2225:18439:4586'	'A00808:1041:HNC2HDSX3:2:1344:32172:9862'	'A00253:692:HN5HLDSX3:2:1117:25518:31281']
AGACTGGAGATGGAAGCAACATGTGGTTTA GTTCTAGCACCACTGCAACATGTGGTTTAT ATACAGACTGGAGATGGAAGCGAGTCTGGA 3 -2.0 0.3 148526 154070 5544 ['Unknown'] 4 ['ACTG'] bb2573 ['A00808:1041:HNC2HDSX3:2:1429:23728:22106'	'A00808:1041:HNC2HDSX3:2:1430:24207:11068'	'A00253:692:HN5HLDSX3:2:1118:1506:8860']
TATAGTCGACAGGATACGCGGGTCCATCAG CATTTCCAGAAATCTACGCGGGTCCATCAG TATAGTCGACAGGATGTAGGTGGAGACATG 2 -2.0 0.3 120691 121289 598 ['Unknown'] 3 ['CAT'	'CAG'	'AGA'	'GGT'	'GTC'] bb2573 ['A00253:692:HN5HLDSX3:2:2118:16740:21684'	'A00253:692:HN5HLDSX3:2:1118:15944:11600']
GCAGGCCAGATTAACAAATGCTAGCCTACA AAGTTGGAGATACTAAATGCTAGCCTACAA CAGGCCAGATTAACATTCATAGAACCAGGA 3 2.0 0 147143 147647 504 ['Unknown'] 4 ['AGAT'] bb2573 ['A00253:692:HN5HLDSX3:2:1118:30418:19382'	'A00253:692:HN5HLDSX3:2:2117:29830:23625'	'A00253:692:HN5HLDSX3:2:1118:30716:13385']
TCGCGCCCTATAGATTTGAGAAGATTTATT TAACGGAAACTGTGTTGAGAAGATTTATTC CGCCCTATAGATTTGCGTCTCACTAAGGTA 3 -2.0 0.2 73500 74479 979 ['Unknown'] 6 ['AGATTT'] bb2573 ['A00808:1041:HNC2HDSX3:2:2312:10556:17456'	'A00808:1041:HNC2HDSX3:2:2474:17933:20024'	'A00253:692:HN5HLDSX3:2:1118:9625:23735']
TTTCGGGACCACTATTCTATCGTTGTTTTA CTCCCGATGATGTGTCTATCGTTGTTTTAT TTCGGGACCACTATTATAACCTCGCGGGAT 2 2.0 0 157323 157775 452 ['Unknown'] 4 ['CTAT'	'TTAT'] bb2573 ['A00253:692:HN5HLDSX3:2:1118:4643:32581'	'A00253:692:HN5HLDSX3:2:1118:4580:32409']
AAGAAGTTCCAAACGATTAATGCGCGAACG GTCTTTCGGCCAGCATTAATGCGCGAACGG GTTCCAAACGATTAACAACCGGGACGAGAC 2 -2.0 0 127167 127977 810 ['Unknown'] 5 ['ATTAA'] bb2573 ['A00253:692:HN5HLDSX3:2:2613:27010:26381'	'A00253:692:HN5HLDSX3:2:1119:9245:8641']
GCATATTGCGAAATAATGTATTTCGAAAAA CGAGTATTGACCGCATGTATTTCGAAAAAG TATTGCGAAATAATGACTTGCTTTTCATCA 3 -2.0 0.5 30292 30646 354 ['Unknown'] 5 ['TATTG'	'CGAAA'] bb2573 ['A00253:692:HN5HLDSX3:2:1119:20690:14340'	'A00253:692:HN5HLDSX3:2:2650:13114:21856'	'A00253:692:HN5HLDSX3:2:1119:20708:14215']
AATGTACGTAAGGGGATTAAGTATGCATAT CCCTCCAAATTCCCAAGTATGCATATATTA AATGTACGTAAGGGGTTTGTGATGGCCCCC 5 2.0 0.7 153447 153902 455 ['Unknown'] 3 ['CCC'	'AAT'	'AAG'	'GTA'	'ATG'] bb2573 ['A00253:692:HN5HLDSX3:2:1471:31675:36401'	'A00253:692:HN5HLDSX3:2:1471:31711:36620'	'A00253:692:HN5HLDSX3:2:1471:31729:36620'	'A00253:692:HN5HLDSX3:2:2170:8874:8093'	'A00253:692:HN5HLDSX3:2:1119:10167:25708']
AACATATACACCTGATGAATCGAGCTCCGT AGCATAATCCCGGATGATGAATCGAGCTCC AACATATACACCTGAGTATGATCACGATAC 3 -2.0 0.1 10050 10464 414 ['Unknown'] 5 ['ATGAT'] bb2573 ['A00253:692:HN5HLDSX3:2:2119:26955:3803'	'A00808:1041:HNC2HDSX3:2:1373:28872:31360'	'A00253:692:HN5HLDSX3:2:1119:26069:26882']
AGGCAATTTGCTGGACAGAGGCTGTAGAGA GACGCCACGGTATTCAGAGGCTGTAGAGAC CAATTTGCTGGACAGTGACTCGGAATTGCA 2 2.0 0.7 145835 146143 308 ['Unknown'] 4 ['GCTG'] bb2573 ['A00253:692:HN5HLDSX3:2:2423:16676:27054'	'A00253:692:HN5HLDSX3:2:1120:14009:4492']
GATAATATACGGCGCGACATATACTTTCTC AGATGTCTACGAACCATATACTTTCTCAGG GATAATATACGGCGCTACAGAGCACATATT 2 2.0 0 93774 94201 427 ['Unknown'] 6 ['ATATAC'] bb2573 ['A00808:1041:HNC2HDSX3:2:2428:9191:20228'	'A00253:692:HN5HLDSX3:2:1120:29252:16454']
AAATACTCCAAATCATTGGTTGCACGAAAT GATGCCCACGGATTATTGGTTGCACGAAAT AAATACTCCAAATCAGCAGAAACTGGCGTG 2 -2.0 0 45536 45680 144 ['Unknown'] 4 ['GAAA'	'AAAT'] bb2573 ['A00808:1041:HNC2HDSX3:2:2128:23267:3552'	'A00253:692:HN5HLDSX3:2:1120:30282:23625']
GCTGACCCCCCCCATCCAAAGTCTACATCT AATTTGACCCCACGCCAAAGTCTACATCTG GACCCCCCCCATCCATGAAGGGGCGTGTCA 5 2.0 0 131409 131740 331 ['Unknown'] 6 ['GACCCC'] bb2573 ['A00253:692:HN5HLDSX3:2:2246:20699:9878'	'A00808:1041:HNC2HDSX3:2:1342:5077:26944'	'A00808:1041:HNC2HDSX3:2:1443:4580:5509'	'A00808:1041:HNC2HDSX3:2:2535:8802:21559'	'A00253:692:HN5HLDSX3:2:1120:28447:25081']
TGGCCCAGCCCCCGTCGAGATTACCTGGGT TGCCCCGTACTCACCGAGATTACCTGGGTG CATCCCATGGCCCAGTTCCCGTCTATGTAG 19 -2.473684210526316 0.4 153788 155127 1339 ['Unknown'] 5 ['CCCGT'] bb2573 ['A00253:692:HN5HLDSX3:2:1340:24234:11303'	'A00253:692:HN5HLDSX3:2:1356:27489:2284'	'A00253:692:HN5HLDSX3:2:1431:1633:27430'	'A00253:692:HN5HLDSX3:2:1437:31864:18004'	'A00253:692:HN5HLDSX3:2:1549:17092:31093'	'A00253:692:HN5HLDSX3:2:2133:24650:10708'	'A00253:692:HN5HLDSX3:2:2140:12382:13103'	'A00253:692:HN5HLDSX3:2:2142:13566:18630'	'A00253:692:HN5HLDSX3:2:2163:27362:4100'	'A00253:692:HN5HLDSX3:2:2221:17427:8907'	'A00253:692:HN5HLDSX3:2:2441:26304:28479'	'A00253:692:HN5HLDSX3:2:2539:2076:35149'	'A00808:1041:HNC2HDSX3:2:1232:27136:28322'	'A00808:1041:HNC2HDSX3:2:1251:24614:16971'	'A00808:1041:HNC2HDSX3:2:1315:4453:13714'	'A00808:1041:HNC2HDSX3:2:1372:28763:21903'	'A00808:1041:HNC2HDSX3:2:2352:7753:36151'	'A00808:1041:HNC2HDSX3:2:2558:4815:15280'	'A00253:692:HN5HLDSX3:2:1120:17752:26130']
ATTTGCACATTTCGTAGCAGTTGCGACGTA TCGAAGCCCCGGCTGTAGCAGTTGCGACGT ATTTGCACATTTCGTCGGTAGGGTGGCATG 2 -2.0 0 52483 54429 1946 ['Unknown'] 4 ['GTAG'	'TTGC'] bb2573 ['A00808:1041:HNC2HDSX3:2:1440:14552:33144'	'A00253:692:HN5HLDSX3:2:1120:26693:26678']
GTCCATCAAGACGGGCATGAAGAAAATGTG GAACCCCGAGAGCTCATGAAGAAAATGTGA CATCAAGACGGGCATATTCCCGCCTATAAC 2 2.0 0.2 144962 145421 459 ['Unknown'] 4 ['CCCG'	'AAGA'] bb2573 ['A00253:692:HN5HLDSX3:2:2176:10673:16063'	'A00253:692:HN5HLDSX3:2:1120:16595:27289']
ATCTCCGCTCCATGTATTGGCTGCAAACTA TCCGCGGACCAAGCATTGGCTGCAAACTAT ATCTCCGCTCCATGTGATCCGAAGGGAGAT 25 -2.0 0 8848 9191 343 ['Unknown'] 5 ['TCCGC'] bb2573 ['A00253:692:HN5HLDSX3:2:1208:31304:29434'	'A00253:692:HN5HLDSX3:2:1210:23068:6934'	'A00253:692:HN5HLDSX3:2:1231:12698:7263'	'A00253:692:HN5HLDSX3:2:1508:15727:6214'	'A00253:692:HN5HLDSX3:2:1616:27344:23453'	'A00253:692:HN5HLDSX3:2:2174:5701:20509'	'A00808:1041:HNC2HDSX3:2:1404:31539:31626'	'A00808:1041:HNC2HDSX3:2:1443:9010:25269'	'A00808:1041:HNC2HDSX3:2:1443:8088:36636'	'A00808:1041:HNC2HDSX3:2:1462:14968:3020'	'A00808:1041:HNC2HDSX3:2:1501:3197:32957'	'A00808:1041:HNC2HDSX3:2:1501:2112:33896'	'A00808:1041:HNC2HDSX3:2:1566:5484:35665'	'A00808:1041:HNC2HDSX3:2:1614:24957:22514'	'A00808:1041:HNC2HDSX3:2:1614:24596:22889'	'A00808:1041:HNC2HDSX3:2:1653:32416:6402'	'A00808:1041:HNC2HDSX3:2:1653:32081:8296'	'A00808:1041:HNC2HDSX3:2:2141:14742:30718'	'A00808:1041:HNC2HDSX3:2:2141:14561:30968'	'A00808:1041:HNC2HDSX3:2:2142:12391:7576'	'A00808:1041:HNC2HDSX3:2:2178:5412:21919'	'A00808:1041:HNC2HDSX3:2:2543:12057:17362'	'A00808:1041:HNC2HDSX3:2:2561:2437:3490'	'A00808:1041:HNC2HDSX3:2:2631:19397:4899'	'A00253:692:HN5HLDSX3:2:1120:30843:27352']
GGTACTCGGAGATGAATTTTGATGGTATTA AGATTCGGGCGTGTTGAATTTTGATGGTTT GGTACTCGGAGATGAGTTCGTACCATATAG 3 -2.0 0 63009 63465 456 ['Unknown'] 4 ['AGAT'	'TTCG'	'TCGG'	'GATG'] bb2573 ['A00808:1041:HNC2HDSX3:2:1458:22968:34726'	'A00808:1041:HNC2HDSX3:2:1458:23104:34867'	'A00253:692:HN5HLDSX3:2:1121:8585:5024']
AAATTGCGAAGGCATACAAAGAATTATTAC AAACGCCATTCATGTACAAAGAATTATTAC AAATTGCGAAGGCATGCACTGTACGTTCTA 3 -2.0 0.5 113617 114207 590 ['Unknown'] 5 ['TGTAC'] bb2573 ['A00253:692:HN5HLDSX3:2:1371:6623:2722'	'A00808:1041:HNC2HDSX3:2:1222:2049:19445'	'A00253:692:HN5HLDSX3:2:1121:9353:21981']
CGTCGGATCAGTTATATTGGGGAATGTATT CTGGTAATTATAACATTGGGGAATGTATTT GTCGGATCAGTTATAAAAACGAGAGGTTGG 4 2.0 0 16865 17268 403 ['Unknown'] 6 ['TTATAA'] bb2573 ['A00808:1041:HNC2HDSX3:2:2248:30825:8907'	'A00808:1041:HNC2HDSX3:2:2504:25211:30530'	'A00808:1041:HNC2HDSX3:2:2504:25400:35117'	'A00253:692:HN5HLDSX3:2:1121:5339:28119']
CCGTCGTAAAGCTGCTAATGCCATTACTTT GTAATGGCTCGCGGTAATGCCATTACTTTG CGTCGTAAAGCTGCTGCACTTACCGAAAGT 2 -2.0 0.3 139792 140041 249 ['Unknown'] 4 ['GTAA'	'TTAC'	'ACTT'] bb2573 ['A00808:1041:HNC2HDSX3:2:1645:9046:12023'	'A00253:692:HN5HLDSX3:2:1122:28917:4539']
CATATCCGAGTAATTAAAAATATTAGTGTT CTTGACGTTAGCACAAAAATATTAGTGTTC ATATCCGAGTAATTATGACGCATATACCTC 6 2.0 0.1 14032 14644 612 ['Unknown'] 5 ['TGACG'] bb2573 ['A00253:692:HN5HLDSX3:2:1122:19651:22060'	'A00808:1041:HNC2HDSX3:2:2404:5448:25833'	'A00808:1041:HNC2HDSX3:2:2429:4625:3959'	'A00808:1041:HNC2HDSX3:2:2429:5367:4586'	'A00808:1041:HNC2HDSX3:2:2627:25364:33677'	'A00253:692:HN5HLDSX3:2:1122:18105:14027']
AAATAGTTTAAATGGTGCCCCCTCAGCTAA ACATTTTCAGACTTTGCCCCCTCAGCTAAA TAGTTTAAATGGTGCAATTCGTCAATAAAT 2 -2.0 0.2 10528 11035 507 ['Unknown'] 4 ['TAAA'] bb2573 ['A00808:1041:HNC2HDSX3:2:1249:21902:18630'	'A00253:692:HN5HLDSX3:2:1122:8070:14121']
CTGCCCTATGTTTATACACTTTTATCCCCC TCTTGTATCGTTAGACACTTTTATCCCCCT CCCTATGTTTATACAACTCCACACGAAAAA 2 2.0 0.4 102924 103558 634 ['Unknown'] 5 ['TTTAT'] bb2573 ['A00253:692:HN5HLDSX3:2:2607:2682:11271'	'A00253:692:HN5HLDSX3:2:1122:31241:18333']
ATATGTGATTGGTGGCATGAGGTTTCAATT CCAATAATCAGGGTCATGAGGTTTCAATTT TGTGATTGGTGGCATTATGGACGAAACAAT 2 2.0 0.1 26899 28051 1152 ['Unknown'] 4 ['CAAT'] bb2573 ['A00808:1041:HNC2HDSX3:2:1178:27208:1172'	'A00253:692:HN5HLDSX3:2:1122:27163:27649']
ACCTATTTACAACGAATTCGACAATGACTC ATCCAGTTAATGTTATTCGACAATGACTCA CCTATTTACAACGAACCTAAACCTACAGCT 2 2.0 0 96704 97190 486 ['Unknown'] 4 ['TATT'	'ACAA'] bb2573 ['A00808:1041:HNC2HDSX3:2:1540:16514:18349'	'A00253:692:HN5HLDSX3:2:1122:32163:34240']
AATTACTTCGCAGAGCTAATTGTTGTATGG GTTCTTACATTTCTAGCTAACTGTTGTATG AATTACTTCGCAGAGGTATGAAGTGGGCTT 4 2.0 0.9 48776 50806 2030 ['Unknown'] 5 ['GTATG'] bb2573 ['A00253:692:HN5HLDSX3:2:2307:14163:32033'	'A00808:1041:HNC2HDSX3:2:1271:26910:34851'	'A00808:1041:HNC2HDSX3:2:2517:21567:28166'	'A00253:692:HN5HLDSX3:2:1122:24804:34303']
TCATTATCCCGCCTATTACCTATATTTCCC TAGGTATGATTTTTCCTATTACCTATATTT TCATTATCCCGCCTAGCTACTATTTATACT 2 -2.0 0.4 8948 9568 620 ['Unknown'] 5 ['CTATT'	'TATTT'] bb2573 ['A00808:1041:HNC2HDSX3:2:2315:6370:20290'	'A00253:692:HN5HLDSX3:2:1123:6714:5916']
GCCGCTTCGCGGATAATGGTCACATGGGGC AGTGTACTACTAGCAATGGTCACATGGGGC GCCGCTTCGCGGATACGACCATCCATTGGC 2 2.0 0.3 77740 78159 419 ['Unknown'] 3 ['TAC'	'TGG'	'CAT'	'GGC'] bb2573 ['A00808:1041:HNC2HDSX3:2:2510:9254:3458'	'A00253:692:HN5HLDSX3:2:1123:19859:7921']
CAATTCGTCAATAAATGATTATATCAGAGG ACATATCTATAACTTGATTATATCAGAGGT TTCGTCAATAAATGAAAGTTTCATGTCGTG 11 -2.0 0.3 10703 11052 349 ['Unknown'] 4 ['ATAA'] bb2573 ['A00253:692:HN5HLDSX3:2:1256:27444:18740'	'A00253:692:HN5HLDSX3:2:1364:12147:9690'	'A00253:692:HN5HLDSX3:2:1370:30843:27164'	'A00253:692:HN5HLDSX3:2:2347:21395:15875'	'A00808:1041:HNC2HDSX3:2:1628:19877:33599'	'A00808:1041:HNC2HDSX3:2:1628:19569:33880'	'A00808:1041:HNC2HDSX3:2:2405:13630:21652'	'A00808:1041:HNC2HDSX3:2:2540:3875:29058'	'A00808:1041:HNC2HDSX3:2:2541:3360:19272'	'A00808:1041:HNC2HDSX3:2:2550:20238:34194'	'A00253:692:HN5HLDSX3:2:1123:26069:10535']
GTAGTATTTATCATGAAGCAATATTATCGT TCAGCTAAATCCTTTGAAGCAATATTATCG GTAGTATTTATCATGTACAAAGACGGAAGC 7 -2.0 0 10549 10906 357 ['Unknown'] 5 ['GAAGC'	'TTATC'] bb2573 ['A00808:1041:HNC2HDSX3:2:1141:21278:4492'	'A00808:1041:HNC2HDSX3:2:1158:2862:21825'	'A00808:1041:HNC2HDSX3:2:1445:12355:8422'	'A00808:1041:HNC2HDSX3:2:1628:12066:3693'	'A00808:1041:HNC2HDSX3:2:1665:17354:18928'	'A00808:1041:HNC2HDSX3:2:2151:30725:4038'	'A00253:692:HN5HLDSX3:2:1123:1741:23954']
CATTGAAAATAAATGCTTTGCCGAGATCCA TTTAGAAACACAACTGCTTTGCCGAGATCC CATTGAAAATAAATGTAGTCACATTCTTTA 3 -2.0 0.4 36992 37371 379 ['Unknown'] 4 ['TTTA'	'GAAA'	'CACA'	'CTTT'] bb2573 ['A00253:692:HN5HLDSX3:2:1434:10059:29434'	'A00253:692:HN5HLDSX3:2:1434:10031:30953'	'A00253:692:HN5HLDSX3:2:1123:18765:25942']
CGCTCGGGGCTACCGCGGTTGGCCGGCACC TCCTCGCCCGCAGGCCGCGGTCGGCCGGCA CGCTCGGGGCTACCGGGGTCCGTCCGCGGC 33 1.878787878787879 0.6 988 1315 327 ['Unknown'] 6 ['CCGCGG'] bb2573 ['A00253:692:HN5HLDSX3:2:1146:15013:20353'	'A00253:692:HN5HLDSX3:2:1159:14000:8578'	'A00253:692:HN5HLDSX3:2:1262:5258:8218'	'A00253:692:HN5HLDSX3:2:1262:11550:12320'	'A00253:692:HN5HLDSX3:2:1273:4987:17018'	'A00253:692:HN5HLDSX3:2:1632:2148:28009'	'A00253:692:HN5HLDSX3:2:1633:13856:36824'	'A00253:692:HN5HLDSX3:2:1635:12608:20196'	'A00253:692:HN5HLDSX3:2:1640:7075:8703'	'A00253:692:HN5HLDSX3:2:2207:22634:22091'	'A00253:692:HN5HLDSX3:2:2227:4020:21292'	'A00253:692:HN5HLDSX3:2:2350:29722:23531'	'A00253:692:HN5HLDSX3:2:2366:24569:29763'	'A00253:692:HN5HLDSX3:2:2516:3278:29966'	'A00253:692:HN5HLDSX3:2:2644:7672:31469'	'A00808:1041:HNC2HDSX3:2:1211:32723:7780'	'A00808:1041:HNC2HDSX3:2:1232:29089:24189'	'A00808:1041:HNC2HDSX3:2:1232:28348:24940'	'A00808:1041:HNC2HDSX3:2:1312:13241:29027'	'A00808:1041:HNC2HDSX3:2:1356:3043:22545'	'A00808:1041:HNC2HDSX3:2:1371:29143:1736'	'A00808:1041:HNC2HDSX3:2:1435:14208:19523'	'A00808:1041:HNC2HDSX3:2:1435:14235:19539'	'A00808:1041:HNC2HDSX3:2:2216:27407:27696'	'A00808:1041:HNC2HDSX3:2:2376:32579:10473'	'A00808:1041:HNC2HDSX3:2:2524:24388:32080'	'A00808:1041:HNC2HDSX3:2:2524:23502:32268'	'A00808:1041:HNC2HDSX3:2:2539:22182:26412'	'A00808:1041:HNC2HDSX3:2:2627:28718:23453'	'A00808:1041:HNC2HDSX3:2:2627:28664:23516'	'A00808:1041:HNC2HDSX3:2:2647:27398:26804'	'A00808:1041:HNC2HDSX3:2:2647:27453:26835'	'A00253:692:HN5HLDSX3:2:1123:11984:30702']
GTATTAACTGTGTTATTGGCGGTCAAAGCA GCTTAAAAAATATTTTATTGGCGGTCAAAG GTATTAACTGTGTTAGCAAGCTGGGGTTGG 2 2.0 0.1 20057 20560 503 ['Unknown'] 4 ['TTAA'	'TATT'	'TTGG'] bb2573 ['A00253:692:HN5HLDSX3:2:1554:13349:29277'	'A00253:692:HN5HLDSX3:2:1123:32750:31970']
CTACCGATTTCTTTTTACGTTGTTGGCATC GAAACCGCTGACGGTACGTTGTTGGCATCA CCGATTTCTTTTTACTTTTTTATCTGCCGC 3 2.0 0 96064 96553 489 ['Unknown'] 4 ['CCGC'] bb2573 ['A00808:1041:HNC2HDSX3:2:2221:9733:32878'	'A00808:1041:HNC2HDSX3:2:2452:20076:2190'	'A00253:692:HN5HLDSX3:2:1123:7690:36448']
TATGCCACCTATTTACATCGAGTGCAGCTC TTGAATAAACGTGTCATCGAGTGCAGCTCA TGCCACCTATTTACAACGAACCTAAACCTA 4 2.0 0 96800 97185 385 ['Unknown'] 5 ['TAAAC'] bb2573 ['A00253:692:HN5HLDSX3:2:2658:18918:14716'	'A00808:1041:HNC2HDSX3:2:2228:25961:7592'	'A00808:1041:HNC2HDSX3:2:2228:26639:14215'	'A00253:692:HN5HLDSX3:2:1124:30481:29293']
CAATGCATCCGGGGTAGGAAATGATACAAA ATTTCCCACCGCCGAATGATACAAATGGGG CAATGCATCCGGGGTCTGCAACGATATCAC 3 -2.0 0.5 8974 9802 828 ['Unknown'] 4 ['AATG'	'GATA'	'GGGG'] bb2573 ['A00808:1041:HNC2HDSX3:2:2167:10402:7169'	'A00808:1041:HNC2HDSX3:2:2655:11586:24064'	'A00253:692:HN5HLDSX3:2:1124:23529:32503']
CATTGCGCTGCATCATTTTAGTCAGAGCAT TGTACATTTCCCTCCATTTTAGTCATAGCA CATTGCGCTGCATCAGATCCAGAAGAATGG 2 2.0 0 158533 158896 363 ['Unknown'] 4 ['CATT'	'TCCA'] bb2573 ['A00253:692:HN5HLDSX3:2:1125:4969:4304'	'A00253:692:HN5HLDSX3:2:1124:5068:34882']
CATCCCACAGTTTCAAATGGGCGGATTTTA TTGGGACCTGTAAATCAAATGGGCGGATTT CATCCCACAGTTTCATGGCCCATGGGAGTC 4 2.0 0 60026 60527 501 ['Unknown'] 5 ['TGGGA'	'ATGGG'] bb2573 ['A00253:692:HN5HLDSX3:2:2415:18864:24017'	'A00253:692:HN5HLDSX3:2:2415:18927:24126'	'A00808:1041:HNC2HDSX3:2:2427:4933:16611'	'A00253:692:HN5HLDSX3:2:1125:2582:3834']
CGTGGGAATAAACTCGCATATGGGCAAACA CAGTTACAAGCTCAGCATATGGGCAAACAT AATAAACTCGCATATAGACATCTGCCCATG 3 2.0 0.5 45134 45712 578 ['Unknown'] 6 ['GCATAT'] bb2573 ['A00808:1041:HNC2HDSX3:2:2103:19813:14700'	'A00808:1041:HNC2HDSX3:2:2103:19298:24956'	'A00253:692:HN5HLDSX3:2:1125:28800:4523']
CAGTTTCGGTAAGATCATTAGGGGCTGGGT TAGAGCAAGTAGTACATTAGGGGCTGGGTT GTTTCGGTAAGATCAGTTTCTGTAAAATTT 2 2.0 0.7 130878 133369 2491 ['Unknown'] 3 ['AGA'	'AAG'	'AGT'	'GTA'	'ATT'	'CTG'	'GGT'	'GTT'] bb2573 ['A00253:692:HN5HLDSX3:2:1125:26142:29731'	'A00253:692:HN5HLDSX3:2:1125:25048:13213']
CTCTTTACACCTGTATGGAGTTTGTTTACA TCTTCACATGCTTCATGGAGTTTGTCTACA CTCTTTACACCTGTACCGTGCCCGCCTTCT 2 2.0 0.3 5568 5840 272 ['Unknown'] 4 ['TCTT'	'CTTC'	'TACA'] bb2573 ['A00253:692:HN5HLDSX3:2:1125:25048:25927'	'A00253:692:HN5HLDSX3:2:1125:25455:22968']
CGGTTTACTATCATGTTGCGCTAGTGCCTA CTGCCGGCGGGGAACATGTTGCGCTATTGC CGGTTTACTATCATGATGTATTGGTGTTGT 5 1.2 0.3 131981 132259 278 ['Unknown'] 5 ['TGTTG'	'TATTG'] bb2573 ['A00253:692:HN5HLDSX3:2:2601:13666:27696'	'A00253:692:HN5HLDSX3:2:2647:12906:21402'	'A00808:1041:HNC2HDSX3:2:1167:18150:23970'	'A00808:1041:HNC2HDSX3:2:1422:19488:20118'	'A00253:692:HN5HLDSX3:2:1125:21612:25457']
TCTTCTACTAATTTATATCAAATTCGTTTA CAAAGCGAATACGACAAATTCGTTTATTAA TCTTCTACTAATTTACATCGTATTAGAGGA 3 2.0 0.1 109635 110022 387 ['Unknown'] 5 ['TATTA'] bb2573 ['A00808:1041:HNC2HDSX3:2:1531:1642:4147'	'A00808:1041:HNC2HDSX3:2:1639:18629:12054'	'A00253:692:HN5HLDSX3:2:1125:21757:30530']
TTTTTTTGTTTTTTTTGAGAAGGGGGTCTT TGTCAATCGACAACTGAGAAGGGTTTCTTT TTTGTTTTTTTTGGGGGGGGGGGCAACTCG 4 -2.0 0.4 10871 11195 324 ['Unknown'] 5 ['CAACT'] bb2573 ['A00253:692:HN5HLDSX3:2:1409:18087:23265'	'A00253:692:HN5HLDSX3:2:1533:1470:11678'	'A00808:1041:HNC2HDSX3:2:1432:1280:25128'	'A00253:692:HN5HLDSX3:2:1126:27227:7279']
AAGATGTCATATCAGAAGATCGGGAGACAC TCGCCATCCCGAGAAAGATCGGGAGACACA AGATGTCATATCAGATGAAACGGCGGTTGG 2 -2.0 0 80647 81048 401 ['Unknown'] 4 ['GAAA'	'AGAT'] bb2573 ['A00253:692:HN5HLDSX3:2:1126:8088:21699'	'A00253:692:HN5HLDSX3:2:1126:7726:18787']
TTGATAAGTTGTACATCTCCACAGATTGGC ATTGATATACTTCCACATCTCCACAGATTG TTGATAAGTTGTACAATCTCTGTATTATCC 3 2.0 0 41457 41853 396 ['Unknown'] 6 ['TTGATA'] bb2573 ['A00253:692:HN5HLDSX3:2:2108:21178:35321'	'A00253:692:HN5HLDSX3:2:2621:16649:15828'	'A00253:692:HN5HLDSX3:2:1126:1217:23202']
CTGTCATGGCATACCAAATCCTTTGAAGCA TTGCCCCCTCAGCTAAATCCTTTGAAGCAA CTGTCATGGCATACCGTTCCCACCCAGAGC 4 -2.0 0 10541 10839 298 ['Unknown'] 3 ['CCC'	'TCA'	'CAG'	'AGC'	'TCC'	'GCA'] bb2573 ['A00808:1041:HNC2HDSX3:2:1255:3495:24048'	'A00808:1041:HNC2HDSX3:2:1255:3314:25019'	'A00808:1041:HNC2HDSX3:2:1255:2709:26068'	'A00253:692:HN5HLDSX3:2:1126:11550:36182']
CCTCTACGAACAGTGAGCATTCGTGGACAA TTTTTTGTTGCGCAGAGCATTCGTGGACAA CCTCTACGAACAGTGGTAAGGCAAGCACAA 23 2.0 1.0 42757 42893 136 ['Unknown'] 4 ['AGCA'	'GTGG'	'ACAA'] bb2573 ['A00253:692:HN5HLDSX3:2:1127:3387:12242'	'A00253:692:HN5HLDSX3:2:1231:10619:29841'	'A00253:692:HN5HLDSX3:2:1234:5303:15311'	'A00253:692:HN5HLDSX3:2:1602:4851:5165'	'A00253:692:HN5HLDSX3:2:2226:6723:32268'	'A00253:692:HN5HLDSX3:2:2320:8730:3208'	'A00808:1041:HNC2HDSX3:2:1274:10158:6746'	'A00808:1041:HNC2HDSX3:2:1309:13395:29418'	'A00808:1041:HNC2HDSX3:2:1363:24777:15655'	'A00808:1041:HNC2HDSX3:2:1560:1289:23109'	'A00808:1041:HNC2HDSX3:2:1568:3586:20478'	'A00808:1041:HNC2HDSX3:2:1575:9471:1297'	'A00808:1041:HNC2HDSX3:2:2158:4869:21449'	'A00808:1041:HNC2HDSX3:2:2316:6045:14121'	'A00808:1041:HNC2HDSX3:2:2316:7789:22905'	'A00808:1041:HNC2HDSX3:2:2316:7699:23312'	'A00808:1041:HNC2HDSX3:2:2328:30291:11428'	'A00808:1041:HNC2HDSX3:2:2342:26928:33411'	'A00808:1041:HNC2HDSX3:2:2344:13792:4961'	'A00808:1041:HNC2HDSX3:2:2344:13982:5822'	'A00808:1041:HNC2HDSX3:2:2344:14913:13166'	'A00808:1041:HNC2HDSX3:2:2359:9227:34006'	'A00253:692:HN5HLDSX3:2:1127:6596:2362']
AGGGGTCTGATGATGTAAGCGCATACAATG TTTTTGCATGCTTTTGTAAGCGCATACAAT AGGGGTCTGATGATGCGTGTCATCATGTTT 4 -2.0 0 78430 78741 311 ['Unknown'] 4 ['CATG'	'ATGC'] bb2573 ['A00253:692:HN5HLDSX3:2:1132:24135:33489'	'A00808:1041:HNC2HDSX3:2:2260:21386:26882'	'A00808:1041:HNC2HDSX3:2:2260:20925:32221'	'A00253:692:HN5HLDSX3:2:1127:21856:7498']
TCTTGCTTTAGATGAATACGGAAACACAGA GGCCATTGCAAAATATGAATACGGAAACAC TCTTGCTTTAGATGAGCATCTTCCTTTGCC 3 -2.0 0.1 62871 63105 234 ['Unknown'] 4 ['TTGC'	'ATGA'] bb2573 ['A00253:692:HN5HLDSX3:2:2510:23267:31767'	'A00808:1041:HNC2HDSX3:2:2415:1145:32127'	'A00253:692:HN5HLDSX3:2:1127:25644:13745']
ACGTTTGTGAAAAATCATGGACCAGGTATT AATGGATATTTTCGCATGGACCAGGTATTG GTTTGTGAAAAATCAGGATCACGCGAAAAA 2 2.0 0 19917 20721 804 ['Unknown'] 4 ['GGAT'	'CAGG'] bb2573 ['A00808:1041:HNC2HDSX3:2:1677:2356:25989'	'A00253:692:HN5HLDSX3:2:1127:28311:15515']
TTGTCCGACAGCTCTTGCACTAGAACATTT TTACTGGACCAACATGCACTAGAACATTTT GTCCGACAGCTCTTGTCGCCGTCTCAAGAC 2 -2.0 0.4 43808 44266 458 ['Unknown'] 3 ['GAC'	'CAA'	'ACA'	'AGA'] bb2573 ['A00253:692:HN5HLDSX3:2:2649:20826:28698'	'A00253:692:HN5HLDSX3:2:1127:19271:18490']
CCATCTCAAACTATGTGATGAATAATACTC CCGAGTTTTTAATTTGTGATGAATAATACT CCATCTCAAACTATGCAATCGTTCAGCAGG 2 -2.0 0 150229 150936 707 ['Unknown'] 3 ['GTT'	'AAT'	'ATG'	'ACT'] bb2573 ['A00253:692:HN5HLDSX3:2:1174:1814:20572'	'A00253:692:HN5HLDSX3:2:1127:30002:21449']
CGTTTTCGATCGGATTGAGGTTTCATCAAT GGAGGGGGATTCGATGAGGTTTCATCAATC TTTTCGATCGGATTGTTATCAGTTATCAAT 4 -2.0 0 80368 81004 636 ['Unknown'] 6 ['TTCGAT'	'ATCAAT'] bb2573 ['A00253:692:HN5HLDSX3:2:2137:9941:18803'	'A00808:1041:HNC2HDSX3:2:1144:14868:29559'	'A00808:1041:HNC2HDSX3:2:2144:15411:18474'	'A00253:692:HN5HLDSX3:2:1127:24894:21778']
ATAAAGAAATTGGAGCATCTTAACAAAATT TCGGCAGCGTCTACCATCTTAACAAAATTA AAGAAATTGGAGCATGGCGAATTGAACAGA 2 2.0 0 61681 62142 461 ['Unknown'] 5 ['AAATT'] bb2573 ['A00253:692:HN5HLDSX3:2:1170:13792:2832'	'A00253:692:HN5HLDSX3:2:1127:27588:22028']
GATGAAGGTAAACTGGAGAATAGGTGAATC AAAATAACCCGGCGCTGGAGAATAGGTGAA GATGAAGGTAAACTGCCCACCGATCCACAC 4 -2.0 0.2 138614 139145 531 ['Unknown'] 4 ['AGGT'	'TGAA'] bb2573 ['A00253:692:HN5HLDSX3:2:1268:9616:19304'	'A00253:692:HN5HLDSX3:2:2466:7762:12179'	'A00808:1041:HNC2HDSX3:2:1660:32045:1438'	'A00253:692:HN5HLDSX3:2:1127:16107:25911']
ACATAGTAGGTTCGGCAGGACCATATTAAC GTACGCAGTCTAGCCAGGACCATATTAACC ATAGTAGGTTCGGCAACGGGCTGTGGAATA 3 2.0 0.3 132019 132352 333 ['Unknown'] 3 ['GTA'	'ACG'	'GCA'	'AGT'	'TAG'	'AGG'	'GGA'	'ATA'	'AAC'] bb2573 ['A00253:692:HN5HLDSX3:2:1262:16260:16658'	'A00253:692:HN5HLDSX3:2:1262:15926:16705'	'A00253:692:HN5HLDSX3:2:1127:27814:31344']
CCCGATACACGATTAATTACTCATTCTTGT GGCAACGGGGATGCAATTACTCATTCTTGT CCCGATACACGATTATCATCGTCAGATAAT 2 2.0 0 130720 131091 371 ['Unknown'] 4 ['ATTA'	'TCAT'] bb2573 ['A00808:1041:HNC2HDSX3:2:1246:17607:36839'	'A00253:692:HN5HLDSX3:2:1127:16640:34287']
AATATTATCGTTGTTCTTCCTGAGGCATAG CAACAAAGTAGATATGTTCTTCCTGAGGCA AATATTATCGTTGTTACGTCGTACATTAAT 3 -2.0 0 9946 10569 623 ['Unknown'] 4 ['ATAT'	'TGTT'] bb2573 ['A00253:692:HN5HLDSX3:2:2230:14832:7795'	'A00253:692:HN5HLDSX3:2:2342:21377:23171'	'A00253:692:HN5HLDSX3:2:1127:4435:35759']
GAGTATCTTATAATATATAATTTTTAGGGA GATGTTTCTGCTGTTATATAATTTTTAGGG GAGTATCTTATAATAATTCATTTGCTCAAG 2 2.0 0 14337 16710 2373 ['Unknown'] 6 ['TATAAT'	'ATAATT'] bb2573 ['A00808:1041:HNC2HDSX3:2:2344:6234:12007'	'A00253:692:HN5HLDSX3:2:1128:1750:2237']
GTAGAAATTCTCCGATGCAGTTATCCCAAT GAATGCAACTCGTTTGCAGTTATCCCAATA AGAAATTCTCCGATGTTTTCGAAAAATTGG 2 -2.0 0 47287 47738 451 ['Unknown'] 4 ['GTTT'] bb2573 ['A00253:692:HN5HLDSX3:2:1166:15763:12790'	'A00253:692:HN5HLDSX3:2:1128:16848:3364']
CCTATATCCGATATAGATAATGAGAGCGAC CGATTATCATCGTCAGATAATGAGAGCGAC CCTATATCCGATATATATGCCTCCGATAGC 5 2.0 0.4 131100 131478 378 ['Unknown'] 4 ['CGAT'	'TATC'	'GATA'] bb2573 ['A00253:692:HN5HLDSX3:2:1446:1334:26537'	'A00808:1041:HNC2HDSX3:2:1628:4309:18724'	'A00808:1041:HNC2HDSX3:2:1628:5095:21496'	'A00808:1041:HNC2HDSX3:2:2506:27814:16720'	'A00253:692:HN5HLDSX3:2:1128:19009:19257']
TCAACTGCGAATCCAAACACAGTTCATGTA GTTTCAAGGAATGGTCCAAACACAGTTCAT TCAACTGCGAATCCATTGTATGGGCCATTC 2 2.0 0.3 14969 15382 413 ['Unknown'] 4 ['TCAA'	'GAAT'	'ATGG'	'TCCA'] bb2573 ['A00253:692:HN5HLDSX3:2:1636:32796:6308'	'A00253:692:HN5HLDSX3:2:1128:14525:23860']
ATGCGTAGCTTTGATATGCTCAAACCTAAA TCCATTTTTCTTACATGCTCAAACCTAAAC TGCGTAGCTTTGATAATGTGCAAACAGCGA 12 0.0 0.4 9032 9537 505 ['Unknown'] 5 ['CAAAC'] bb2573 ['A00253:692:HN5HLDSX3:2:1549:28067:24205'	'A00253:692:HN5HLDSX3:2:1616:7618:32064'	'A00253:692:HN5HLDSX3:2:2239:16504:17644'	'A00253:692:HN5HLDSX3:2:2512:5023:4867'	'A00253:692:HN5HLDSX3:2:2535:30056:35603'	'A00808:1041:HNC2HDSX3:2:1168:1307:8735'	'A00808:1041:HNC2HDSX3:2:1304:16676:15468'	'A00808:1041:HNC2HDSX3:2:1628:20582:32095'	'A00808:1041:HNC2HDSX3:2:2408:12861:8171'	'A00808:1041:HNC2HDSX3:2:2548:31485:22795'	'A00808:1041:HNC2HDSX3:2:2660:22083:17440'	'A00253:692:HN5HLDSX3:2:1128:27516:32456']
GTAATACCTGGCTGCATATCAGCTGCAAGC TACACAAGATTTTTCATATCAGCTGCAAGC GTAATACCTGGCTGCGAAGTTACTTTTGAG 3 2.0 0.2 153607 153956 349 ['Unknown'] 5 ['GCTGC'] bb2573 ['A00253:692:HN5HLDSX3:2:1129:31105:3568'	'A00253:692:HN5HLDSX3:2:1129:32117:4038'	'A00253:692:HN5HLDSX3:2:1129:30798:3474']
ATGAATGGGTAGTTTCGGTAGGGTGGCATG ATTTGCACATTTCGTCGGTAGGGTGGCATG ATGAATGGGTAGTTTTACATAGCCATCTCT 3 -2.0 0 54429 54992 563 ['Unknown'] 5 ['GGTAG'] bb2573 ['A00808:1041:HNC2HDSX3:2:1568:13349:21668'	'A00808:1041:HNC2HDSX3:2:2569:12373:4570'	'A00253:692:HN5HLDSX3:2:1129:18945:6402']
TAGGTGGTTTTTCCCATGCAAAAAACGATA TAGATACTCTACATATGCAAAAAACGATAG GGTGGTTTTTCCCATTTGAGATAATTGAGA 6 2.0 0 15952 16671 719 ['Unknown'] 5 ['AGATA'] bb2573 ['A00253:692:HN5HLDSX3:2:1229:2446:35697'	'A00253:692:HN5HLDSX3:2:1545:11758:8171'	'A00808:1041:HNC2HDSX3:2:1527:25455:29543'	'A00808:1041:HNC2HDSX3:2:1527:25644:34350'	'A00808:1041:HNC2HDSX3:2:1628:23104:13135'	'A00253:692:HN5HLDSX3:2:1129:32172:11240']
AACCCATTGTCACCATTATAACAGCACTCA CCGATGATGCTTCCTTATAACAGCGCTCAG CCATTGTCACCATTAAATCTCTCTGACTTA 7 -2.0 0.2 120804 122481 1677 ['Unknown'] 4 ['CTTA'] bb2573 ['A00253:692:HN5HLDSX3:2:1338:2284:30373'	'A00253:692:HN5HLDSX3:2:2407:28736:9330'	'A00808:1041:HNC2HDSX3:2:2507:16984:19789'	'A00808:1041:HNC2HDSX3:2:2507:16821:19852'	'A00808:1041:HNC2HDSX3:2:2507:16929:20165'	'A00808:1041:HNC2HDSX3:2:2507:16550:20541'	'A00253:692:HN5HLDSX3:2:1129:3703:13260']
GTATGCCTTGGTTTAATCGGTAGCCACCCT TTGAACATAGTATCAATCGGTAGCCACCCT GTATGCCTTGGTTTACATAAAGGTTCAAGG 2 2.0 0 105220 105701 481 ['Unknown'] 5 ['ACATA'] bb2573 ['A00808:1041:HNC2HDSX3:2:1157:32181:6151'	'A00253:692:HN5HLDSX3:2:1130:24677:2394']
AATAACATAACAGCAGAGCAGCACTATTTA GAGCTGCCGTACAACAGAGCAGCACTATTT AATAACATAACAGCATCATTTCAACGTAAC 3 2.0 0.3 16080 16466 386 ['Unknown'] 5 ['AACAG'	'CAGCA'] bb2573 ['A00808:1041:HNC2HDSX3:2:1412:22806:32910'	'A00808:1041:HNC2HDSX3:2:2101:7789:34585'	'A00253:692:HN5HLDSX3:2:1130:32217:5306']
CTTCAAGCAGTACGCATGTGGACAAAATAC TTTTGCGCACGGTTATGTGGACAAAATACC CTTCAAGCAGTACGCGATTCAGTTACGACA 2 -2.0 0 141216 143303 2087 ['Unknown'] 4 ['GTTA'	'GACA'] bb2573 ['A00253:692:HN5HLDSX3:2:2461:20157:14700'	'A00253:692:HN5HLDSX3:2:1130:14091:21042']
CTGACTGTTAAAGAAACAAAATCCCGTCTC TACTCTCAATGAATACAAAATCCCGTCTCC ACTGTTAAAGAAACATGTAGTTTTTCGAGA 4 2.0 0.4 144411 144847 436 ['Unknown'] 3 ['ACT'	'ATG'	'GAA'	'ACA'	'AAA'] bb2573 ['A00253:692:HN5HLDSX3:2:1421:29496:21574'	'A00253:692:HN5HLDSX3:2:1422:28655:13510'	'A00808:1041:HNC2HDSX3:2:2531:3396:35618'	'A00253:692:HN5HLDSX3:2:1130:17833:22044']
AAGTTTCAAGGAATGTAGCTTTATTGTTGA GTAGCGCTCGCAATTGTAGCTTTATTGTTG AAGTTTCAAGGAATGGTCCAAACACAGTTC 2 -2.0 0 14464 14967 503 ['Unknown'] 3 ['CAA'	'AAT'	'TTT'	'GTT'] bb2573 ['A00253:692:HN5HLDSX3:2:2159:13612:34334'	'A00253:692:HN5HLDSX3:2:1130:7057:25864']
ACGTATACCGCGCTACGTATGATGAATGAC TGGAATATGTGATGCGTATGATGAATGACT CGTATACCGCGCTACATAGTCATGCTGTGG 2 2.0 0.2 77144 77704 560 ['Unknown'] 5 ['CGTAT'] bb2573 ['A00253:692:HN5HLDSX3:2:2162:20627:29731'	'A00253:692:HN5HLDSX3:2:1130:8350:29857']
CATTGCGCTGCATCATTGTCCTGTACACAT TAGTACTTCCTTTACATTGTCCTGTACACA CATTGCGCTGCATCAGATCCAGAAGAATGG 2 2.0 0 158494 158896 402 ['Unknown'] 5 ['CATTG'] bb2573 ['A00808:1041:HNC2HDSX3:2:1113:7265:5306'	'A00253:692:HN5HLDSX3:2:1130:14064:31516']
AGACGCGAAAGATGCCAATACTCTAGCTCT TCTACATCTTTCAGCAATACTCTAGCTCTG ACGCGAAAGATGCCAGAGCAGAACCAGCTT 3 2.0 0.4 44877 45363 486 ['Unknown'] 4 ['CAGC'	'AGCA'	'AGCT'] bb2573 ['A00253:692:HN5HLDSX3:2:1659:4770:11318'	'A00253:692:HN5HLDSX3:2:2224:20717:26443'	'A00253:692:HN5HLDSX3:2:1130:18285:33505']
ATAGTATCCAAATCCGCGTACATATAATAC TCGTATTTTATGTTCGCGTACATATAATAC ATAGTATCCAAATCCATGCTTCGACATAGT 2 2.0 0 49913 50308 395 ['Unknown'] 5 ['ACATA'] bb2573 ['A00808:1041:HNC2HDSX3:2:1310:27923:33786'	'A00253:692:HN5HLDSX3:2:1131:11840:1830']
CGCTCTCCGCGGCCAAGCAGCTCAGGGCCT TTTCATATCAGCTGCAAGCAGCTCAGGGCC CGCTCTCCGCGGCCATTCGCGAAGCTAGAG 4 2.0 0.2 153618 154017 399 ['Unknown'] 4 ['AGCT'	'AAGC'	'GCTC'	'GGCC'] bb2573 ['A00253:692:HN5HLDSX3:2:1131:28085:12023'	'A00808:1041:HNC2HDSX3:2:1642:8269:3756'	'A00808:1041:HNC2HDSX3:2:2473:21531:8907'	'A00253:692:HN5HLDSX3:2:1131:27995:11960']
ATGGGCGGATTTCAAACGAGTGAAACGTTA GTATCAGTCCAGCACAAACGAGTGAAACGT ATGGGCGGATTTCAATATGGACCTCAGGTG 3 2.0 0.2 59637 60044 407 ['Unknown'] 4 ['TCAG'] bb2573 ['A00253:692:HN5HLDSX3:2:1131:20003:22545'	'A00253:692:HN5HLDSX3:2:1166:14714:7373'	'A00253:692:HN5HLDSX3:2:1131:19840:21668']
CGTTGGAAGTACTCATGTCCTCTACCGATA TAGGAGGGGGCATTTGTCCTCTACCGATAG TTGGAAGTACTCATGGTAATGATACGAGAG 2 -2.0 0 44506 45006 500 ['Unknown'] 4 ['GATA'] bb2573 ['A00253:692:HN5HLDSX3:2:2131:7428:25128'	'A00253:692:HN5HLDSX3:2:1131:7672:23015']
GTCAAAAAAGTTAAATTTGCCGATATGCAT TCTACCCCACCGCGTAAATTTGCCGATATG GTCAAAAAAGTTAAACCTTAAGTATGAAGT 2 2.0 0 93865 94167 302 ['Unknown'] 4 ['TAAA'	'TATG'] bb2573 ['A00253:692:HN5HLDSX3:2:1131:1434:31407'	'A00253:692:HN5HLDSX3:2:1131:1859:27508']
GATCTCTCAGCACTGCATGTCTTAGAATAG CCCGAGTTTGCATTTGCATGTCTTAGAATA GATCTCTCAGCACTGATACGATTGTGCTCA 2 -2.0 0.2 83812 84217 405 ['Unknown'] 3 ['CGA'	'TTG'	'TGC'	'GCA'	'ATT'	'TGT'	'TCT'	'ATA'] bb2573 ['A00808:1041:HNC2HDSX3:2:1233:26323:2018'	'A00253:692:HN5HLDSX3:2:1131:5358:33974']
GATTGGCTTGAGACTAGGATAAGAGATCAA GGGAGGCGGCGGTATAGGATAAGAGATCAC GATTGGCTTGAGACTTCGATGAACATTACC 2 2.0 0.3 13373 16613 3240 ['Unknown'] 4 ['GAGA'] bb2573 ['A00253:692:HN5HLDSX3:2:2519:26521:35837'	'A00253:692:HN5HLDSX3:2:1131:24786:34929']
AAAATGGGATTTATGTGTATAATTTCACCC CACGTTACATGAAATGTATAATTTCACCCC AATGGGGTTTATGTGCCCCCCTGAGACCCA 4 -2.0 0 157707 158037 330 ['Unknown'] 4 ['AATG'	'ATGT'	'ACCC'	'CCCC'] bb2573 ['A00253:692:HN5HLDSX3:2:2147:12572:36511'	'A00253:692:HN5HLDSX3:2:2368:15528:7435'	'A00808:1041:HNC2HDSX3:2:1356:12020:13197'	'A00253:692:HN5HLDSX3:2:1131:17589:36933']
TATGACTTATACTTTTGCTCATTATTCCCT TTCTGTAGATGAAATGCTCATTATTCCCTG TGACTTTTACTTTTGAATCCAGAGCACGTA 5 -2.0 0 84633 85046 413 ['Unknown'] 4 ['TGAA'] bb2573 ['A00253:692:HN5HLDSX3:2:1132:19425:14434'	'A00253:692:HN5HLDSX3:2:1132:19416:14450'	'A00253:692:HN5HLDSX3:2:2617:20500:35963'	'A00808:1041:HNC2HDSX3:2:2659:20781:15248'	'A00253:692:HN5HLDSX3:2:1132:20076:1752']
GATTATATCCACAGCTGTGTTTATTTTGTG AACACTGGGTGATTTGTGTTTATTTTGTGG TTATATCCGCAGCTGACACCTACATTTATG 2 -2.0 0.2 150651 151221 570 ['Unknown'] 5 ['TTTAT'] bb2573 ['A00253:692:HN5HLDSX3:2:2132:11044:14669'	'A00253:692:HN5HLDSX3:2:1132:10339:2112']
TGGCCCAGTTCCCGTCTGCACCACTCACCT CTGTGGAGACTTACCTGCACCACTCACCTC GCCCAGTTCCCGTCTATGTAGAGGAAATGA 145 -2.462068965517241 0.7 154408 155136 728 ['Unknown'] 3 ['TGT'	'GGA'	'GAG'	'AGA'	'CCA'] bb2573 ['A00253:692:HN5HLDSX3:2:1132:14561:5353'	'A00253:692:HN5HLDSX3:2:1158:11478:11130'	'A00253:692:HN5HLDSX3:2:1159:15600:35650'	'A00253:692:HN5HLDSX3:2:1216:4047:30389'	'A00253:692:HN5HLDSX3:2:1230:22164:30264'	'A00253:692:HN5HLDSX3:2:1335:6632:28260'	'A00253:692:HN5HLDSX3:2:1344:7274:32315'	'A00253:692:HN5HLDSX3:2:1349:31684:25113'	'A00253:692:HN5HLDSX3:2:1357:22788:35759'	'A00253:692:HN5HLDSX3:2:1358:8241:24126'	'A00253:692:HN5HLDSX3:2:1418:30291:28338'	'A00253:692:HN5HLDSX3:2:1418:30309:28401'	'A00253:692:HN5HLDSX3:2:1441:17400:10269'	'A00253:692:HN5HLDSX3:2:1470:16658:1846'	'A00253:692:HN5HLDSX3:2:1523:13892:7138'	'A00253:692:HN5HLDSX3:2:1541:7419:21104'	'A00253:692:HN5HLDSX3:2:1564:13214:20181'	'A00253:692:HN5HLDSX3:2:1606:19180:36620'	'A00253:692:HN5HLDSX3:2:1636:3016:17581'	'A00253:692:HN5HLDSX3:2:1647:11153:29199'	'A00253:692:HN5HLDSX3:2:1652:9127:23249'	'A00253:692:HN5HLDSX3:2:1656:26223:9048'	'A00253:692:HN5HLDSX3:2:1659:28592:30874'	'A00253:692:HN5HLDSX3:2:1660:27887:4038'	'A00253:692:HN5HLDSX3:2:1660:21450:6324'	'A00253:692:HN5HLDSX3:2:1660:21802:20870'	'A00253:692:HN5HLDSX3:2:1662:3396:23500'	'A00253:692:HN5HLDSX3:2:2146:1488:16877'	'A00253:692:HN5HLDSX3:2:2174:1154:36213'	'A00253:692:HN5HLDSX3:2:2175:16414:13260'	'A00253:692:HN5HLDSX3:2:2210:18493:28761'	'A00253:692:HN5HLDSX3:2:2216:20464:10942'	'A00253:692:HN5HLDSX3:2:2224:29622:2691'	'A00253:692:HN5HLDSX3:2:2239:20518:11350'	'A00253:692:HN5HLDSX3:2:2254:6686:1986'	'A00253:692:HN5HLDSX3:2:2257:28357:15186'	'A00253:692:HN5HLDSX3:2:2257:30201:33098'	'A00253:692:HN5HLDSX3:2:2277:27796:20948'	'A00253:692:HN5HLDSX3:2:2309:21829:33505'	'A00253:692:HN5HLDSX3:2:2344:24288:30906'	'A00253:692:HN5HLDSX3:2:2352:10348:31469'	'A00253:692:HN5HLDSX3:2:2436:25599:15577'	'A00253:692:HN5HLDSX3:2:2436:7726:35477'	'A00253:692:HN5HLDSX3:2:2462:24903:30436'	'A00253:692:HN5HLDSX3:2:2531:21007:7999'	'A00253:692:HN5HLDSX3:2:2562:7437:28181'
TTCTGGCAGAATGAGACATGTGGTTTATCG CTAGCACCACTGCAACATGTGGTTTATCGA TTCTGGCAGAATGAGCGAACTGCCTCACAC 2 -3.0 0.5 148529 154462 5933 ['Unknown'] 5 ['ACTGC'] bb2573 ['A00253:692:HN5HLDSX3:2:1514:17309:6668'	'A00253:692:HN5HLDSX3:2:1132:20410:7968']
CTTTGCAATTGTGGGAACACTGGGTGATTT ATGGCGATTTTTGATGTGGGAACACTGGGT CTTTGCAATTGTGGGGGGGGGGGGGGGGAT 2 -2.0 0 150631 151071 440 ['Unknown'] 6 ['TGTGGG'] bb2573 ['A00253:692:HN5HLDSX3:2:2132:9082:29089'	'A00253:692:HN5HLDSX3:2:1132:9381:11381']
GTCTTTTTGGTATGTAATCCTTACATTAAG TGGGCCAAAGGCGAATGTAATCCTTACATT GTCTTTTTGGTATGTTTAAAAACATTGCTA 2 -2.0 0 77173 77651 478 ['Unknown'] 5 ['ACATT'] bb2573 ['A00253:692:HN5HLDSX3:2:2256:25554:26804'	'A00253:692:HN5HLDSX3:2:1132:29857:14184']
ATGTATGCAGCTTGCTTGTCCAATTCAGAC AAAAAAAAAGATCATGCTTGTCCAATTCAG ATGTATGCAGCTTGCATTTTCCACTCCATA 2 0.0 0 122206 122554 348 ['Unknown'] 5 ['GCTTG'] bb2573 ['A00253:692:HN5HLDSX3:2:2502:32072:25692'	'A00253:692:HN5HLDSX3:2:1132:32922:30702']
TATGCGTGACCATTTTTACGAGCTTTGGGG TCACGCCGCGTGTGTTACGAGCTTTGGGGT ATGCGTGACCATTTTAATCGGCCTTTAATA 2 2.0 0 102100 102804 704 ['Unknown'] 5 ['GCGTG'] bb2573 ['A00808:1041:HNC2HDSX3:2:2233:3784:10238'	'A00253:692:HN5HLDSX3:2:1132:12445:35634']
TTATAACTCTAGTATAATACTGTGGTTACA AGCCTAACACAACTTATAATACTGTGGTTA TTATAACTCTAGTATTCTCCGAGTTACTTA 3 -2.0 0.7 103288 103641 353 ['Unknown'] 6 ['TTATAA'] bb2573 ['A00808:1041:HNC2HDSX3:2:2426:23556:31360'	'A00808:1041:HNC2HDSX3:2:2426:23547:31375'	'A00253:692:HN5HLDSX3:2:1133:32009:9361']
GCTTGTCTGATTGTGGTTGTATACCTACGC GCAGAGTCATTTTCTGGTTGTATACCTACG GCTTGTCTGATTGTGAACTGCTTTGTAAGA 2 -2.0 0.3 77062 77392 330 ['Unknown'] 5 ['TTGTA'] bb2573 ['A00808:1041:HNC2HDSX3:2:1656:26820:24987'	'A00253:692:HN5HLDSX3:2:1133:17246:12414']
GGATTCAGACGAATGTCCTGAACATTTTCC CATCTATCTGTTGCATGTCCTGAACATTTT GGATTCAGACGAATGGCGCATCGGTATGTT 2 -2.0 0 75378 78615 3237 ['Unknown'] 4 ['CATC'	'TGTT'	'GCAT'	'ATGT'] bb2573 ['A00808:1041:HNC2HDSX3:2:2542:1886:5760'	'A00253:692:HN5HLDSX3:2:1133:4472:14403']
TTGGTTGTACGTTCAGAGCTGGAAATGGGG GAGAGAATTGGGAGGAGCTGGAGATGGGGA TTGGTTGTACGTTCAGATTTGGACTTTACG 2 -2.0 0 110780 111281 501 ['Unknown'] 4 ['TTGG'	'TGGA'	'AGAT'] bb2573 ['A00253:692:HN5HLDSX3:2:1134:15031:9392'	'A00253:692:HN5HLDSX3:2:1133:13051:24471']
AGTTTATTTAAGAGGGGAGAAGAAACATGG TATTATATATAACTAGGGGAGAAGAAACAT AGTTTATTTAAGAGGTAGGTATAAATCGAT 16 2.0 0.8 4748 6059 1311 ['Unknown'] 5 ['TATAA'] bb2573 ['A00253:692:HN5HLDSX3:2:1242:10113:35477'	'A00253:692:HN5HLDSX3:2:1609:10022:7420'	'A00253:692:HN5HLDSX3:2:2454:25192:26866'	'A00808:1041:HNC2HDSX3:2:1223:3893:5509'	'A00808:1041:HNC2HDSX3:2:1233:11695:3302'	'A00808:1041:HNC2HDSX3:2:1233:11831:3317'	'A00808:1041:HNC2HDSX3:2:1422:9480:20447'	'A00808:1041:HNC2HDSX3:2:1571:12156:36260'	'A00808:1041:HNC2HDSX3:2:2111:20889:3881'	'A00808:1041:HNC2HDSX3:2:2228:3233:17394'	'A00808:1041:HNC2HDSX3:2:2228:3025:17566'	'A00808:1041:HNC2HDSX3:2:2252:29360:3897'	'A00808:1041:HNC2HDSX3:2:2271:8341:15468'	'A00808:1041:HNC2HDSX3:2:2542:22516:37043'	'A00808:1041:HNC2HDSX3:2:2633:18629:21449'	'A00253:692:HN5HLDSX3:2:1133:21061:25066']
TGTAAACACCCGTCATCGTGATGTAAAAAC AAAAGGGTATAATACATCGTGATGTAAAAA TGTAAACACCCGTCAAAAATAACTTCAATG 2 2.0 0.1 142939 143512 573 ['Unknown'] 6 ['TGTAAA'] bb2573 ['A00808:1041:HNC2HDSX3:2:2615:12011:4445'	'A00253:692:HN5HLDSX3:2:1133:19723:25567']
GTCTCCAGACACTTCTGAGGCTGAAAAATA ACCGATTTACAGGATGAGGCTGAAAAATAT CTCCAGACACTTCTGCGATCGCAGACGAAG 3 -2.0 0.2 8576 8908 332 ['Unknown'] 4 ['CGAT'] bb2573 ['A00253:692:HN5HLDSX3:2:1134:11867:5165'	'A00253:692:HN5HLDSX3:2:1353:18502:8609'	'A00253:692:HN5HLDSX3:2:1134:11776:5165']
CAAACGCCCCGCATTTTCATGTCTTTGCTG TATAACATCATCCACATTTTCATGTCTTTG CAAACGCCCCGCATTGACATTGAGCCATTT 3 2.0 0 23303 23816 513 ['Unknown'] 5 ['ACATT'	'CATTT'] bb2573 ['A00253:692:HN5HLDSX3:2:1237:2401:10567'	'A00253:692:HN5HLDSX3:2:2228:7934:3114'	'A00253:692:HN5HLDSX3:2:1134:30680:7467']
ACTACCGCACCCGGATGATGAGGGTTGATT TAGTTCGTCATCATTGATGAGGGTTGATTA CTACCGCACCCGGATATGGAAATTCGAGGA 5 2.0 0 138139 138704 565 ['Unknown'] 4 ['TTCG'	'GAGG'] bb2573 ['A00253:692:HN5HLDSX3:2:1358:28248:31407'	'A00253:692:HN5HLDSX3:2:2132:28284:34350'	'A00808:1041:HNC2HDSX3:2:2648:5086:33567'	'A00808:1041:HNC2HDSX3:2:2649:5168:15389'	'A00253:692:HN5HLDSX3:2:1134:30698:7748']
CTGTCATGGCATACAGTGCCAACATTTTCA TGTTAAGGTTCATTGTGCCAACATTTTCAG TCTGTCATGGCATACCGTTCCCACCCAGAG 3 -2.0 0 10508 10838 330 ['Unknown'] 4 ['GTTC'	'TCAT'] bb2573 ['A00253:692:HN5HLDSX3:2:2454:32723:26694'	'A00808:1041:HNC2HDSX3:2:2143:16622:10739'	'A00253:692:HN5HLDSX3:2:1134:24433:8703']
GTAGATGTCAATGTGGAATGCGCCAGACCT CTGCAAACTATATCGGAATGCGCCAGACCT GTAGATGTCAATGTGCAAAAAAAAAAAAAA 8 -2.0 0 8867 9318 451 ['Unknown'] 6 ['TGCAAA'] bb2573 ['A00253:692:HN5HLDSX3:2:2359:20627:4523'	'A00808:1041:HNC2HDSX3:2:1360:20708:29747'	'A00808:1041:HNC2HDSX3:2:2103:26051:34240'	'A00808:1041:HNC2HDSX3:2:2365:5819:33583'	'A00808:1041:HNC2HDSX3:2:2404:9453:35336'	'A00808:1041:HNC2HDSX3:2:2405:10022:1908'	'A00808:1041:HNC2HDSX3:2:2568:31467:26522'	'A00253:692:HN5HLDSX3:2:1134:7265:14262']
TCCGGACCGCAGTCTGGGTGGACGGCCGAG CTCACCGAGATTACCTGGGTGGACGGCCGA TCCGGACCGCAGTCTAAGGGGAGAAAAACA 37 -1.4864864864864864 0.7 153797 154796 999 ['Unknown'] 4 ['ACCG'	'GAGA'	'GGAC'] bb2573 ['A00253:692:HN5HLDSX3:2:1264:22236:4930'	'A00253:692:HN5HLDSX3:2:1317:18783:30702'	'A00253:692:HN5HLDSX3:2:1317:18032:31970'	'A00253:692:HN5HLDSX3:2:1329:15402:33051'	'A00253:692:HN5HLDSX3:2:1363:14027:11788'	'A00253:692:HN5HLDSX3:2:2406:22553:36761'	'A00253:692:HN5HLDSX3:2:2577:28863:19445'	'A00808:1041:HNC2HDSX3:2:1103:26521:8061'	'A00808:1041:HNC2HDSX3:2:1234:9869:30702'	'A00808:1041:HNC2HDSX3:2:1234:10257:30718'	'A00808:1041:HNC2HDSX3:2:1268:5312:12508'	'A00808:1041:HNC2HDSX3:2:1268:4851:12649'	'A00808:1041:HNC2HDSX3:2:1449:7102:18302'	'A00808:1041:HNC2HDSX3:2:1449:6894:18317'	'A00808:1041:HNC2HDSX3:2:1474:23963:20603'	'A00808:1041:HNC2HDSX3:2:1474:23502:29888'	'A00808:1041:HNC2HDSX3:2:1522:13033:8813'	'A00808:1041:HNC2HDSX3:2:1522:13006:8891'	'A00808:1041:HNC2HDSX3:2:1556:15429:5509'	'A00808:1041:HNC2HDSX3:2:1556:15492:5525'	'A00808:1041:HNC2HDSX3:2:1556:17481:11318'	'A00808:1041:HNC2HDSX3:2:1566:17833:15718'	'A00808:1041:HNC2HDSX3:2:1637:26151:24111'	'A00808:1041:HNC2HDSX3:2:2107:2193:24674'	'A00808:1041:HNC2HDSX3:2:2144:2302:31438'	'A00808:1041:HNC2HDSX3:2:2144:2130:31485'	'A00808:1041:HNC2HDSX3:2:2144:2230:35978'	'A00808:1041:HNC2HDSX3:2:2210:15600:29951'	'A00808:1041:HNC2HDSX3:2:2240:26639:4758'	'A00808:1041:HNC2HDSX3:2:2240:28890:4961'	'A00808:1041:HNC2HDSX3:2:2240:26106:5525'	'A00808:1041:HNC2HDSX3:2:2344:27100:17362'	'A00808:1041:HNC2HDSX3:2:2419:11894:27915'	'A00808:1041:HNC2HDSX3:2:2447:4960:30874'	'A00808:1041:HNC2HDSX3:2:2455:24596:14184'	'A00808:1041:HNC2HDSX3:2:2641:11062:27414'	'A00253:692:HN5HLDSX3:2:1134:17481:26819']
TTGGATAGTTGTATCTGTGCCGAACGAAAA GCTACTTTTGCAAATGTGCCGAACGAAAAT GATAGTTGTATCTGTACTACCGATGACAAG 2 -2.0 0.4 87055 87375 320 ['Unknown'] 4 ['CTAC'	'TACT'	'CCGA'] bb2573 ['A00253:692:HN5HLDSX3:2:2270:29152:25989'	'A00253:692:HN5HLDSX3:2:1135:19931:8609']
TGTGGCAAGCGAGTACGGGAACGCTACATT TCGCCAATTCATCCACGGGAACGCTACATT ATGTGGCAAGCGAGTAGCTGTGCATGTATA 5 2.0 0.3 69666 70537 871 ['Unknown'] 3 ['CAA'	'CAT'	'GCT'] bb2573 ['A00808:1041:HNC2HDSX3:2:1241:7274:31469'	'A00808:1041:HNC2HDSX3:2:1601:28022:33489'	'A00808:1041:HNC2HDSX3:2:2432:4824:34084'	'A00808:1041:HNC2HDSX3:2:2432:4806:34209'	'A00253:692:HN5HLDSX3:2:1135:19560:18145']
GCTAAATCCTTTGAAATTCAAGCTTCCCGA TTTTGAGGGGAGAGTGAAATTCAAGCTTCC GCTAAATCCTTTGAAGCAATATTATCGTTG 3 -2.0 0 10145 10552 407 ['Unknown'] 5 ['TTTGA'] bb2573 ['A00253:692:HN5HLDSX3:2:2647:11650:7858'	'A00808:1041:HNC2HDSX3:2:2677:29884:9377'	'A00253:692:HN5HLDSX3:2:1135:7157:27070']
GCCATTCCTTGGGATCAATAATCCAATGGG ATTGCAGTTTCGCACAATAATCCAATGGGT CATTCCTTGGGATCATATGTCTGCGGTTCT 2 2.0 0.2 14924 15407 483 ['Unknown'] 4 ['TGGG'] bb2573 ['A00253:692:HN5HLDSX3:2:2472:26711:27117'	'A00253:692:HN5HLDSX3:2:1135:8748:30389']
GAGTGATGCATCGCAAAAAAAATGTCTGTA ATATCAAGATTAAACAAAAAAAATGTCTGT GTGTGATGCATCGCACATCGGGCAGCAAAT 2 2.0 0 118839 120056 1217 ['Unknown'] 4 ['CAAA'	'AAAT'] bb2573 ['A00253:692:HN5HLDSX3:2:1537:6885:34679'	'A00253:692:HN5HLDSX3:2:1136:20211:1986']
GCAGAGCAACACGGGAGCGGCGGGGAGGGG CCCCAGGGGGCGCCGCGGCGGGGAGGGGGT GCAGAGCAACACGGGGCGGCGCCCCCGGGG 8 -1.5 0 863 1100 237 ['Unknown'] 6 ['GGGGCG'	'GGCGCC'	'GCGGCG'] bb2573 ['A00253:692:HN5HLDSX3:2:1327:23954:27696'	'A00808:1041:HNC2HDSX3:2:1219:14461:36213'	'A00808:1041:HNC2HDSX3:2:1631:23999:22921'	'A00808:1041:HNC2HDSX3:2:2150:13783:9674'	'A00808:1041:HNC2HDSX3:2:2212:4743:28181'	'A00808:1041:HNC2HDSX3:2:2362:4661:25692'	'A00808:1041:HNC2HDSX3:2:2636:11198:6042'	'A00253:692:HN5HLDSX3:2:1136:10041:3223']
CAACCCATTTGTTTATATAATTTTTAGGGA TGATGTTTCTGCTGTTATATAATTTTTAGG CAACCCATTTGTTTAATAAAACGTTGCATA 3 2.0 0 14336 15141 805 ['Unknown'] 5 ['TGTTT'] bb2573 ['A00808:1041:HNC2HDSX3:2:2160:29821:15186'	'A00808:1041:HNC2HDSX3:2:2160:28682:17472'	'A00253:692:HN5HLDSX3:2:1136:27778:14497']
CAATCACTTGTTGATTAAAAACATATATGT CGTTACGCTAAAGATAAAAACATATATGTT ATCGCTTGTTGATTATTCTGTAATGTACTG 2 -2.0 0.3 105191 105599 408 ['Unknown'] 4 ['CGCT'	'ATGT'	'TGTT'] bb2573 ['A00253:692:HN5HLDSX3:2:1136:22110:27508'	'A00253:692:HN5HLDSX3:2:1136:21893:18082']
TACAACAGCTTGCTCTATTCGTAAAGGTGA TTTGTCTGCACCAATATTCGTAAAGGTGAG ACAACAGCTTGCTCTGCTTCGACAAGCAAG 2 -2.0 0.5 126765 127202 437 ['Unknown'] 5 ['TCTGC'] bb2573 ['A00253:692:HN5HLDSX3:2:1349:2040:17300'	'A00253:692:HN5HLDSX3:2:1136:29957:20055']
CGATTTATTCTCAGTTGAATCGAGCTCCGT ATAATCCCGGATGATGAATCGAGCTCCGTT ATTTATTCTCAGTTGTTAAGGTTCATTGTG 3 -2.0 0 10053 10495 442 ['Unknown'] 3 ['TAA'	'CTC'	'GTT'] bb2573 ['A00808:1041:HNC2HDSX3:2:1542:9607:31375'	'A00808:1041:HNC2HDSX3:2:1542:9616:31391'	'A00253:692:HN5HLDSX3:2:1136:23502:23187']
AAAATTGGCGACTGGTGGAACTGGAGGAGC TTTGCTCCCAGAAATGGTGGAACTGGAGGA AAAATTGGCGACTGGCATCAGCTAGAGGCA 2 2.0 0.1 46286 47760 1474 ['Unknown'] 5 ['ACTGG'] bb2573 ['A00253:692:HN5HLDSX3:2:1463:1235:24142'	'A00253:692:HN5HLDSX3:2:1136:30743:29904']
ACTGGGTGATTTGTGCGGGAGGGGGAGAAT TACAATTCTGAATTTGCGGGAGGGGGAGAA ACTGGGTGATTTGTGTTTATTTTGTGGGAG 2 -2.0 0 150097 150654 557 ['Unknown'] 5 ['ATTTG'	'GGGAG'] bb2573 ['A00253:692:HN5HLDSX3:2:1137:5195:20948'	'A00253:692:HN5HLDSX3:2:1136:2908:34147']
AAAACGGCCCACCTATCTCTTTTATCCAGA GCCATCCATCTCCCTTATCCAGAAAACCGT AAAACGGCCCACCTACGACGTTTGTGAAAA 2 2.0 0.1 20354 20702 348 ['Unknown'] 5 ['GAAAA'	'AAAAC'] bb2573 ['A00253:692:HN5HLDSX3:2:1235:19976:28823'	'A00253:692:HN5HLDSX3:2:1137:24306:14403']
CACCGATACTTCCAGTGTGGTATGTATATT CAAAATATCAAAGTGTGTGGTATGTATATT CACCGATACTTCCAGCAATCGCCCCGGCGG 2 -2.0 0 150041 151768 1727 ['Unknown'] 3 ['CAA'	'AAT'	'ATA'	'ATC'] bb2573 ['A00808:1041:HNC2HDSX3:2:2256:9995:2080'	'A00253:692:HN5HLDSX3:2:1137:21920:19507']
CCTACCCCAAATGTCCAACGAAACGGCAAC ATTCCCAATCACTGCAACGAAACGGCAACA TACCCCAAATGTCCAGTCCTATGATCTCAT 2 2.0 0.5 146924 147270 346 ['Unknown'] 5 ['CCCAA'] bb2573 ['A00808:1041:HNC2HDSX3:2:1626:27516:12665'	'A00253:692:HN5HLDSX3:2:1137:17861:23531']
GATCCGGACCGCAGTCTGGCTGCGAAGTTA AAACTCTGTAATACCTGGCTGCGAAGTTAC TCCGGACCGCAGTCTAAGGGGAGAAAAACA 3 -2.0 0.7 153949 154796 847 ['Unknown'] 4 ['AAAC'] bb2573 ['A00253:692:HN5HLDSX3:2:2526:6126:24533'	'A00808:1041:HNC2HDSX3:2:1505:24957:3693'	'A00253:692:HN5HLDSX3:2:1137:21956:24079']
TATGTCTGCGGTTCTTGTTAACGTCTCATG CATATACCTCGCATATTTCCGGAGCCGATC TATGTCTGCGGTTCTATTTGCAGACAATAT 2 0.0 0.3 14664 15422 758 ['Unknown'] 5 ['TATTT'] bb2573 ['A00253:692:HN5HLDSX3:2:2535:18249:26396'	'A00253:692:HN5HLDSX3:2:1137:6361:24126']
CCAATATGGACGATGTTACCCCCGAATTTG TTTCTGGGGCTTCGTGTTACCCCCGAATTT CCAATATGGACGATGACGGGCAGCCCATGT 2 -2.0 0 153494 154293 799 ['Unknown'] 4 ['GGGC'] bb2573 ['A00808:1041:HNC2HDSX3:2:2551:7066:3615'	'A00253:692:HN5HLDSX3:2:1138:3965:2597']
CGGACCAGTTCTTATACATGGTGGGAACAG AACACGGCTGTTAGACATGGTGGGAACAGG ACCAGTTCTTATACAGGAACGACGGAAATC 4 2.0 0.4 144933 145733 800 ['Unknown'] 5 ['GGAAC'	'ACAGG'] bb2573 ['A00253:692:HN5HLDSX3:2:2620:14751:2049'	'A00808:1041:HNC2HDSX3:2:2115:6099:1063'	'A00808:1041:HNC2HDSX3:2:2115:5819:10786'	'A00253:692:HN5HLDSX3:2:1138:9625:5102']
GTAGCTTTGATAATGATCCGAAGGGAGATC ATCTCCGCTCCATGTGATCCGAAGGGAGAT GTAGCTTTGATAATGTGCAAACAGCGACTC 3 -2.0 0 9191 9540 349 ['Unknown'] 5 ['ATGTG'] bb2573 ['A00808:1041:HNC2HDSX3:2:1460:22959:27352'	'A00808:1041:HNC2HDSX3:2:2302:29903:9095'	'A00253:692:HN5HLDSX3:2:1138:15998:12508']
CAAAAACTTCTGATGTATGCTACAACGGCC CCATGTGTACTGCTTGTATGCTACAACGGC CAAAAACTTCTGATGCGATCACCAAAACTT 14 -2.0 0 9099 9714 615 ['Unknown'] 4 ['ATGC'] bb2573 ['A00253:692:HN5HLDSX3:2:1614:18213:2942'	'A00253:692:HN5HLDSX3:2:2132:4354:31829'	'A00253:692:HN5HLDSX3:2:2229:24171:26099'	'A00253:692:HN5HLDSX3:2:2364:28664:4507'	'A00253:692:HN5HLDSX3:2:2378:23891:6042'	'A00253:692:HN5HLDSX3:2:2378:23411:6715'	'A00253:692:HN5HLDSX3:2:2535:14118:33270'	'A00253:692:HN5HLDSX3:2:2536:13331:2816'	'A00808:1041:HNC2HDSX3:2:1358:31602:30765'	'A00808:1041:HNC2HDSX3:2:2326:24306:23422'	'A00808:1041:HNC2HDSX3:2:2361:27887:29810'	'A00808:1041:HNC2HDSX3:2:2361:26133:31438'	'A00808:1041:HNC2HDSX3:2:2462:5213:26553'	'A00253:692:HN5HLDSX3:2:1138:3179:21872']
CTTATAATAATTCATTAAAATCATGTGAGA AGGTTATGGGGAACTAAAATCATGTGAGAG TTATAATAATTCATTTGCTCAAGCTCTCAC 2 2.0 0 15715 16717 1002 ['Unknown'] 4 ['TTAT'	'TCAT'] bb2573 ['A00808:1041:HNC2HDSX3:2:2337:5376:14152'	'A00253:692:HN5HLDSX3:2:1138:7075:24330']
ATTTGCAGACAATATCATGGCAAGTTTCAA AATGGGTGGGGATACATGGCAAGTTTCAAG TGCAGACAATATCATAGTCTTATGTCGGGA 13 1.6923076923076923 0.4 14947 15440 493 ['Unknown'] 4 ['GGGA'] bb2573 ['A00253:692:HN5HLDSX3:2:1169:8712:4961'	'A00253:692:HN5HLDSX3:2:1458:30038:26522'	'A00253:692:HN5HLDSX3:2:2236:8034:26522'	'A00253:692:HN5HLDSX3:2:2566:7518:9377'	'A00253:692:HN5HLDSX3:2:2573:3893:9236'	'A00808:1041:HNC2HDSX3:2:1171:5367:35368'	'A00808:1041:HNC2HDSX3:2:1340:10303:32080'	'A00808:1041:HNC2HDSX3:2:1340:11360:34726'	'A00808:1041:HNC2HDSX3:2:2172:3992:14481'	'A00808:1041:HNC2HDSX3:2:2239:7835:11741'	'A00808:1041:HNC2HDSX3:2:2420:28953:11584'	'A00808:1041:HNC2HDSX3:2:2644:20708:17033'	'A00253:692:HN5HLDSX3:2:1138:15275:27853']
ATTTGTCTAGATTTTCAATCTATTTGTAGT TATCTACGGATCAACAATCTATTTGTAGTT TTGTCTAGATTTTCATCATGTCAATATAAC 2 2.0 0.1 96902 97317 415 ['Unknown'] 4 ['TCTA'	'ATCA'	'TCAA'	'CAAT'	'ATTT'	'TTGT'] bb2573 ['A00253:692:HN5HLDSX3:2:1139:23556:6464'	'A00253:692:HN5HLDSX3:2:1138:24171:31140']
ACTAGCTTCACCAATACTCTAGCTCTGACG TCTACATCTTTCAGCAATACTCTAGCTCTG ACCAGCTTCACCAATCAGCTTATCTAGACA 27 2.0 0.4 44877 45385 508 ['Unknown'] 5 ['TCAGC'	'TCTAG'] bb2573 ['A00253:692:HN5HLDSX3:2:2119:11840:27289'	'A00253:692:HN5HLDSX3:2:2124:17571:8281'	'A00253:692:HN5HLDSX3:2:2220:11713:29011'	'A00253:692:HN5HLDSX3:2:2230:3360:26443'	'A00253:692:HN5HLDSX3:2:2260:3016:36965'	'A00808:1041:HNC2HDSX3:2:1125:8160:28745'	'A00808:1041:HNC2HDSX3:2:1318:23113:27211'	'A00808:1041:HNC2HDSX3:2:1318:23167:27492'	'A00808:1041:HNC2HDSX3:2:1318:24053:27618'	'A00808:1041:HNC2HDSX3:2:1318:22896:27837'	'A00808:1041:HNC2HDSX3:2:1368:16550:21950'	'A00808:1041:HNC2HDSX3:2:1512:23113:5321'	'A00808:1041:HNC2HDSX3:2:1512:24279:12446'	'A00808:1041:HNC2HDSX3:2:1514:30635:23234'	'A00808:1041:HNC2HDSX3:2:1532:25427:33473'	'A00808:1041:HNC2HDSX3:2:1550:15501:15092'	'A00808:1041:HNC2HDSX3:2:1647:21061:32299'	'A00808:1041:HNC2HDSX3:2:2158:22950:23672'	'A00808:1041:HNC2HDSX3:2:2246:19569:22764'	'A00808:1041:HNC2HDSX3:2:2246:19578:22780'	'A00808:1041:HNC2HDSX3:2:2360:16848:5149'	'A00808:1041:HNC2HDSX3:2:2504:10140:12508'	'A00808:1041:HNC2HDSX3:2:2535:20256:7106'	'A00808:1041:HNC2HDSX3:2:2611:8775:21386'	'A00808:1041:HNC2HDSX3:2:2647:19497:31751'	'A00808:1041:HNC2HDSX3:2:2661:17526:33254'	'A00253:692:HN5HLDSX3:2:1139:6560:5525']
ATTACTTCGCAGAGGGGGGTCGCGTAGAAA TCATCTATCCATCTAGGGGGGTCGCGTAGA ATTACTTCGCAGAGGTATGAAGTGGGCTTT 9 2.5555555555555554 0.8 47711 50807 3096 ['Unknown'] 4 ['TCGC'] bb2573 ['A00253:692:HN5HLDSX3:2:2177:12572:10895'	'A00253:692:HN5HLDSX3:2:2231:19759:31140'	'A00253:692:HN5HLDSX3:2:2421:24966:7529'	'A00253:692:HN5HLDSX3:2:2549:30662:15389'	'A00253:692:HN5HLDSX3:2:2649:4110:5134'	'A00808:1041:HNC2HDSX3:2:1117:14986:34522'	'A00808:1041:HNC2HDSX3:2:1152:32904:8531'	'A00808:1041:HNC2HDSX3:2:1247:6804:9893'	'A00253:692:HN5HLDSX3:2:1139:8061:11819']
TCAACGAGCGATCAATAACCAAAGCGTTAT TCCGAGCAAAAATGCAATAACCAAAGCGTT TCAACGAGCGATCAAACCAATTTGCAATCG 3 2.0 0 59389 59729 340 ['Unknown'] 6 ['TGCAAT'	'AACCAA'] bb2573 ['A00253:692:HN5HLDSX3:2:1244:20437:29121'	'A00253:692:HN5HLDSX3:2:1359:3088:3646'	'A00253:692:HN5HLDSX3:2:1139:5900:19006']
ATCCGATGCGTTCATATGAGCTCTAATGAA CGTGAAGAGCTATAATGAGCTCTAATGAAA CGATGCGTTCATATGTGGTCCTAGCAAATA 6 -2.0 0 53449 53981 532 ['Unknown'] 3 ['CGT'	'GTG'	'AGC'	'CTA'	'TAT'	'ATA'	'AAT'	'ATG'	'AAA'] bb2573 ['A00253:692:HN5HLDSX3:2:1139:25608:33348'	'A00253:692:HN5HLDSX3:2:2450:5330:12978'	'A00808:1041:HNC2HDSX3:2:2471:10673:27242'	'A00808:1041:HNC2HDSX3:2:2471:10691:27461'	'A00808:1041:HNC2HDSX3:2:2471:11686:28463'	'A00253:692:HN5HLDSX3:2:1139:24939:20729']
ACTTGTATTGTCGATCACTGTTCCACTTGT ATTCTCTCTGGGCCCACTGTTCCACTTGTA TTGTATTGTCGATCAGACTATCAGCGTGAG 2 2.0 0 140731 141057 326 ['Unknown'] 5 ['TTGTA'] bb2573 ['A00253:692:HN5HLDSX3:2:2645:13250:14356'	'A00253:692:HN5HLDSX3:2:1139:21594:27555']
GCGAGTTGCCTTCTCCAATTTTAATCGCTT CAATTTAACAATGTCTTCTCCAATTTTAAT GCGAGTTGCCTTCTCGTTCACAATATCTAT 3 -2.0 0.2 85272 85410 138 ['Unknown'] 6 ['CTTCTC'] bb2573 ['A00253:692:HN5HLDSX3:2:2214:12563:24940'	'A00808:1041:HNC2HDSX3:2:2359:5321:15154'	'A00253:692:HN5HLDSX3:2:1140:9417:3928']
GTTGGAGTTTTGGGTCACCAGTTGTCGATG GATCCCGCGATATCCACCAGTTGTCGATGG TGGCGTTTTGGGTCAAGCAAGGGATCGCCT 2 2.0 0.1 146866 147241 375 ['Unknown'] 4 ['GATC'] bb2573 ['A00808:1041:HNC2HDSX3:2:1545:4616:4319'	'A00253:692:HN5HLDSX3:2:1140:32823:11365']
TCAGTTACAAGCTCAAAACGAGTTTTGAAT AGTGATGACGGCAGCAAAACGAGTTTTGAA TCAGTTACAAGCTCAGCATATGGGCAAACA 34 2.0294117647058822 0.4 44789 45133 344 ['Unknown'] 5 ['CAGCA'	'GCAAA'] bb2573 ['A00253:692:HN5HLDSX3:2:1339:1533:13980'	'A00253:692:HN5HLDSX3:2:1537:14950:24627'	'A00253:692:HN5HLDSX3:2:2329:3983:14340'	'A00253:692:HN5HLDSX3:2:2423:2175:16157'	'A00253:692:HN5HLDSX3:2:2423:2862:23985'	'A00253:692:HN5HLDSX3:2:2467:7672:3098'	'A00808:1041:HNC2HDSX3:2:1107:2835:23218'	'A00808:1041:HNC2HDSX3:2:1165:25690:12132'	'A00808:1041:HNC2HDSX3:2:1205:23764:28839'	'A00808:1041:HNC2HDSX3:2:1221:2085:25457'	'A00808:1041:HNC2HDSX3:2:1233:32461:28682'	'A00808:1041:HNC2HDSX3:2:1249:27525:3349'	'A00808:1041:HNC2HDSX3:2:1257:5855:3396'	'A00808:1041:HNC2HDSX3:2:1264:5439:13917'	'A00808:1041:HNC2HDSX3:2:1318:27037:11240'	'A00808:1041:HNC2HDSX3:2:1327:1985:34554'	'A00808:1041:HNC2HDSX3:2:1343:28881:22858'	'A00808:1041:HNC2HDSX3:2:1442:22164:29951'	'A00808:1041:HNC2HDSX3:2:1542:25762:21496'	'A00808:1041:HNC2HDSX3:2:1542:26323:22999'	'A00808:1041:HNC2HDSX3:2:1542:26964:35697'	'A00808:1041:HNC2HDSX3:2:1554:22968:26271'	'A00808:1041:HNC2HDSX3:2:1573:21983:11913'	'A00808:1041:HNC2HDSX3:2:2150:18647:27712'	'A00808:1041:HNC2HDSX3:2:2233:9896:34287'	'A00808:1041:HNC2HDSX3:2:2234:7572:4178'	'A00808:1041:HNC2HDSX3:2:2305:22064:28933'	'A00808:1041:HNC2HDSX3:2:2331:13150:2534'	'A00808:1041:HNC2HDSX3:2:2368:31801:32017'	'A00808:1041:HNC2HDSX3:2:2376:1425:34804'	'A00808:1041:HNC2HDSX3:2:2421:15899:23484'	'A00808:1041:HNC2HDSX3:2:2442:20374:13917'	'A00808:1041:HNC2HDSX3:2:2572:2663:25238'	'A00253:692:HN5HLDSX3:2:1140:27805:12633']
GGAGGAACTATTGCACAACGTATATTCCCT ATGTAATATCGACTCACAACGTATATTCCC GGAGGAACTATTGCATTAATAGAACGTCTA 3 2.0 0 17147 17727 580 ['Unknown'] 5 ['TAATA'	'AACGT'] bb2573 ['A00808:1041:HNC2HDSX3:2:2270:32832:30765'	'A00808:1041:HNC2HDSX3:2:2513:15049:14653'	'A00253:692:HN5HLDSX3:2:1140:10095:19507']
AAGGCGTCTCGCTGTGGGGGGGGGGGGGGA CTTTGCAATTGTGGGGGGGGGGGGGGGGAT CAAGGCGTCTCGCTGCAAACACCCTGTGTC 2 -2.0 0.2 151071 151535 464 ['Unknown'] 5 ['TGCAA'] bb2573 ['A00808:1041:HNC2HDSX3:2:2426:18882:22420'	'A00253:692:HN5HLDSX3:2:1140:7952:22592']
ATTTCCCCCCCAAAATAGATCTGATCTTTA GTCCAACTTTGTTCTAGATCTGATCTTTAA TTCCCCCCCAAAATATCTTGTCTGGTTGCC 2 2.0 0.4 102512 103095 583 ['Unknown'] 5 ['ATCTT'] bb2573 ['A00253:692:HN5HLDSX3:2:1413:25690:29543'	'A00253:692:HN5HLDSX3:2:1140:27950:24377']
TCGACATCGTCTCATTGTAATGATTTCTGG AAGGTCGCGAATATATTGTAATGATTTCTG TCGACATCGTCTCATCGTAACATTCCCGTA 3 2.3333333333333335 0.4 17854 18174 320 ['Unknown'] 4 ['GTAA'] bb2573 ['A00808:1041:HNC2HDSX3:2:2171:1118:5776'	'A00808:1041:HNC2HDSX3:2:2171:2383:32393'	'A00253:692:HN5HLDSX3:2:1140:17788:31172']
GTCATTGGAAATAGATGCTGCGATGAGTGA TGGCTGACACAGAGTGCTGCGATGAGTGAT TGGAAATAGATGCTGGTAGAGCATGCATCT 3 -2.0 0.2 35604 36472 868 ['Unknown'] 5 ['TGCTG'] bb2573 ['A00253:692:HN5HLDSX3:2:1140:18493:32925'	'A00253:692:HN5HLDSX3:2:1140:18783:32957'	'A00253:692:HN5HLDSX3:2:1140:18747:32894']
CCGACAAATTGCCTATGCAGAAGACACTCT AGATCTTCATATTCATGCAGAAGACACTCT CCGCCAAATTGCCTAAATCAGTTGTTGCTC 3 2.0 0 138985 140273 1288 ['Unknown'] 3 ['ATC'	'TCA'	'ATT'	'TGC'	'CAG'	'CTC'] bb2573 ['A00808:1041:HNC2HDSX3:2:2234:6289:30232'	'A00808:1041:HNC2HDSX3:2:2234:6244:30279'	'A00253:692:HN5HLDSX3:2:1140:13449:33677']
GACGCAGCCAGACCCTTGCAAAGACCAAAA ATGACACGCAGGTATTGCAAAGACCAAAAA GCAGCCAGACCCTTGGAAGAACTCGCAGAT 3 -2.0 0.1 155435 155765 330 ['Unknown'] 5 ['CGCAG'	'AGACC'] bb2573 ['A00808:1041:HNC2HDSX3:2:2207:31150:36088'	'A00808:1041:HNC2HDSX3:2:2207:30779:36229'	'A00253:692:HN5HLDSX3:2:1141:6298:5353']
CAATGCGTTCACGGGTACAGTAAATTCTAT TATCCTGTCGTATAACAGTAAATGCGATTC CAAGGCGTTCACGGGGACAGGATAGAAGTA 2 -2.0 0.4 46107 46387 280 ['Unknown'] 4 ['ACAG'	'AGTA'] bb2573 ['A00253:692:HN5HLDSX3:2:2155:1922:15937'	'A00253:692:HN5HLDSX3:2:1141:19036:10598']
CGACCGACAGAGAAAGTTGTCGTGTCCGGT GACAGGATTTCCGTGTTGTCGTGTCCGGTC CGACAGAGAAAGTTGGGGAAGGGTAAGCGA 2 -2.0 0 8747 9268 521 ['Unknown'] 5 ['GACAG'] bb2573 ['A00253:692:HN5HLDSX3:2:1334:10773:25911'	'A00253:692:HN5HLDSX3:2:1141:19687:32049']
GACCGATTCAATGACGTCAAGAAATATTCA AGAGACAGCCGCCAGTCAAGAAATATTCAG ATTCAATGACGTCAAATAACGTGTCAGTCA 4 2.0 0.5 59068 59544 476 ['Unknown'] 6 ['CAGTCA'] bb2573 ['A00253:692:HN5HLDSX3:2:2504:13295:6167'	'A00808:1041:HNC2HDSX3:2:1448:21395:1063'	'A00808:1041:HNC2HDSX3:2:2320:20166:1344'	'A00253:692:HN5HLDSX3:2:1141:5565:34710']
ATGAACGTTTTCTCTGGCCCAATGCGTACA CTTCCATAAGCGATTGGCCCAATGCGTACA ATGAACGTTTTCTCTATTGCTTTCCAATGT 3 -2.0 0.3 36618 37022 404 ['Unknown'] 6 ['CCAATG'] bb2573 ['A00253:692:HN5HLDSX3:2:1141:28438:36464'	'A00253:692:HN5HLDSX3:2:1429:22923:3396'	'A00253:692:HN5HLDSX3:2:1141:28429:36448']
AAAGCAAGTTAGTACGTCTCCATTAAACAT AAACCTCCATACATGTCTCCATTAAACATA TCAAAGCAAGTTAGTTCGTTTAGAATGTAA 2 -2.0 0.2 158345 159257 912 ['Unknown'] 4 ['ATGT'] bb2573 ['A00253:692:HN5HLDSX3:2:1337:23222:20697'	'A00253:692:HN5HLDSX3:2:1141:19515:36886']
GGCCGGTCTAGTTTGTGCGATCTTCAAATC TTCCCTGTCGAGTCTGCGATCTTCAAATCC CCGGTCTAGTTTGTGTGCTAGAAATGCAAT 4 -2.0 0.3 150590 150986 396 ['Unknown'] 4 ['GTCT'	'AAAT'] bb2573 ['A00253:692:HN5HLDSX3:2:1142:22571:29183'	'A00253:692:HN5HLDSX3:2:1177:12057:16078'	'A00808:1041:HNC2HDSX3:2:1154:5828:20697'	'A00253:692:HN5HLDSX3:2:1142:23502:24220']
GTCTCTCATCAATTCTCTGCAATTCGCACC AACAAGTTCTCTATTCTGCAATTCGCACCA TCGGTCCTGTTGTCTCTCATCAATTCTCTG 3 -2.0 0.5 62058 62314 256 ['Unknown'] 6 ['TTCTCT'	'CAATTC'] bb2573 ['A00253:692:HN5HLDSX3:2:1142:31096:25942'	'A00808:1041:HNC2HDSX3:2:1550:26250:12508'	'A00253:692:HN5HLDSX3:2:1142:31720:25614']
AATTAAGACATTGCTTTACACTCAATTTAT GTAGAATCTGTCATTTTACACTCAATTTAT AATTAAGACATTGCTATTCGACGGGTCTGG 6 -2.0 0.4 88390 89575 1185 ['Unknown'] 4 ['TCTG'	'CATT'	'AATT'] bb2573 ['A00253:692:HN5HLDSX3:2:2142:14317:4930'	'A00253:692:HN5HLDSX3:2:2420:20229:7310'	'A00808:1041:HNC2HDSX3:2:1107:16749:16407'	'A00808:1041:HNC2HDSX3:2:2526:7817:16689'	'A00808:1041:HNC2HDSX3:2:2526:8567:17613'	'A00253:692:HN5HLDSX3:2:1142:12924:29982']
ATGGAGGAGTTGCAATACACACTCGGTCAT AAACTATTATATCAGCAATACACACTCGGT ATGGAGGAGTTGCAAACCTGACGTCACAAA 20 -2.0 0.3 10789 10948 159 ['Unknown'] 4 ['AAAC'	'GCAA'	'CACA'] bb2573 ['A00253:692:HN5HLDSX3:2:2419:3061:1282'	'A00253:692:HN5HLDSX3:2:2520:5584:36902'	'A00808:1041:HNC2HDSX3:2:1135:31087:9330'	'A00808:1041:HNC2HDSX3:2:1174:22833:6840'	'A00808:1041:HNC2HDSX3:2:1209:8766:4523'	'A00808:1041:HNC2HDSX3:2:1209:8820:5024'	'A00808:1041:HNC2HDSX3:2:1468:31955:17628'	'A00808:1041:HNC2HDSX3:2:1607:10628:36683'	'A00808:1041:HNC2HDSX3:2:1627:3088:13604'	'A00808:1041:HNC2HDSX3:2:1661:23836:18349'	'A00808:1041:HNC2HDSX3:2:1661:24334:19460'	'A00808:1041:HNC2HDSX3:2:2135:30779:1939'	'A00808:1041:HNC2HDSX3:2:2208:7618:14935'	'A00808:1041:HNC2HDSX3:2:2257:11379:1564'	'A00808:1041:HNC2HDSX3:2:2359:7808:4679'	'A00808:1041:HNC2HDSX3:2:2414:14036:12743'	'A00808:1041:HNC2HDSX3:2:2630:23845:4554'	'A00808:1041:HNC2HDSX3:2:2648:27416:10770'	'A00808:1041:HNC2HDSX3:2:2667:29161:14481'	'A00253:692:HN5HLDSX3:2:1142:17381:33786']
CTCACACAACCTCATTAGCAGCCCGACGGC GCGTGCTGCCGTAACATTAGCAGCCCGACG CTCACACAACCTCATCTCCACGAAGTTCCC 2 2.0 0 154237 154485 248 ['Unknown'] 3 ['AAC'	'ACA'	'CAT'	'CCC'	'CGA'	'ACG'] bb2573 ['A00253:692:HN5HLDSX3:2:2264:6849:17300'	'A00253:692:HN5HLDSX3:2:1143:26494:8265']
TATTCAATCTGTCTGACAATTGTGTGATCT TCTTCGCGTTACCAACAATTGTGTGATCTC TCAATCTGTCTGACATTACACCCCACCTAG 5 2.0 0 112462 112788 326 ['Unknown'] 4 ['TTAC'	'CAAT'	'ATCT'] bb2573 ['A00808:1041:HNC2HDSX3:2:1560:5348:16673'	'A00808:1041:HNC2HDSX3:2:1560:4562:16783'	'A00808:1041:HNC2HDSX3:2:1560:5177:17033'	'A00808:1041:HNC2HDSX3:2:1560:4815:17221'	'A00253:692:HN5HLDSX3:2:1143:31448:15436']
TATCGTAGATGTATTTAGCCTACAAAATGC GAGATACTAAATGCTAGCCTACAAAATGCG TCGTAGATGTATTTATGACACGGCTATCGA 2 2.0 0.3 147149 147607 458 ['Unknown'] 4 ['AGAT'	'GCTA'] bb2573 ['A00808:1041:HNC2HDSX3:2:1651:17598:8766'	'A00253:692:HN5HLDSX3:2:1143:8558:20885']
TGTTTCCCCCCCTTCGCACCGCCCTTCCTT TTACTTGCAGATATGCACCGCCCTTCCTTG GTTTCCCCCCCTTCGATTTTTTTTTTTACT 3 -2.0 0.2 149765 150162 397 ['Unknown'] 6 ['CCCTTC'] bb2573 ['A00253:692:HN5HLDSX3:2:2642:30644:32236'	'A00808:1041:HNC2HDSX3:2:1211:19795:25441'	'A00253:692:HN5HLDSX3:2:1143:20790:30859']
TCGTGAAGAGCTATAATGATGATGTTCGGA ATTGCATATAGTCTATGATGATGTTCGGAA GAAGAGCTATAATGAGCTCTAATGAAATGC 3 -2.0 0.4 53142 53452 310 ['Unknown'] 4 ['TATA'	'TCTA'	'CTAT'	'ATGA'] bb2573 ['A00253:692:HN5HLDSX3:2:2178:26964:18004'	'A00253:692:HN5HLDSX3:2:2178:25654:22216'	'A00253:692:HN5HLDSX3:2:1144:28809:2503']
TATGTCGGGAATATGAGCTTTCATATCCGA AGATCTAAAAGACCAGCTTTCATATCCGAG TATGTCGGGAATATGTAAAGGTATATTAGG 2 2.0 0.8 14623 15460 837 ['Unknown'] 4 ['TAAA'	'AAAG'	'ATAT'] bb2573 ['A00808:1041:HNC2HDSX3:2:2637:31638:23030'	'A00253:692:HN5HLDSX3:2:1144:9769:8296']
GGAGTTGCAAACCTGCAGTTATCTAATGCG TACGCAGCGTCTTTCTGCAGTTATCTAATG GGAGTTGCAAACCTGACGTCACAAAACAGC 2 -2.0 0.2 9509 10953 1444 ['Unknown'] 4 ['CAGC'	'CGTC'	'TGCA'	'AGTT'] bb2573 ['A00253:692:HN5HLDSX3:2:2257:6723:8343'	'A00253:692:HN5HLDSX3:2:1144:15058:10880']
GCTCTACGGTCATATGACACAGCACTGATT CGGAAAATGTTGCAGACACAGCATTGATTG ACGGTCATATGACACTCATCTATCCATCTA 2 -2.0 0.7 47421 47696 275 ['Unknown'] 5 ['GACAC'] bb2573 ['A00253:692:HN5HLDSX3:2:2404:12174:31062'	'A00253:692:HN5HLDSX3:2:1144:21612:16125']
TTTATTTTTAACATTACATGCTTCATGGAG CTCTGCAGCTCTTCACATGCTTCATGGAGT TTTATTCTTAACATTCCAGCACCAACCTCC 2 2.0 0 5559 5920 361 ['Unknown'] 4 ['CAGC'	'TCTT'	'ACAT'] bb2573 ['A00808:1041:HNC2HDSX3:2:1434:4851:7357'	'A00253:692:HN5HLDSX3:2:1144:15402:27853']
GTAGACTCTCTACATGCAAACTATATCGGA GACCAAGCATTGGCTGCAAACTATATCGGA GTAGACTCTCTACATACACCGGCCTCAATA 3 -2.0 0 8854 9229 375 ['Unknown'] 3 ['GAC'	'ACC'	'CAA'	'CAT'	'GGC'	'ACT'	'CTA'	'ATA'	'CGG'] bb2573 ['A00253:692:HN5HLDSX3:2:1350:21386:5462'	'A00253:692:HN5HLDSX3:2:1350:22444:19413'	'A00253:692:HN5HLDSX3:2:1144:6551:29121']
TCCCGTTATTATCCCGTGCAAATCCCTATG TATGAATAGCGTATGTGCAAATCCCTATGA TCCCGTTATTATCCCACCGTTACGCTCGAA 3 2.0 0.2 15661 16151 490 ['Unknown'] 5 ['ATCCC'] bb2573 ['A00808:1041:HNC2HDSX3:2:1331:26151:15217'	'A00808:1041:HNC2HDSX3:2:2439:28574:1908'	'A00253:692:HN5HLDSX3:2:1144:14977:32471']
ACTTGCACGGAAGCTCAATACTCTAGCTCT TCTACATCTTTCAGCAATACTCTAGCTCTG CTTATCTAGACATCGTGTTTTACAGCACAC 8 2.25 0.8 44877 45403 526 ['Unknown'] 5 ['ACATC'	'CAGCA'	'TCTAG'] bb2573 ['A00253:692:HN5HLDSX3:2:1145:11993:6198'	'A00253:692:HN5HLDSX3:2:2345:11731:1235'	'A00253:692:HN5HLDSX3:2:2638:1841:25316'	'A00808:1041:HNC2HDSX3:2:1248:4878:35055'	'A00808:1041:HNC2HDSX3:2:1248:4896:35211'	'A00808:1041:HNC2HDSX3:2:1566:1461:20275'	'A00808:1041:HNC2HDSX3:2:1566:1334:23312'	'A00253:692:HN5HLDSX3:2:1145:12382:4899']
CCTCTACGAACAGTGCTCTTATAGTCGCCG AATATATCTTTGTAGCTCTTATAGTCGCCG CCTCTACGAACAGTGGTAAGGCAAGCACAA 11 2.0 1.0 42156 42893 737 ['Unknown'] 4 ['CTCT'] bb2573 ['A00253:692:HN5HLDSX3:2:2102:11478:25535'	'A00253:692:HN5HLDSX3:2:2144:23782:7294'	'A00253:692:HN5HLDSX3:2:2239:9914:32189'	'A00808:1041:HNC2HDSX3:2:1109:22959:18834'	'A00808:1041:HNC2HDSX3:2:1377:16378:36432'	'A00808:1041:HNC2HDSX3:2:1627:23194:37059'	'A00808:1041:HNC2HDSX3:2:1628:23565:1188'	'A00808:1041:HNC2HDSX3:2:2109:22263:10175'	'A00808:1041:HNC2HDSX3:2:2117:17400:30906'	'A00808:1041:HNC2HDSX3:2:2117:15573:31375'	'A00253:692:HN5HLDSX3:2:1145:22634:5181']
TTGTACGTTTCTATACAACTTCGATAGAAA TGGTCCAGACTTTTCAACTTCGATAGAAAC GTACGTTTCTATACATCTGGTCAATTTGCA 2 2.0 0.1 112822 113081 259 ['Unknown'] 5 ['TGGTC'] bb2573 ['A00253:692:HN5HLDSX3:2:1306:4101:17143'	'A00253:692:HN5HLDSX3:2:1145:27832:17691']
CGACAGTATTGTATAAAGCCGATTGCAGAA GGTCAGCGTTATGCAAGCCGATTGCAGAAT GACAGTATTGTATAAGGGCGATAAAATGGT 2 -2.0 0 140167 140532 365 ['Unknown'] 4 ['CGAT'	'ATTG'] bb2573 ['A00253:692:HN5HLDSX3:2:1160:12066:35634'	'A00253:692:HN5HLDSX3:2:1145:11315:22373']
CATCATCACAATCATGACCTCTTTAAATAA AATTACATAAATATATGACCTCTTTAAATA CATCATCACAATCATTGCTTTTTGCCGCGA 2 -2.0 0.4 69255 69633 378 ['Unknown'] 4 ['CTTT'] bb2573 ['A00808:1041:HNC2HDSX3:2:1323:16486:29763'	'A00253:692:HN5HLDSX3:2:1145:20591:23218']
TTTTAAGATATGATGCAATAAATGAAAGTT ATGGTGCAATTCGTCAATAAATGAAAGTTT TTTTTGTTTTTTTTGGGGGGGGGGGCAACT 2 1.0 0 11043 11193 150 ['Unknown'] 4 ['GCAA'	'GTTT'] bb2573 ['A00253:692:HN5HLDSX3:2:2508:20600:11804'	'A00253:692:HN5HLDSX3:2:1145:12093:27696']
CAACGGGCTGTGGAATACGCAGTCTAGCCA ATTGCCTAAATCTGTACGCAGTCTAGCCAG ACGGGCTGTGGAATAAGTCCACTCCCCGAA 2 2.0 0.4 132006 132367 361 ['Unknown'] 4 ['CTGT'	'AGTC'] bb2573 ['A00253:692:HN5HLDSX3:2:2625:27335:25504'	'A00253:692:HN5HLDSX3:2:1145:19886:31986']
CTGACCCCGGGCTTGTGTACGATGAGATCC GAGTGCGAGGGTTATGTGTACGATGAGATC CTGACCCCGGGCTTGGCACGGGGTTTGTTT 2 -2.0 0.1 111198 111626 428 ['Unknown'] 5 ['GGGTT'] bb2573 ['A00253:692:HN5HLDSX3:2:2146:31358:24173'	'A00253:692:HN5HLDSX3:2:1146:32416:6370']
GGGTTGCTGCCCATATCGTATTTTCTTTCC GCCGCCAGACGACTCATATCGTATTTTCCT GGGTTGCTGCCCATAAAGGTGGCGTTTACA 2 2.0 0.2 137863 138840 977 ['Unknown'] 4 ['CATA'] bb2573 ['A00253:692:HN5HLDSX3:2:1515:11785:25755'	'A00253:692:HN5HLDSX3:2:1146:31665:19382']
TATTTTTTCATATTGCGAATTGAGGAATAT AGGGACGTAATATTTTGCGAATTGAGGAAT TATTTTTTCATATTGATCTGTAACAACTAT 4 -2.0 0.3 85094 85683 589 ['Unknown'] 6 ['TATTTT'] bb2573 ['A00253:692:HN5HLDSX3:2:1309:23176:17957'	'A00253:692:HN5HLDSX3:2:1309:24162:30029'	'A00808:1041:HNC2HDSX3:2:2555:17381:33692'	'A00253:692:HN5HLDSX3:2:1146:20862:23750']
TCAAGGGTTTCTCCTACGTGCCCCAAATAA TGCTGCGATTACAATACGTGCCCCAAATAA TCAAGGGTTTCTCCTGGGTTCTGAATATTG 3 -2.0 0.6 81171 87199 6028 ['Unknown'] 4 ['AATA'] bb2573 ['A00808:1041:HNC2HDSX3:2:2159:16694:4319'	'A00808:1041:HNC2HDSX3:2:2545:31756:8609'	'A00253:692:HN5HLDSX3:2:1146:20139:31297']
CAGTTACAAGCTCAGCAAGGTGTCCGGTTC GTTGATAGGAGACTCAAGGTGTCCGGTTCG GTTACAAGCTCAGCATATGGGCAAACATCC 17 2.0 0.2 44820 45136 316 ['Unknown'] 4 ['CTCA'	'CAAG'] bb2573 ['A00253:692:HN5HLDSX3:2:1147:10899:15201'	'A00253:692:HN5HLDSX3:2:1603:6225:18599'	'A00253:692:HN5HLDSX3:2:2211:19533:6292'	'A00253:692:HN5HLDSX3:2:2527:17381:12680'	'A00253:692:HN5HLDSX3:2:2550:23918:12633'	'A00808:1041:HNC2HDSX3:2:1142:9118:31281'	'A00808:1041:HNC2HDSX3:2:1201:8856:16642'	'A00808:1041:HNC2HDSX3:2:1605:1325:26835'	'A00808:1041:HNC2HDSX3:2:1605:2293:27007'	'A00808:1041:HNC2HDSX3:2:2170:20265:17738'	'A00808:1041:HNC2HDSX3:2:2322:26702:13792'	'A00808:1041:HNC2HDSX3:2:2368:32009:36417'	'A00808:1041:HNC2HDSX3:2:2526:18295:30483'	'A00808:1041:HNC2HDSX3:2:2605:18096:32487'	'A00808:1041:HNC2HDSX3:2:2605:19524:34334'	'A00808:1041:HNC2HDSX3:2:2665:2383:29105'	'A00253:692:HN5HLDSX3:2:1146:9462:31720']
TTCCCGGAGTGAATGCATTGATGTCATTAA TCCAACCACCAACTTGCATTGATGTCATTA TTCCCGGAGTGAATGACCAACGACATCAAT 2 -2.0 0.3 85475 85785 310 ['Unknown'] 6 ['ACCAAC'] bb2573 ['A00808:1041:HNC2HDSX3:2:2605:13413:33301'	'A00253:692:HN5HLDSX3:2:1146:11559:32753']
CTAATTTTTGAATTCAGACATTATATTACA AAGATGCGTGTAATAGACATTATATTACAA TAATTTTTGAATTCATGTTATTGGAGGCGA 6 2.0 0.8 95111 95489 378 ['Unknown'] 4 ['TAAT'	'TTAT'	'TATT'] bb2573 ['A00808:1041:HNC2HDSX3:2:1227:5439:2801'	'A00808:1041:HNC2HDSX3:2:1227:6108:3364'	'A00808:1041:HNC2HDSX3:2:1227:7419:3505'	'A00808:1041:HNC2HDSX3:2:2240:22607:35102'	'A00808:1041:HNC2HDSX3:2:2241:24243:22435'	'A00253:692:HN5HLDSX3:2:1146:10908:34100']
AGTTCTTTGGATGGTGTGTTTGCCCATGTC TCAGTTCACAGGGCTGTGTTTGCCCATGTC AGTTCTTTGGATGGTATCGAAAAGGCCAAT 2 -2.0 0 36726 37124 398 ['Unknown'] 5 ['AGTTC'] bb2573 ['A00253:692:HN5HLDSX3:2:1348:15420:17174'	'A00253:692:HN5HLDSX3:2:1146:3450:34209']
AACTTTGAAATTGGTATGTAATTCCCAGAG CGACAATCAGGACGATGTAATTCCCAGAGA TTTGAAATTGGTATGGCGCGATTTTGAAAA 2 -2.0 0.3 159786 160149 363 ['Unknown'] 4 ['CGAT'	'AATT'] bb2573 ['A00253:692:HN5HLDSX3:2:2508:7681:35086'	'A00253:692:HN5HLDSX3:2:1146:7229:34898']
GTCTCAAAACTATTAGTTGTTAAGGTTCAT TACGATTTATTCTCAGTTGTTAAGGTTCAT GTCTCAAAACTATTATATCAGCAATACACA 3 -2.0 0 10491 10783 292 ['Unknown'] 5 ['TCTCA'] bb2573 ['A00253:692:HN5HLDSX3:2:1360:7717:30577'	'A00808:1041:HNC2HDSX3:2:1153:31476:30890'	'A00253:692:HN5HLDSX3:2:1146:31720:34976']
CGAAGCCCTCGAGTGGCCTTTATATGGAAA GAGAATAAATGCCTTGGCCTTTATATGGAA CGAAGCCCTCGAGTGAGCGAGGAAGCACCA 2 -2.0 0 136394 136778 384 ['Unknown'] 4 ['GGAA'] bb2573 ['A00253:692:HN5HLDSX3:2:1218:22101:7952'	'A00253:692:HN5HLDSX3:2:1147:17192:5525']
CGGTAGATGTCAATGAACGTCCCCGCTACA TAGAAAAACAAAGACAATGAACGTCCCCGC CGGTAGATGTCAATGTGCAAAAAAAAAAAA 8 -2.0 0.5 8624 9316 692 ['Unknown'] 5 ['AAAAA'	'CAATG'] bb2573 ['A00253:692:HN5HLDSX3:2:1226:18873:7122'	'A00253:692:HN5HLDSX3:2:2133:29912:26459'	'A00253:692:HN5HLDSX3:2:2366:9164:36902'	'A00808:1041:HNC2HDSX3:2:1171:16577:5181'	'A00808:1041:HNC2HDSX3:2:1445:18710:19993'	'A00808:1041:HNC2HDSX3:2:1512:27398:1501'	'A00808:1041:HNC2HDSX3:2:2202:2691:6277'	'A00253:692:HN5HLDSX3:2:1147:25310:5807']
AGATGATGAATAGCAAGATGAAAATCTCTC AAGATTATACTAACCAAGATGAAAATCTCT AGATGATGAATAGCATTTGTGTATATGTTG 3 2.0 0.4 18466 18857 391 ['Unknown'] 6 ['AGATGA'	'GATGAA'] bb2573 ['A00808:1041:HNC2HDSX3:2:2567:7355:29512'	'A00808:1041:HNC2HDSX3:2:2629:30454:20353'	'A00253:692:HN5HLDSX3:2:1147:10945:8359']
ACGCGAAAGATGCCAATCTCTATTATCGTG CTTGCACGGAAGCTCAATCTCTACTATCGT ACGCGAAAGATGCCAGAGCAGAACCAGCTT 2 2.0 0.2 44972 45363 391 ['Unknown'] 4 ['AGCT'] bb2573 ['A00808:1041:HNC2HDSX3:2:1211:12111:1579'	'A00253:692:HN5HLDSX3:2:1147:7880:13354']
CTGGTGGGACGTTATGTTCAGCAAATAAAC TGATTCCGAAGCGCGTTCAGCAAATAAACC TGTGGGACGTTATGTGGTCCCGGGAGATCT 2 -2.0 0 46060 47582 1522 ['Unknown'] 4 ['CGTT'] bb2573 ['A00253:692:HN5HLDSX3:2:2628:6162:29763'	'A00253:692:HN5HLDSX3:2:1147:22571:27023']
TAAAATTATCAGTCAATTTGATTAGCAGAG CATGTCAAATTAATAATTTGATTAGCAGAG TAAAATTATCAGTCATTAGATCGTGTTGTC 2 2.0 0.1 96933 97355 422 ['Unknown'] 6 ['AAATTA'] bb2573 ['A00253:692:HN5HLDSX3:2:1516:28384:24471'	'A00253:692:HN5HLDSX3:2:1147:9896:27868']
ATAGCACTTTCATCGGACTCGAATTTAAGG TCAAAGGAATTACTGGACTCGAATTTAAGG ATAGCACTTTCATCGCATTTTTTTTTAAAA 3 -2.0 0.3 11241 12438 1197 ['Unknown'] 5 ['TTTAA'] bb2573 ['A00253:692:HN5HLDSX3:2:1148:31647:2722'	'A00808:1041:HNC2HDSX3:2:1256:5330:9471'	'A00253:692:HN5HLDSX3:2:1148:31394:2253']
GGGAAAACAGAAGCGATTTGTTTTTCATCT CATGACCCACAACCGCGATTTGTTTTTCAT GGGAAAACAGAAGCGGAATGCGCCGAGGAC 4 -2.0 0.3 13610 13831 221 ['Unknown'] 3 ['ATG'	'GAC'	'ACA'	'AAC'	'CCG'	'CGC'	'GCG'	'CGA'] bb2573 ['A00253:692:HN5HLDSX3:2:2320:3757:36652'	'A00808:1041:HNC2HDSX3:2:1374:9037:24471'	'A00808:1041:HNC2HDSX3:2:1426:8612:33880'	'A00253:692:HN5HLDSX3:2:1148:23303:6339']
GCGTTTAGCGTTAAACAATCCTATTATGGG ATGGCAGCGTGGATCAATCCTATTATGGGC TTTAGCGTTAAACAAGGAGTTGCCATCCCC 2 2.0 0.2 19332 20023 691 ['Unknown'] 5 ['AGCGT'] bb2573 ['A00253:692:HN5HLDSX3:2:2156:12943:30733'	'A00253:692:HN5HLDSX3:2:1148:23556:17018']
AAGTTGGAGATACTATAAATCATATAGACG CTGGAACGGCCAACATAAATCATATAGACG AAGTTGGAGATACTAAATGCTAGCCTACAA 2 2.0 0 146808 147143 335 ['Unknown'] 5 ['TAAAT'] bb2573 ['A00253:692:HN5HLDSX3:2:1247:10149:6543'	'A00253:692:HN5HLDSX3:2:1148:20618:17065']
TGAGGCGAGGGGTAATAAGTAGAATAACTG GACGGACTGAGCCTTAAGTAGAATAACTGG GAGGCGAGGGGTAATGAGATGATAAATCAG 3 -2.0 0 7604 7909 305 ['Unknown'] 4 ['TGAG'	'ATAA'] bb2573 ['A00808:1041:HNC2HDSX3:2:1474:19397:26005'	'A00808:1041:HNC2HDSX3:2:2474:18313:35524'	'A00253:692:HN5HLDSX3:2:1148:25446:18443']
GTTATGCCATCTCAATCTATGGGAAACCCA CACAGTTCATGTACCAATCTATGGGAAACC GCCATGCCATCTCAACTGCGAATCCATTGT 2 2.0 0 14989 15371 382 ['Unknown'] 4 ['CATG'	'AATC'	'ATCT'] bb2573 ['A00253:692:HN5HLDSX3:2:2413:10619:19977'	'A00253:692:HN5HLDSX3:2:1148:4806:18458']
ATGTGGAGACCGTATATTTGTAGTACGGTA GATAAAAATATCGCATTTGTAGTACGGTAT TGTGGAGACCGTATAGCTCAATTGTTGCTT 2 2.0 0 112991 113390 399 ['Unknown'] 4 ['TTGT'	'GTAT'] bb2573 ['A00253:692:HN5HLDSX3:2:1542:24379:21042'	'A00253:692:HN5HLDSX3:2:1149:15393:6574']
CTACTAAGGGGAATGCATGAAGGGGCGTGT TGACCCCCCCCATCCATGAAGGGGCGTGTC ACTAAGGGGAATGCAGCAATCGGTGATGAT 7 2.0 0 131739 132436 697 ['Unknown'] 6 ['AAGGGG'] bb2573 ['A00253:692:HN5HLDSX3:2:1326:13566:1063'	'A00808:1041:HNC2HDSX3:2:1107:6343:3490'	'A00808:1041:HNC2HDSX3:2:2355:1669:31125'	'A00808:1041:HNC2HDSX3:2:2365:18475:36808'	'A00808:1041:HNC2HDSX3:2:2366:20537:10410'	'A00808:1041:HNC2HDSX3:2:2459:32353:23265'	'A00253:692:HN5HLDSX3:2:1149:17056:10081']
CTCGGTTTACTATCAGAGTTATGATATACT ATTCTCCAAAAGAACAGAGTTATGATATAC CTCGGTTTACTATCATGATGTATTGGTGTT 23 2.0 0.4 131948 132257 309 ['Unknown'] 5 ['ATGAT'] bb2573 ['A00253:692:HN5HLDSX3:2:1240:29595:27696'	'A00253:692:HN5HLDSX3:2:1628:9489:18709'	'A00253:692:HN5HLDSX3:2:2329:26576:15327'	'A00253:692:HN5HLDSX3:2:2429:15456:20556'	'A00253:692:HN5HLDSX3:2:2661:26323:13761'	'A00808:1041:HNC2HDSX3:2:1237:15230:5635'	'A00808:1041:HNC2HDSX3:2:1237:15546:5838'	'A00808:1041:HNC2HDSX3:2:1237:16025:14090'	'A00808:1041:HNC2HDSX3:2:1309:8558:32409'	'A00808:1041:HNC2HDSX3:2:1469:17788:36526'	'A00808:1041:HNC2HDSX3:2:1536:30192:15796'	'A00808:1041:HNC2HDSX3:2:1626:20582:6449'	'A00808:1041:HNC2HDSX3:2:1626:20238:6699'	'A00808:1041:HNC2HDSX3:2:1626:19036:7968'	'A00808:1041:HNC2HDSX3:2:1660:27579:8860'	'A00808:1041:HNC2HDSX3:2:2139:12210:27868'	'A00808:1041:HNC2HDSX3:2:2278:15185:4241'	'A00808:1041:HNC2HDSX3:2:2309:7129:27712'	'A00808:1041:HNC2HDSX3:2:2327:19262:7388'	'A00808:1041:HNC2HDSX3:2:2470:15501:22044'	'A00808:1041:HNC2HDSX3:2:2618:19904:13260'	'A00808:1041:HNC2HDSX3:2:2648:8232:24893'	'A00253:692:HN5HLDSX3:2:1149:4869:11115']
GTGGCGTTTACAAAACATGGAAACACTTAA TTCAGAATGAAACTCATGGAAACACTTAAC TGGCGTTTACAAAACCTCAGTTTCTGTTCA 2 2.0 0.1 138506 138859 353 ['Unknown'] 4 ['TTCA'	'TCAG'	'AAAC'	'CTCA'] bb2573 ['A00253:692:HN5HLDSX3:2:1150:31204:17049'	'A00253:692:HN5HLDSX3:2:1149:31910:31923']
GAAGGATCAGACATGGGCTACAATTCCCTT ACATTGCACTTGCCTGGGCTACAATTCCCT GAAGGATCAGACATGCCCGAGTTTTTAATT 3 -2.0 0 149909 150213 304 ['Unknown'] 4 ['ACAT'	'TGCC'	'AATT'] bb2573 ['A00253:692:HN5HLDSX3:2:2349:8395:22952'	'A00253:692:HN5HLDSX3:2:2565:30210:18928'	'A00253:692:HN5HLDSX3:2:1149:29939:33144']
CTGTGGGAGCAATTGAACGTTTTCTCTATT TTTGCCGAGATCCATGAACGTTTTCTCTAT CTGTGGGAGCAATTGCTGTTTTCGCCACCG 3 -2.0 0.6 37009 37703 694 ['Unknown'] 6 ['GTTTTC'] bb2573 ['A00808:1041:HNC2HDSX3:2:2305:8169:14262'	'A00808:1041:HNC2HDSX3:2:2449:18936:3756'	'A00253:692:HN5HLDSX3:2:1149:2582:36746']
AGTTGTAGATAATATGGAACTTTTGAATAT TATAACATTGAACGGGAACTTTTGAATATG AGTTGTAGATAATATACGGCGCTACAGAGC 2 2.0 0 93925 94194 269 ['Unknown'] 5 ['AATAT'] bb2573 ['A00253:692:HN5HLDSX3:2:1228:24225:24439'	'A00253:692:HN5HLDSX3:2:1150:25735:5353']
ATTTTGTTATCTTTTTGGTGCAAGAGAGAA TATATTGACAGTGATGGTGCAAGAGAGAAA TTTGTTATCTTTTTGAAGCCGAAATGGTTT 3 -2.0 0 105978 106438 460 ['Unknown'] 5 ['ATGGT'] bb2573 ['A00253:692:HN5HLDSX3:2:2459:7184:7795'	'A00808:1041:HNC2HDSX3:2:2657:9390:13463'	'A00253:692:HN5HLDSX3:2:1150:16089:7247']
GCGGAGAGTACTTTAAACAATATCACAGAC GTACAGGCAATCGCAAACAATATCACAGAC GCGGAGAGTACTTTATGTGGTCCTCAGATA 4 2.0 0.4 119246 119647 401 ['Unknown'] 4 ['GTAC'	'CAGA'] bb2573 ['A00808:1041:HNC2HDSX3:2:2277:2067:15562'	'A00808:1041:HNC2HDSX3:2:2277:2130:15608'	'A00808:1041:HNC2HDSX3:2:2533:2908:31673'	'A00253:692:HN5HLDSX3:2:1150:29921:7874']
TTCAAATAATGGCGGACAATAAATTTTGCA AGAAAACCAGGACCACAATAAATTTTGCAG AAATAATGGCGGACATTTCCGTCAACAAAC 2 2.0 0 2940 3333 393 ['Unknown'] 5 ['AATAA'] bb2573 ['A00808:1041:HNC2HDSX3:2:1167:20202:7044'	'A00253:692:HN5HLDSX3:2:1150:11568:13416']
GGATCCACAAAACATGAAATGCTCGAAACA TATAATGAGCTCTAATGAAATGCTCGAAAC GGATCCACAAAACATACATGTTTTACATAG 3 -2.0 0 53459 54249 790 ['Unknown'] 4 ['AAAC'] bb2573 ['A00253:692:HN5HLDSX3:2:2445:23538:25567'	'A00253:692:HN5HLDSX3:2:2445:24071:26772'	'A00253:692:HN5HLDSX3:2:1150:21829:13557']
TCAACAACCACATGCCAAAAAATCTATAGG TTTGTCCATCATGGCAAAAAATCTATAGGC ACCACATGCCAAAAATTTACATTAGTAATC 4 2.0 0 133422 133597 175 ['Unknown'] 6 ['CAAAAA'	'AAAAAT'] bb2573 ['A00808:1041:HNC2HDSX3:2:2640:6207:11804'	'A00808:1041:HNC2HDSX3:2:2640:6090:12038'	'A00808:1041:HNC2HDSX3:2:2640:5864:12493'	'A00253:692:HN5HLDSX3:2:1150:6036:16360']
CCACAACCCACGCAACTCTACTCCAACCCC GGGCACAGTTGCAGCTCTACTCCAACCCCG CCACCACAACCCACGATATTCTATCAAGTT 2 -2.0 0 156488 156864 376 ['Unknown'] 6 ['CAACCC'] bb2573 ['A00253:692:HN5HLDSX3:2:1536:20989:6496'	'A00253:692:HN5HLDSX3:2:1150:31421:19022']
CTCTTGTGAAATCTCTGTGTACTGCTTGTA GCAAACTTTCGCCATGTGTACTGCTTGTAT CTTGTGGAATCTCTGCCAGAACCTCACAGC 2 -2.0 0.2 9088 9628 540 ['Unknown'] 5 ['CTTGT'] bb2573 ['A00808:1041:HNC2HDSX3:2:1206:20699:14011'	'A00253:692:HN5HLDSX3:2:1150:30110:20917']
CATAATCCCAGATGATACTACGCCATGTTA ACAGCTCTCGTTTCTACTACGCCATGTTAC ATAATCCCGGATGATGAATCGAGCTCCGTT 2 -2.0 0.3 9653 10053 400 ['Unknown'] 5 ['AGCTC'] bb2573 ['A00253:692:HN5HLDSX3:2:2124:4743:15092'	'A00253:692:HN5HLDSX3:2:1150:27823:28761']
GTGCAATGTCGTCCATGGCATCAGCTAGAG GAAAAATTGGCGACTGGCATCAGCTAGAGG GCAATGTCGTCCATGTTCCGTACAGCTTTA 2 -2.0 0.4 47758 48290 532 ['Unknown'] 5 ['CAGCT'] bb2573 ['A00253:692:HN5HLDSX3:2:2402:24415:31970'	'A00253:692:HN5HLDSX3:2:1151:4933:1360']
CAGCTTCACCAATCATATGGGCAAACATCC AGTTACAAGCTCAGCATATGGGCAAACATC CAGCTTCACCAATCAGCTTATCTAGACATC 4 2.0 0.4 45135 45387 252 ['Unknown'] 5 ['TCAGC'	'ACATC'] bb2573 ['A00253:692:HN5HLDSX3:2:1518:27778:20885'	'A00808:1041:HNC2HDSX3:2:2149:17752:32800'	'A00808:1041:HNC2HDSX3:2:2433:18050:36072'	'A00253:692:HN5HLDSX3:2:1151:4960:6104']
ATACATTGCTTTATACTTAAGCAGCAGGCA AGATAAAGAGGAATTACTTAAGCAGCAGGC ATACATTGCTTTATAAGGAATATCCATAAA 3 2.0 0 140364 142084 1720 ['Unknown'] 6 ['AGGAAT'] bb2573 ['A00808:1041:HNC2HDSX3:2:2460:5773:8860'	'A00808:1041:HNC2HDSX3:2:2460:6027:9111'	'A00253:692:HN5HLDSX3:2:1151:11008:12477']
ATTTGCTCAAGCTCTCAATTTATTCCGCAT TTATAAGAACATAACAATTTATTCCGCATT TTGCTCAAGCTCTCACAACTTCGCGGGTAT 2 2.0 0 16108 16731 623 ['Unknown'] 4 ['ACAA'] bb2573 ['A00253:692:HN5HLDSX3:2:1364:17291:3912'	'A00253:692:HN5HLDSX3:2:1151:6949:15468']
GACATCGTCTAATATTGTTTTATCGATTCT TTCCAATGTTGCACTGTTTTATCGATTCTT ATCGTCTAATATTGTCGGAGAAACGTCTTC 2 -2.0 0.4 37043 37506 463 ['Unknown'] 4 ['ATCG'	'TCTT'] bb2573 ['A00253:692:HN5HLDSX3:2:2662:3215:24251'	'A00253:692:HN5HLDSX3:2:1151:1108:21104']
GGGGGGGGGGGGGGGTGGGGGGCACACCAA GAAGGCACGGTTCCTTTTTTTTTTTGGGGG GGGGGGGGGGGGGGGATCGAGAACATTAGC 2 2.0 0 149233 151084 1851 ['Unknown'] 5 ['GGGGG'] bb2573 ['A00253:692:HN5HLDSX3:2:2124:22128:32424'	'A00253:692:HN5HLDSX3:2:1151:10411:21465']
TCAAATTTCATACCGCTTGTATGCTACAAC TCGCCATGTGTACTGCTTGTATGCTACAAC TCAAATTTCATACCGTTGAACTTCAATAAA 3 -2.0 0.3 9096 9396 300 ['Unknown'] 3 ['CAT'	'TAC'	'ACT'	'CTT'	'TTG'	'CAA'	'AAC'] bb2573 ['A00253:692:HN5HLDSX3:2:1233:14968:20713'	'A00253:692:HN5HLDSX3:2:2512:2826:31469'	'A00253:692:HN5HLDSX3:2:1151:11143:24831']
CATTTTTAAAAAATATGCTTGGACGCGGAA TGTAGATACCATACGCTTGGACGCGGAATA CATTTTTAAAAAATACGTCCCGTTATTATC 2 2.0 0.4 15544 16134 590 ['Unknown'] 5 ['ATACG'] bb2573 ['A00253:692:HN5HLDSX3:2:2247:20772:24189'	'A00253:692:HN5HLDSX3:2:1151:7175:28479']
ACCAGCGAAAAATGAATATATTCTGATTGT CCGATTCTAATTGTAAATGAATATATTCTG ACCAGCGAAAAATGACATGCACGATCCTAG 6 -2.0 0 126605 126991 386 ['Unknown'] 6 ['AAATGA'] bb2573 ['A00253:692:HN5HLDSX3:2:2145:16785:35352'	'A00253:692:HN5HLDSX3:2:2674:29396:23218'	'A00808:1041:HNC2HDSX3:2:1563:14579:29371'	'A00808:1041:HNC2HDSX3:2:2530:3848:12915'	'A00808:1041:HNC2HDSX3:2:2530:3694:14841'	'A00253:692:HN5HLDSX3:2:1151:11125:35571']
AAAAACATATACACCTGTTCTTCCTGAGGC CAACAAAGTAGATATGTTCTTCCTGAGGCA AAACATATACACCTGAGTATGATCACGATA 2 -2.0 0.2 9946 10463 517 ['Unknown'] 6 ['CCTGAG'] bb2573 ['A00253:692:HN5HLDSX3:2:1201:14498:6057'	'A00253:692:HN5HLDSX3:2:1151:16278:35665']
TTTCGAGATGGAAAGTGCTACAACGGCCAA GTGTACTGCTTGTATGCTACAACGGCCAAT TCGAGATGGAAAGTGGGTCCGCAGTCAATG 4 -2.0 0 9103 9777 674 ['Unknown'] 4 ['CAAT'] bb2573 ['A00253:692:HN5HLDSX3:2:1152:29966:27305'	'A00253:692:HN5HLDSX3:2:1413:8748:14982'	'A00808:1041:HNC2HDSX3:2:1318:10212:5337'	'A00253:692:HN5HLDSX3:2:1151:32344:35900']
AGGGCGTAAATCATTAATAGAACGTCTAGC AGGAGGAACTATTGCATTAATAGAACGTCT AGGGCGAAAATCATTTTTTCGCACCAATTT 2 2.0 0 17726 18019 293 ['Unknown'] 4 ['CATT'] bb2573 ['A00808:1041:HNC2HDSX3:2:2366:27245:26287'	'A00253:692:HN5HLDSX3:2:1152:18964:4711']
CAATGATTCAATGCGTGTTAGTTTGGAGGT GAGTGGATATATACTGTTAGTTTGGAGGTC GATTCATTGCGTGTTCCAAATAGTATACTC 2 -2.0 0.4 35039 35643 604 ['Unknown'] 6 ['TATACT'] bb2573 ['A00808:1041:HNC2HDSX3:2:2460:26747:34695'	'A00253:692:HN5HLDSX3:2:1152:11369:12007']
TAAACATTACACAATAACGACAAACGAGAA AGAACATCTACAAAAACGACAAACGAGAAT GGTAAACATTACACAGTTCTTGTCTGCCAT 3 2.0 0.5 14804 15346 542 ['Unknown'] 5 ['AACAT'] bb2573 ['A00253:692:HN5HLDSX3:2:2366:23746:21793'	'A00253:692:HN5HLDSX3:2:2531:17291:26365'	'A00253:692:HN5HLDSX3:2:1152:21649:23891']
ATATCATAGCGCATATCAGTAATCATATCT CTGCTAACATTGTTTCAGTAATCATATCTG TATCATAGCGCATATTGCGAAATAATGACT 4 -2.0 0 30201 30634 433 ['Unknown'] 6 ['ATCATA'] bb2573 ['A00808:1041:HNC2HDSX3:2:1420:22562:32362'	'A00808:1041:HNC2HDSX3:2:1654:9082:5102'	'A00808:1041:HNC2HDSX3:2:1654:8847:5603'	'A00253:692:HN5HLDSX3:2:1152:30237:24079']
CCTCGTCGGCGACCCCTGCAGCTGTCCATT TCGAGACTTTCGTGCTGCAGCTGTCCATTT GTCGGCGACCCCTGCGCGGCCCTCCGCCCC 3 -2.0 0.1 126721 127621 900 ['Unknown'] 4 ['CTGC'] bb2573 ['A00253:692:HN5HLDSX3:2:1153:13991:1705'	'A00253:692:HN5HLDSX3:2:2150:16260:8829'	'A00253:692:HN5HLDSX3:2:1152:12970:33098']
ATATTTATCCCGTCAATAGAGATGACATCT AAAAATATTGAGAGCAATAGAGATGACATC ATATTTATCCCGTCACGTCGCGACGAAAGT 3 2.0 0.8 101051 101598 547 ['Unknown'] 5 ['ATATT'] bb2573 ['A00253:692:HN5HLDSX3:2:2104:25509:15233'	'A00808:1041:HNC2HDSX3:2:2627:13829:34741'	'A00253:692:HN5HLDSX3:2:1153:7220:4695']
GCAAAATCAGATCGGCCGTCCACCCCGAGC CATATACCTCGCATATTTCCGGAGCCGATC GCAAAATCAGATCGGTTGTCTACTTCGAGT 2 3.0 0.4 14664 16581 1917 ['Unknown'] 4 ['GATC'] bb2573 ['A00253:692:HN5HLDSX3:2:1153:10194:16517'	'A00253:692:HN5HLDSX3:2:1153:10276:11052']
AAGACGGCCACGAGTTAGCCCACCATGAAG ACTTCTACGTATAATAGCCCACCATGAAGC ACGGCCACGAGTTAGGCCTGGGCGTAGGAG 3 2.0 0.3 17591 18779 1188 ['Unknown'] 4 ['CGTA'	'CCAC'] bb2573 ['A00808:1041:HNC2HDSX3:2:2156:30083:30796'	'A00808:1041:HNC2HDSX3:2:2156:30364:31375'	'A00253:692:HN5HLDSX3:2:1153:6180:21277']
AAATAGTTTAAATGGTGATTATATCAGAGG ACATATCTATAACTTGATTATATCAGAGGT ATAGTTTAAATGGTGCAATTCGTCAATAAA 4 -2.0 0.3 10703 11034 331 ['Unknown'] 4 ['ATAA'] bb2573 ['A00808:1041:HNC2HDSX3:2:1523:9498:31375'	'A00808:1041:HNC2HDSX3:2:2172:32633:5588'	'A00808:1041:HNC2HDSX3:2:2237:20763:6292'	'A00253:692:HN5HLDSX3:2:1153:15573:24706']
AAAAACATATACACCTGGTAGGTACACCGG GTAATCAACACGGATGGTAGGTACACCGGC AAACATATACACCTGAGTATGATCACGATA 5 -2.0 0.30000000000000004 9836 10463 627 ['Unknown'] 6 ['TACACC'] bb2573 ['A00808:1041:HNC2HDSX3:2:1449:12454:23030'	'A00808:1041:HNC2HDSX3:2:1449:12156:23359'	'A00808:1041:HNC2HDSX3:2:1471:11605:13103'	'A00808:1041:HNC2HDSX3:2:2471:13178:27038'	'A00253:692:HN5HLDSX3:2:1153:30861:34178']
AGCTTTTGAACATGTTATCAAAACTACGCC TGCTACCAGCATACTGTTATCAAAACTACG AGCTTTTGAACATGTACATGTTCCTTATGC 3 -2.0 0.4 109521 109857 336 ['Unknown'] 4 ['TGTT'	'TTAT'] bb2573 ['A00808:1041:HNC2HDSX3:2:1175:16396:19116'	'A00808:1041:HNC2HDSX3:2:1347:32615:15890'	'A00253:692:HN5HLDSX3:2:1154:7392:9565']
TACAAACAGGGTTTGGTACCATGAATTATC TTCTCCTCGTCTCCTGGTACCATGAATTAT TACAAACAGGGTTTGCAGACACCACTCCCA 2 -2.0 0 155940 156794 854 ['Unknown'] 4 ['CTCC'	'ACCA'] bb2573 ['A00253:692:HN5HLDSX3:2:2409:26431:33927'	'A00253:692:HN5HLDSX3:2:1154:15754:11929']
GATACCTTTTTTATAATGATGCACTGCATT GCTTTCTGTGCTCGATGATGCACTGCATTC ACCTTTTTTATAATGTACGTAAGGGGTTTG 3 -2.0 0 153283 153891 608 ['Unknown'] 4 ['CTTT'] bb2573 ['A00808:1041:HNC2HDSX3:2:1523:19759:27821'	'A00808:1041:HNC2HDSX3:2:1523:19886:27915'	'A00253:692:HN5HLDSX3:2:1154:15239:16830']
TCAAGATCTAAAAGACCAAGTTCCTGTTTG AAAGGTACAAAGATCCAAGTTCCTGTTTGC AGATCTAAAAGACCAGCTTTCATATCCGAG 3 2.0 0.2 14101 14623 522 ['Unknown'] 5 ['AAAGA'	'AGATC'] bb2573 ['A00253:692:HN5HLDSX3:2:1154:1669:18818'	'A00253:692:HN5HLDSX3:2:1154:1976:22514'	'A00253:692:HN5HLDSX3:2:1154:1506:18818']
AAGCCTGACATAGGTATGAACGTCCCCGCT GAAAAACAAAGACAATGAACGTCCCCGCTA CTGACGTAGGTATGATTTTTCCTATTACCT 23 -1.826086956521739 0.3 8626 8942 316 ['Unknown'] 4 ['ATGA'	'ACGT'] bb2573 ['A00253:692:HN5HLDSX3:2:1165:13865:26976'	'A00253:692:HN5HLDSX3:2:1223:5412:8703'	'A00253:692:HN5HLDSX3:2:1223:5403:8719'	'A00253:692:HN5HLDSX3:2:1223:6207:12524'	'A00253:692:HN5HLDSX3:2:1431:20247:20306'	'A00253:692:HN5HLDSX3:2:1570:4345:3223'	'A00253:692:HN5HLDSX3:2:1626:1787:31172'	'A00253:692:HN5HLDSX3:2:2118:5095:17519'	'A00253:692:HN5HLDSX3:2:2216:8513:8375'	'A00808:1041:HNC2HDSX3:2:1124:21884:3850'	'A00808:1041:HNC2HDSX3:2:1218:8576:12680'	'A00808:1041:HNC2HDSX3:2:1218:8838:21214'	'A00808:1041:HNC2HDSX3:2:1218:8865:21324'	'A00808:1041:HNC2HDSX3:2:1218:9064:25457'	'A00808:1041:HNC2HDSX3:2:1264:25147:33426'	'A00808:1041:HNC2HDSX3:2:1265:2582:34773'	'A00808:1041:HNC2HDSX3:2:1450:15383:27665'	'A00808:1041:HNC2HDSX3:2:1450:15935:28087'	'A00808:1041:HNC2HDSX3:2:1450:15872:28635'	'A00808:1041:HNC2HDSX3:2:2240:23285:1297'	'A00808:1041:HNC2HDSX3:2:2240:24876:2988'	'A00808:1041:HNC2HDSX3:2:2328:31340:10457'	'A00253:692:HN5HLDSX3:2:1154:13304:21590']
TTGGAATAAACTGTAGGTTGTTCTGGGTTC CTCTTGCTATTAAATTCCCCATTATATAAC TTAAAATAAACTGTAAATCATTCAATGATA 2 2.0 0.2 148400 148904 504 ['Unknown'] 5 ['TTAAA'	'TAAAT'] bb2573 ['A00253:692:HN5HLDSX3:2:2154:29848:24815'	'A00253:692:HN5HLDSX3:2:1154:29351:21762']
CTATTACTTTGTTTATGTGCCTTAAGCACT ACTCACGCGTTGCCTGTGCCTTAAGCACTT TTACTTTGTTTATGTCATAAAATTTAAGTT 2 -2.0 0 61196 61502 306 ['Unknown'] 5 ['TTAAG'] bb2573 ['A00253:692:HN5HLDSX3:2:2674:27525:13902'	'A00253:692:HN5HLDSX3:2:1154:29668:25066']
CAGTGATAGGGCACCATGAACGTTTAGAAT ATTCGAAAAGGAATATGAACGTTTAGAATC GTGATAGGGCACCATTTGTGGACCAGAGCC 3 2.0 0.3 94986 96011 1025 ['Unknown'] 3 ['ATT'	'AGG'	'GGA'	'ATA'	'TGA'	'TTT'	'TAG'	'AGA'] bb2573 ['A00253:692:HN5HLDSX3:2:1154:28917:25833'	'A00808:1041:HNC2HDSX3:2:2618:20916:9126'	'A00253:692:HN5HLDSX3:2:1154:28673:25160']
TGAATCGGAATGTGTCCAATTAATGGATAT ATGTTAAATCTACATGTCCAATTAATGGAT TGAATCGGAATGTGTTAATCGTGGCATTGA 2 -2.0 0.3 48081 48481 400 ['Unknown'] 6 ['TGTTAA'] bb2573 ['A00808:1041:HNC2HDSX3:2:2522:13376:9189'	'A00253:692:HN5HLDSX3:2:1154:31367:36620']
CTGGCGTCAGATATTTTCAGATGCCGATGA TTGAGTACATCCGATTCAGATGCCGATGAA CGTCAGATATTTTCAATGGGACATATTTTT 7 2.0 0.1 15605 16349 744 ['Unknown'] 6 ['TCAGAT'] bb2573 ['A00253:692:HN5HLDSX3:2:1474:8874:22373'	'A00253:692:HN5HLDSX3:2:2150:26087:16203'	'A00253:692:HN5HLDSX3:2:2150:26151:16250'	'A00253:692:HN5HLDSX3:2:2150:25617:16705'	'A00808:1041:HNC2HDSX3:2:1360:3712:11303'	'A00808:1041:HNC2HDSX3:2:2360:4571:19805'	'A00253:692:HN5HLDSX3:2:1155:16161:14794']
CAATCCAGAACCCAACACCTGATGACCACA CTGCGCATTTCACCCACCTGATGACCACAG ATCCAGAACCCAACAGATACGGATGAACCT 2 2.0 0 17951 18291 340 ['Unknown'] 5 ['ACCCA'	'GATGA'] bb2573 ['A00253:692:HN5HLDSX3:2:2646:6885:21308'	'A00253:692:HN5HLDSX3:2:1155:16459:14967']
AGCCTTGGCTATATGTCGTTTTGTGCGAAC ACTCTGCATCCAATTATGTCGTTTTGTGCG AGCCTTGGCTATATGCGATGGCATCGAGAC 3 -2.0 0 82086 83247 1161 ['Unknown'] 5 ['GCATC'] bb2573 ['A00808:1041:HNC2HDSX3:2:1625:21007:25003'	'A00808:1041:HNC2HDSX3:2:1625:20934:25222'	'A00253:692:HN5HLDSX3:2:1155:26657:31031']
TTGTCCAGAGAAAATAACAGATACGGATGA GCAATCCAGAACCCAACAGATACGGATGAA CAGAGAAAATAACAGTGAAGATCCAAACCG 3 2.0 0.5 18288 18710 422 ['Unknown'] 5 ['ATCCA'	'AACAG'] bb2573 ['A00253:692:HN5HLDSX3:2:1268:32063:25363'	'A00253:692:HN5HLDSX3:2:1268:32036:25410'	'A00253:692:HN5HLDSX3:2:1155:18656:32330']
ACCCATTTCGAGTGACATTTTATAATATAT TAACTTCAATGATTCATTTTATAATATATA CATTTCGAGTGACATATTACTGACTGTTAA 2 2.0 0 143531 144825 1294 ['Unknown'] 5 ['CATTT'] bb2573 ['A00253:692:HN5HLDSX3:2:1264:3405:19852'	'A00253:692:HN5HLDSX3:2:1155:5439:35556']
GAGCAGAACCAGCTTCATCGCATGTAGATA TTGTAGTAAATTTGCATCGCATGTAGATAA GCAGAACCAGCTTCACCAATCAGCTTATCT 4 0.0 0 44942 45380 438 ['Unknown'] 3 ['AAT'	'GCA'	'ATC'	'AGA'] bb2573 ['A00253:692:HN5HLDSX3:2:1467:14922:11804'	'A00253:692:HN5HLDSX3:2:1474:1108:9048'	'A00808:1041:HNC2HDSX3:2:1423:19090:17487'	'A00253:692:HN5HLDSX3:2:1156:7636:1157']
GCACGCATGCATGTATTTTCTACGAATAGA GATATTAAGTTTTCATTTTCTACGAATAGA GCACGCATGCATGTAGATACCATACGCTTG 2 2.0 0.2 14855 15533 678 ['Unknown'] 4 ['GATA'	'TACG'	'TAGA'] bb2573 ['A00808:1041:HNC2HDSX3:2:2357:8567:26349'	'A00253:692:HN5HLDSX3:2:1156:30960:2722']
TGGCCCAGTTCCCGTCGTTTGTTGGACCGG CACGCCTTTCCTACCGTTTGTTGGACCGGC GGCCCAGTTCCCGTCTATGTAGAGGAAATG 19 -2.6842105263157894 0.8 153537 155135 1598 ['Unknown'] 4 ['TTCC'	'CCGT'] bb2573 ['A00253:692:HN5HLDSX3:2:1156:1832:7294'	'A00253:692:HN5HLDSX3:2:1246:23800:3787'	'A00253:692:HN5HLDSX3:2:1525:29243:34319'	'A00253:692:HN5HLDSX3:2:2130:9607:7044'	'A00253:692:HN5HLDSX3:2:2318:27995:30749'	'A00808:1041:HNC2HDSX3:2:1177:19162:10410'	'A00808:1041:HNC2HDSX3:2:1427:8974:25895'	'A00808:1041:HNC2HDSX3:2:1548:28203:24627'	'A00808:1041:HNC2HDSX3:2:1555:5122:8171'	'A00808:1041:HNC2HDSX3:2:2145:2528:7654'	'A00808:1041:HNC2HDSX3:2:2145:2880:11647'	'A00808:1041:HNC2HDSX3:2:2151:29939:33677'	'A00808:1041:HNC2HDSX3:2:2151:29604:34256'	'A00808:1041:HNC2HDSX3:2:2267:12707:33144'	'A00808:1041:HNC2HDSX3:2:2267:11885:33943'	'A00808:1041:HNC2HDSX3:2:2333:10782:29966'	'A00808:1041:HNC2HDSX3:2:2442:12572:22514'	'A00808:1041:HNC2HDSX3:2:2501:19750:5791'	'A00253:692:HN5HLDSX3:2:1156:1606:3020']
TGTTGGCAGCTTTTACTAGCTCGTAGTCTC TGCCTTTCCCGGTGCTAGCTCGTAGTATCC TTGTTGGCAGCTTTTGACGAAGACGTGGGG 3 -2.0 0 150448 151466 1018 ['Unknown'] 4 ['CTTT'	'AGCT'] bb2573 ['A00253:692:HN5HLDSX3:2:1156:9923:4335'	'A00808:1041:HNC2HDSX3:2:2164:8802:7748'	'A00253:692:HN5HLDSX3:2:1156:9869:3740']
ATGAACTTGCAGGGTCAATTGTAGCTTTAT CGGGGTAGCGCTCGCAATTGTAGCTTTATT GAACTTGCAGGGTCATTTAAAACGTTTGCA 3 2.0 0.1 14460 15080 620 ['Unknown'] 4 ['GGGT'	'TTTA'] bb2573 ['A00253:692:HN5HLDSX3:2:1223:19804:36448'	'A00253:692:HN5HLDSX3:2:1224:19388:2347'	'A00253:692:HN5HLDSX3:2:1156:14100:7059']
TTTATCCCGTCCAATAGAGATGACATCTTT AAAAATATTGAGAGCAATAGAGATGACATC TTTATCCCGTCCAATTATCATTTTATTGTC 3 2.0 0.4 101051 101627 576 ['Unknown'] 5 ['TATTG'] bb2573 ['A00253:692:HN5HLDSX3:2:1157:28809:19914'	'A00808:1041:HNC2HDSX3:2:1258:15058:9627'	'A00253:692:HN5HLDSX3:2:1157:28058:8563']
TGATCAATGACATTTAAAACACGTAATATA AATTCATATGAGACAAAACACGTAATATAT TTGATCAATGACATTATATAGCTTCTTTGG 2 2.0 0.2 144460 145500 1040 ['Unknown'] 5 ['ATATA'	'TATAT'] bb2573 ['A00808:1041:HNC2HDSX3:2:2154:10845:33113'	'A00253:692:HN5HLDSX3:2:1157:9543:13322']
TCATTCACCTGTACAGTAATCGTAGGACAG AGAGTCTGTTAAAGCAGTAATCGTAGGACA TCATTCACATGTACAAAAGACCGGGTCACA 6 2.0 0.4 19953 20486 533 ['Unknown'] 4 ['AAAG'] bb2573 ['A00808:1041:HNC2HDSX3:2:1539:12834:17268'	'A00808:1041:HNC2HDSX3:2:1539:10312:24799'	'A00808:1041:HNC2HDSX3:2:1539:9824:26678'	'A00808:1041:HNC2HDSX3:2:1539:9742:26694'	'A00808:1041:HNC2HDSX3:2:2514:3495:29966'	'A00253:692:HN5HLDSX3:2:1157:22010:25833']
ACCACCAAACTCCGATGGATCATTATCGCA GTCGAATGCACCCTTGGATCATTATCGCAC CAAACTCCGATGGATATTGGTATGCAGTTG 3 -2.0 0.1 39371 39859 488 ['Unknown'] 5 ['ATGCA'	'TGGAT'] bb2573 ['A00253:692:HN5HLDSX3:2:1157:28782:32957'	'A00253:692:HN5HLDSX3:2:1158:27706:6417'	'A00253:692:HN5HLDSX3:2:1157:28682:32941']
TCTCCGCTCCATGTGTAAACAAGGAAGTTA GGTCATACATTCTATGTAAACAAGGAAGTT TCTCCGCTCCATGTGATCCGAAGGGAGATC 4 -2.0 0 8773 9192 419 ['Unknown'] 4 ['ATGT'	'AAGG'	'GAAG'] bb2573 ['A00253:692:HN5HLDSX3:2:2352:19416:33865'	'A00808:1041:HNC2HDSX3:2:1341:7952:11412'	'A00808:1041:HNC2HDSX3:2:1358:6153:1188'	'A00253:692:HN5HLDSX3:2:1158:21640:14763']
GGTTGGAATTGCGCAGATCTGGGAAATCAT CATGCTATCCTTCAGCAGATCTGGGAAATC GGTTGGAATTGCGCATCATCCAGTCCGGCA 2 2.0 0.5 20087 20584 497 ['Unknown'] 4 ['ATCC'	'GGAA'] bb2573 ['A00253:692:HN5HLDSX3:2:1250:31376:4225'	'A00253:692:HN5HLDSX3:2:1158:24216:19288']
CACGGATTATTGGTTGCATATGGGCAAACA CAGTTACAAGCTCAGCATATGGGCAAACAT GGATTATTGGTTGCACGAAATGGATATGCG 5 2.0 0.5 45134 45545 411 ['Unknown'] 5 ['ATATG'] bb2573 ['A00253:692:HN5HLDSX3:2:1252:2573:19758'	'A00253:692:HN5HLDSX3:2:2276:27254:27649'	'A00253:692:HN5HLDSX3:2:2306:14145:32158'	'A00253:692:HN5HLDSX3:2:2549:26874:15781'	'A00253:692:HN5HLDSX3:2:1158:4481:21684']
TATATGAGTTTGCTGCAAAGGTTTTATATC CCTGCAGGACCTCCCAAAGGTTTTATATCG ATGAGTTTGCTGCAATAGATACTGTCAGTC 5 2.0 0.1 19660 21110 1450 ['Unknown'] 5 ['CTGCA'] bb2573 ['A00808:1041:HNC2HDSX3:2:2334:13241:28369'	'A00808:1041:HNC2HDSX3:2:2334:13630:30890'	'A00808:1041:HNC2HDSX3:2:2334:13223:30968'	'A00808:1041:HNC2HDSX3:2:2334:13494:31093'	'A00253:692:HN5HLDSX3:2:1158:26603:23923']
GAGATAACCTTGTTTGACGGCCAAGATGGA AGATTACCTGGGTGGACGGCCGAGATGGAA GGCCCAGTTCCCGTCTATGTAGAGGAAATG 6 -2.6666666666666665 0.7 153804 155135 1331 ['Unknown'] 4 ['GGCC'	'GGAA'] bb2573 ['A00253:692:HN5HLDSX3:2:1165:27091:7263'	'A00253:692:HN5HLDSX3:2:1311:8079:22748'	'A00253:692:HN5HLDSX3:2:2332:9543:18521'	'A00253:692:HN5HLDSX3:2:2332:1443:32706'	'A00253:692:HN5HLDSX3:2:2565:14733:10441'	'A00253:692:HN5HLDSX3:2:1158:3504:25598']
CCCAAATCTGTTGGTTGTCCGTCTTCTTAA TTTTTTGACGGCTATGTCCGTCTTCTTAAA AAATCTGTTGGTTGTACGAGATCGTCTTTC 5 -2.0 0 37255 37627 372 ['Unknown'] 6 ['CGTCTT'] bb2573 ['A00253:692:HN5HLDSX3:2:1241:8486:5353'	'A00808:1041:HNC2HDSX3:2:1272:5150:2988'	'A00808:1041:HNC2HDSX3:2:2260:1145:26490'	'A00808:1041:HNC2HDSX3:2:2461:24777:37012'	'A00253:692:HN5HLDSX3:2:1158:15374:27555']
GGCACAAGTTTTACCGTGGTATGTATATTC AAATATCAAAGTGTGTGGTATGTATATTCC GCACAAGTTTTACCGACCTATTCCCCCCTC 7 -2.0 0.3 150043 150388 345 ['Unknown'] 6 ['TATTCC'] bb2573 ['A00253:692:HN5HLDSX3:2:1567:14109:21699'	'A00253:692:HN5HLDSX3:2:2570:6144:17300'	'A00808:1041:HNC2HDSX3:2:1207:3468:26193'	'A00808:1041:HNC2HDSX3:2:1207:3296:26209'	'A00808:1041:HNC2HDSX3:2:1207:2564:29074'	'A00808:1041:HNC2HDSX3:2:2367:9200:3020'	'A00253:692:HN5HLDSX3:2:1158:11360:33411']
CCACGGACCAAGCATTGAAAAATATACATA TTACAGGATGAGGCTGAAAAATATACATAC GCGGACCAAGCATTGGCTGCAAACTATATC 5 -2.0 0.4 8582 8851 269 ['Unknown'] 5 ['GGCTG'] bb2573 ['A00253:692:HN5HLDSX3:2:1602:17173:32080'	'A00808:1041:HNC2HDSX3:2:1257:31159:36072'	'A00808:1041:HNC2HDSX3:2:2537:12735:22701'	'A00808:1041:HNC2HDSX3:2:2564:4282:17581'	'A00253:692:HN5HLDSX3:2:1158:7175:36025']
GCTCGTCCAACCCTATACTTTCGATGAGCC GTTGGTCCAAACCTTACTTTCGATGAGCCA CGGCCAACCCTATACATTTGTATGGATGTT 2 -2.0 0.3 122258 122645 387 ['Unknown'] 4 ['CCAA'	'AACC'	'GATG'	'GCCA'] bb2573 ['A00253:692:HN5HLDSX3:2:1442:25066:32409'	'A00253:692:HN5HLDSX3:2:1159:32271:1892']
GAGGTTTGAGAAACTGAATTCGACTGGTAT CCATGTCGATGCAATGAATTCGACTGGTAT TAGGTTTGAGAAACTATTATAGGTAGGTGG 2 2.0 0 146296 146621 325 ['Unknown'] 4 ['GGTA'] bb2573 ['A00253:692:HN5HLDSX3:2:1159:30011:33051'	'A00253:692:HN5HLDSX3:2:1159:30291:25394']
GATGCGATCACCAAAGCTACAACGGCCAAT TGTACTGCTTGTATGCTACAACGGCCAATC GATGCGATCACCAAAACTTGATGTTCCGTT 3 -2.0 0.5 9104 9725 621 ['Unknown'] 4 ['CTTG'	'ATGC'	'CCAA'] bb2573 ['A00808:1041:HNC2HDSX3:2:1171:3721:18552'	'A00808:1041:HNC2HDSX3:2:1402:22272:36307'	'A00253:692:HN5HLDSX3:2:1159:14335:25692']
GATGTATTTATTAATCAATTACATCGAATC TATTCCCGATATTGCAATTACATCGAATCA GTATTTATTAATCAAATGATGGCGCATCAA 2 2.0 0 59875 60779 904 ['Unknown'] 5 ['AATCA'] bb2573 ['A00253:692:HN5HLDSX3:2:2315:25165:20431'	'A00253:692:HN5HLDSX3:2:1159:18412:28964']
TTCTCCAAAAGAACATCTGCGCAGGACTCT CCACGCCAAAGTCTACATCTGCGCAGGACT TTCTCCAAAAGAACAGAGTTATGATATACT 6 2.0 0.4 131418 131949 531 ['Unknown'] 5 ['CCAAA'] bb2573 ['A00253:692:HN5HLDSX3:2:1467:8992:18474'	'A00253:692:HN5HLDSX3:2:2144:14027:14481'	'A00253:692:HN5HLDSX3:2:2154:7943:9580'	'A00253:692:HN5HLDSX3:2:2467:11261:1705'	'A00808:1041:HNC2HDSX3:2:1425:2410:35603'	'A00253:692:HN5HLDSX3:2:1159:2474:33771']
GGAGTTGCAAACCTGTGCCAACATTTTCAG TTGTTAAGGTTCATTGTGCCAACATTTTCA GGAGTTGCAAACCTGACGTCACAAAACAGC 3 -2.0 0.2 10507 10953 446 ['Unknown'] 4 ['AACA'] bb2573 ['A00808:1041:HNC2HDSX3:2:2653:11677:15828'	'A00808:1041:HNC2HDSX3:2:2653:12228:29590'	'A00253:692:HN5HLDSX3:2:1160:28357:4069']
TGTTTACTGGGCATGCGATCTTCAAATCCA TTCCCTGTCGAGTCTGCGATCTTCAAATCC TGTTTACTGGGCATGGCCATCTCAAACTAT 5 -2.0 0 150590 150920 330 ['Unknown'] 5 ['TCAAA'] bb2573 ['A00253:692:HN5HLDSX3:2:2109:11388:26819'	'A00808:1041:HNC2HDSX3:2:2233:10375:28040'	'A00808:1041:HNC2HDSX3:2:2233:11171:28855'	'A00808:1041:HNC2HDSX3:2:2421:29713:31407'	'A00253:692:HN5HLDSX3:2:1160:30779:10175']
CTATAGATACCAGTCGAAGATGCAATGCCG CAAGTAATTCAATTGAAGATGCAATGCCGT TAGATACCAGTCGAATACCCTCTTGAACAA 2 -2.0 0.1 89533 91128 1595 ['Unknown'] 5 ['TTGAA'] bb2573 ['A00253:692:HN5HLDSX3:2:1226:25545:27383'	'A00253:692:HN5HLDSX3:2:1160:15673:21746']
GTGGAATATTTAACATTATTTTTTGCGAGC TTTTCGGTCTAGAGCATTATTTTTTGCGAG GTGGAATATTTAACAAAACAACTTACTAAC 3 2.0 0.4 43355 43765 410 ['Unknown'] 5 ['TATTT'] bb2573 ['A00253:692:HN5HLDSX3:2:1160:29649:29857'	'A00808:1041:HNC2HDSX3:2:2175:29270:25128'	'A00253:692:HN5HLDSX3:2:1160:29270:29575']
GGGCGTCCTATCTGTCCAAATCCATTGAAA TGCTTTTCGACGCTTGTCCAAATCCATTGA GGGCGTCCTATCTGTATATCGATTAGTGAT 6 -2.0 0.2 62730 63168 438 ['Unknown'] 4 ['TCGA'	'GTCC'] bb2573 ['A00253:692:HN5HLDSX3:2:1176:22426:9706'	'A00808:1041:HNC2HDSX3:2:1174:20329:33692'	'A00808:1041:HNC2HDSX3:2:1417:10330:2942'	'A00808:1041:HNC2HDSX3:2:1417:8477:16799'	'A00808:1041:HNC2HDSX3:2:2326:5575:34663'	'A00253:692:HN5HLDSX3:2:1161:31891:2675']
CTTATAAATTGCATGTATTAGTGGATGTGA ATGGTCGGCTATAACATGTATTAGTGGATG CTTATAAATTGCATGCTTATTGTTTACCAG 3 -2.0 1.0 61868 62271 403 ['Unknown'] 5 ['TATAA'] bb2573 ['A00808:1041:HNC2HDSX3:2:1512:8585:4648'	'A00808:1041:HNC2HDSX3:2:1513:9390:3599'	'A00253:692:HN5HLDSX3:2:1161:31213:5854']
CCGTAGTATTTATCATGTTACGTCGTACAT AGCAATATTATCGTTGTTACGTCGTACATT TAGTATTTATCATGTACAAAGACGGAAGCG 13 -2.0 0 10566 10907 341 ['Unknown'] 5 ['TTATC'	'GTACA'] bb2573 ['A00253:692:HN5HLDSX3:2:1213:8386:30483'	'A00253:692:HN5HLDSX3:2:1258:25843:23234'	'A00253:692:HN5HLDSX3:2:1337:27887:35665'	'A00253:692:HN5HLDSX3:2:1354:20907:6042'	'A00253:692:HN5HLDSX3:2:1354:24279:27696'	'A00253:692:HN5HLDSX3:2:1471:24758:23735'	'A00253:692:HN5HLDSX3:2:2116:5900:31720'	'A00253:692:HN5HLDSX3:2:2202:4860:31266'	'A00808:1041:HNC2HDSX3:2:1263:25690:17425'	'A00808:1041:HNC2HDSX3:2:1447:16993:30138'	'A00808:1041:HNC2HDSX3:2:1478:18177:1251'	'A00808:1041:HNC2HDSX3:2:2117:27199:10927'	'A00253:692:HN5HLDSX3:2:1161:10592:12978']
CATAATAAAGTACAACATCGCCTACCTCGC ATCATCCCAACAGGCATCGCCTACCTCGCA TAATAAAGTACAACAATAAAGTGTTTAAAC 4 2.0 0.3 77885 78267 382 ['Unknown'] 5 ['CAACA'] bb2573 ['A00253:692:HN5HLDSX3:2:1161:24822:26443'	'A00253:692:HN5HLDSX3:2:2342:4463:36464'	'A00253:692:HN5HLDSX3:2:2627:20654:24862'	'A00253:692:HN5HLDSX3:2:1161:27543:13119']
GTCGGTCTGTAATATTACCTACAACGTCAA AGGGTGCTGTGGAATACCTACAACGTCAAT TCTGTAATATTACCTCCAGATCCAGAGGCC 3 -2.0 0.6 157587 158144 557 ['Unknown'] 5 ['TACCT'] bb2573 ['A00253:692:HN5HLDSX3:2:1161:11794:21856'	'A00253:692:HN5HLDSX3:2:2135:26702:26318'	'A00253:692:HN5HLDSX3:2:1161:11134:18364']
ATGAACTCCTAATTTTGACCGTTCCCCTTC GGTGAGAGTTCCAGTGACCGTTCCCCTTCT GAACTCCTAGTTTTGTTGAGTCCCCAGTCG 5 -2.0 0.2 151829 152126 297 ['Unknown'] 5 ['CCAGT'	'TCCCC'] bb2573 ['A00253:692:HN5HLDSX3:2:2229:29252:29387'	'A00253:692:HN5HLDSX3:2:2229:29441:29747'	'A00808:1041:HNC2HDSX3:2:1604:13404:31469'	'A00808:1041:HNC2HDSX3:2:1604:14290:32346'	'A00253:692:HN5HLDSX3:2:1161:8549:22028']
GGCCATCTCAAACTATGTTTATTTTGTGGG CACTGGGTGATTTGTGTTTATTTTGTGGGA CCATCTCAAACTATGCAATCGTTCAGCAGG 2 -2.0 0 150653 150936 283 ['Unknown'] 3 ['ACT'	'GTT'	'TAT'] bb2573 ['A00253:692:HN5HLDSX3:2:2121:21070:31688'	'A00253:692:HN5HLDSX3:2:1161:18837:23437']
ATGGGCCTAACTCTACGCCAAAGCCCAAAG AAGTTTTAAACGTATACGCCAAAGCCCAAA ATGGGCCTAACTCTAAATCGGGTTCCGAAT 3 -2.0 0.5 74658 75117 459 ['Unknown'] 4 ['TAAA'] bb2573 ['A00253:692:HN5HLDSX3:2:2515:23321:11318'	'A00808:1041:HNC2HDSX3:2:1226:17454:15812'	'A00253:692:HN5HLDSX3:2:1161:32714:24549']
AAATCAAATCTGTCACGATTTATTCTCAGT AGTATGATCACGATACGATTTATTCTCAGT AAATCAAATCTGTCATGGCATACCGTTCCC 2 -2.0 0.4 10478 10830 352 ['Unknown'] 4 ['ATCA'	'ATAC'] bb2573 ['A00253:692:HN5HLDSX3:2:1473:2718:15937'	'A00253:692:HN5HLDSX3:2:1161:18304:33411']
CTACACGTTAATCCGTGCAGTGATTGTTGT GTTCCATAGAAAAATGCAGTGATTGTTGTA ACGTTAATCCGTGCACCCACGTGATTAAAC 2 2.0 0.1 49958 50487 529 ['Unknown'] 6 ['GTGATT'] bb2573 ['A00253:692:HN5HLDSX3:2:2377:21929:10974'	'A00253:692:HN5HLDSX3:2:1161:25898:35853']
GCGGACGGCGTCGCTCCCACAGGAAGGGGC CCCGCAGACCCCGGCCCACAGGAAGGGGCG GCGTCGCTCCCACACGCGCGGCCCCGCGCG 2 2.0 0 527 1169 642 ['Unknown'] 6 ['CGGCCC'	'CCCACA'] bb2573 ['A00253:692:HN5HLDSX3:2:1162:29541:5713'	'A00253:692:HN5HLDSX3:2:1162:30517:3364']
ACGCCATGATACAAATGGGGCGAGATACTT TTTCCCACCGCCGAATGATACAAATGGGGC ACGCCATGTTACAAAGTTGGAAATTAAGGA 3 -2.0 0 8975 9671 696 ['Unknown'] 6 ['TACAAA'] bb2573 ['A00253:692:HN5HLDSX3:2:1545:31910:5024'	'A00253:692:HN5HLDSX3:2:2272:5918:6887'	'A00253:692:HN5HLDSX3:2:1162:13304:9972']
ATGAACGTGCACTTACAACGATAACATTTT TCTTGTCCATTTTTCAACGATAACATTTTT GAACGTGCACTTACACAATCCCGTTCTGCT 2 2.0 0 33627 34279 652 ['Unknown'] 4 ['AACG'] bb2573 ['A00253:692:HN5HLDSX3:2:1225:12093:33614'	'A00253:692:HN5HLDSX3:2:1162:1985:14794']
CTGGACAAAATGCATGACAGGGATTGCTTG GAGTGATGATTAGAATGACAGGGATTGCTT CTGGACAAAATGCATATTTAAATCTACATT 2 -2.0 0.1 34765 35356 591 ['Unknown'] 4 ['AATG'	'GACA'] bb2573 ['A00253:692:HN5HLDSX3:2:1162:17300:18865'	'A00253:692:HN5HLDSX3:2:1162:15564:16799']
ATTCAATGACGTCAAGGCATACGCAACGAC AAATTGATGCTGAACAAGGCATACGCAACG ATTCAATGACGTCAAATAACGTGTCAGTCA 3 2.0 0.2 58040 59544 1504 ['Unknown'] 4 ['AAAT'	'AACG'] bb2573 ['A00253:692:HN5HLDSX3:2:1335:11053:18881'	'A00253:692:HN5HLDSX3:2:2530:2817:4398'	'A00253:692:HN5HLDSX3:2:1162:18665:23171']
GCACCATTTGTGGACCGATGAACGCGCTAG GGTCTTGATTTATGCGATGAACGCGCTAGA CACCATTTGTGGACCAGAGCCAGTCGATGA 2 2.0 0 95446 96020 574 ['Unknown'] 6 ['CGATGA'] bb2573 ['A00808:1041:HNC2HDSX3:2:1419:30933:4523'	'A00253:692:HN5HLDSX3:2:1162:7572:23343']
GACAGCTTGCTGGCATTTAAACTATTTGAA TGCTAGAAATGCAATGCTGGCATTTAAACT GACAGCTTGTTGGCAGCTTTTGACGAAGAC 4 -2.0 0.4 151001 151460 459 ['Unknown'] 5 ['TGGCA'] bb2573 ['A00808:1041:HNC2HDSX3:2:1238:5647:18286'	'A00808:1041:HNC2HDSX3:2:2323:20826:22811'	'A00808:1041:HNC2HDSX3:2:2628:1353:24001'	'A00253:692:HN5HLDSX3:2:1162:19325:28980']
ATGAAAGTTTCATGTCGTCGTACATTAATC TATTATCGTTGTTACGTCGTACATTAATCT AAAGTTTCATGTCGTGTATTTATTGCATCA 4 -2.0 0.5 10571 11066 495 ['Unknown'] 5 ['GTCGT'] bb2573 ['A00253:692:HN5HLDSX3:2:2670:20338:29982'	'A00808:1041:HNC2HDSX3:2:1272:32877:34507'	'A00808:1041:HNC2HDSX3:2:1273:32976:9533'	'A00253:692:HN5HLDSX3:2:1163:8757:4351']
TAGCATAAATGTTGTCAACAAGGTTCGAGA GGAGGAGCTCTATACAACAAGGTTCGAGAG CATAAATGTTGTCAAATCGTATACCCATAG 3 2.0 0.2 46310 46764 454 ['Unknown'] 5 ['TATAC'] bb2573 ['A00253:692:HN5HLDSX3:2:1163:15691:35712'	'A00808:1041:HNC2HDSX3:2:2161:7310:10770'	'A00253:692:HN5HLDSX3:2:1163:15835:17832']
GGGTAGTGTATTCATTGAGCTCTAATGAAA GTGAAGAGCTATAATGAGCTCTAATGAAAT GATGGTAGTGTATTCGTTGGTGTCTTCTTT 6 -2.0 0 53450 54741 1291 ['Unknown'] 3 ['GTG'	'TAT'	'ATG'	'TCT'] bb2573 ['A00808:1041:HNC2HDSX3:2:1413:23185:32409'	'A00808:1041:HNC2HDSX3:2:1413:20600:32440'	'A00808:1041:HNC2HDSX3:2:1413:23204:35634'	'A00808:1041:HNC2HDSX3:2:1413:23131:36198'	'A00808:1041:HNC2HDSX3:2:1414:23204:1251'	'A00253:692:HN5HLDSX3:2:1163:25111:21559']
ACGTGGTCATTTTGGCAGACTGCATTATGA CGATAACTAAACTACAGACTGCATTATGAA GTGGTCATTTTGGCAAAGTTAACGGATCCA 3 2.0 0.6 112273 112574 301 ['Unknown'] 4 ['TAAC'	'CATT'] bb2573 ['A00808:1041:HNC2HDSX3:2:1641:4598:35383'	'A00808:1041:HNC2HDSX3:2:1641:2031:36573'	'A00253:692:HN5HLDSX3:2:1164:12038:17581']
CAATATGCGACGCATATTGGTAGATGTATG GGTAATGATACGAGAGATGTATGCGTCGTG CAATAGGCGACGCATCTCGAATTAAGTATT 2 -2.0 0.6 45020 45168 148 ['Unknown'] 4 ['GTAT'] bb2573 ['A00808:1041:HNC2HDSX3:2:1512:31259:14450'	'A00253:692:HN5HLDSX3:2:1164:3974:17863']
ATGTTAAGACTTCCTTGTGGGGACGGAAAA ATGCGGGAGTATTCTGTGGGGACGGAGAAT GTTAAGACTTCCTTGAATTCCCCCGCTATC 2 -2.0 0.1 96176 96752 576 ['Unknown'] 4 ['ATTC'	'GAAT'] bb2573 ['A00808:1041:HNC2HDSX3:2:1320:1036:15029'	'A00253:692:HN5HLDSX3:2:1164:27208:19742']
GACCACGATACACACGGGAGAAGAAACATG TTATATATAACTAGGGGAGAAGAAACATGG ACCACGATACACACGTATGTATTTTAAACC 2 3.0 0.8 4750 7050 2300 ['Unknown'] 4 ['AAAC'] bb2573 ['A00253:692:HN5HLDSX3:2:2164:27724:14403'	'A00253:692:HN5HLDSX3:2:1165:27923:6230']
CGCCGCCGCTTCCTGCAGATCAGAAAATCT ATCTGTTCGTTGACCAGATCAGAAAATCTG CGCCGCTTCCTGCAGGTCTGTGTTAATGAG 41 1.8048780487804879 0.8 137287 137784 497 ['Unknown'] 5 ['TCTGT'] bb2573 ['A00253:692:HN5HLDSX3:2:1169:24632:10582'	'A00253:692:HN5HLDSX3:2:1169:22417:33176'	'A00253:692:HN5HLDSX3:2:1210:17354:24345'	'A00253:692:HN5HLDSX3:2:1224:14353:4147'	'A00253:692:HN5HLDSX3:2:1317:18819:9095'	'A00253:692:HN5HLDSX3:2:1364:11975:26741'	'A00253:692:HN5HLDSX3:2:1407:5511:32487'	'A00253:692:HN5HLDSX3:2:1517:3577:2456'	'A00253:692:HN5HLDSX3:2:1623:12011:25582'	'A00253:692:HN5HLDSX3:2:1649:2293:28729'	'A00253:692:HN5HLDSX3:2:2409:26603:13213'	'A00253:692:HN5HLDSX3:2:2455:13467:28479'	'A00808:1041:HNC2HDSX3:2:1112:6370:2253'	'A00808:1041:HNC2HDSX3:2:1203:9959:14732'	'A00808:1041:HNC2HDSX3:2:1310:32362:25974'	'A00808:1041:HNC2HDSX3:2:1349:11840:20995'	'A00808:1041:HNC2HDSX3:2:1432:21359:9236'	'A00808:1041:HNC2HDSX3:2:1440:4020:7138'	'A00808:1041:HNC2HDSX3:2:1459:19678:35039'	'A00808:1041:HNC2HDSX3:2:1569:10999:10144'	'A00808:1041:HNC2HDSX3:2:1607:11568:20901'	'A00808:1041:HNC2HDSX3:2:1612:29469:30452'	'A00808:1041:HNC2HDSX3:2:1648:19786:25520'	'A00808:1041:HNC2HDSX3:2:1648:19940:27821'	'A00808:1041:HNC2HDSX3:2:2113:5394:24768'	'A00808:1041:HNC2HDSX3:2:2113:5990:29496'	'A00808:1041:HNC2HDSX3:2:2137:7735:24815'	'A00808:1041:HNC2HDSX3:2:2229:31277:30577'	'A00808:1041:HNC2HDSX3:2:2302:21178:28933'	'A00808:1041:HNC2HDSX3:2:2341:14579:31031'	'A00808:1041:HNC2HDSX3:2:2405:6949:23954'	'A00808:1041:HNC2HDSX3:2:2405:6958:23970'	'A00808:1041:HNC2HDSX3:2:2434:24831:18129'	'A00808:1041:HNC2HDSX3:2:2448:22028:12712'	'A00808:1041:HNC2HDSX3:2:2460:21612:24674'	'A00808:1041:HNC2HDSX3:2:2478:15013:21292'	'A00808:1041:HNC2HDSX3:2:2532:19750:23547'	'A00808:1041:HNC2HDSX3:2:2550:14145:3912'	'A00808:1041:HNC2HDSX3:2:2576:12771:2159'	'A00808:1041:HNC2HDSX3:2:2650:28203:1861'	'A00253:692:HN5HLDSX3:2:1165:20003:12712']
AATCTCTCCTGATGTAGGGGTGCTGGTACA GGAGATTGCGGCAAATGTAGGGGTGCTGGT AATCTCTCCTGATGTTAGAAGTATATGGAA 2 -2.0 0 132743 133730 987 ['Unknown'] 4 ['ATGT'] bb2573 ['A00253:692:HN5HLDSX3:2:1445:13196:8312'	'A00253:692:HN5HLDSX3:2:1165:26115:13338']
GCGGGGACGTTGATGTGCCAACATTTTCAG TTGTTAAGGTTCATTGTGCCAACATTTTCA GCGGGGACGTTGATGGAGGAGTTGCAAACC 8 -2.0 0 10507 10936 429 ['Unknown'] 3 ['TTG'	'GTT'	'AGG'	'TGC'	'CAA'	'AAC'] bb2573 ['A00253:692:HN5HLDSX3:2:1423:24569:20337'	'A00253:692:HN5HLDSX3:2:2153:19587:23046'	'A00253:692:HN5HLDSX3:2:2605:21386:9471'	'A00808:1041:HNC2HDSX3:2:1220:9824:13745'	'A00808:1041:HNC2HDSX3:2:1341:10104:31735'	'A00808:1041:HNC2HDSX3:2:1341:9995:35837'	'A00808:1041:HNC2HDSX3:2:1662:29170:28056'	'A00253:692:HN5HLDSX3:2:1165:30246:23156']
CGATGGTATTCAAGTGTGTTTATTTTGTGG AACACTGGGTGATTTGTGTTTATTTTGTGG CGATGGTATTCAAGTATTTGTTTACTGGGC 2 -2.0 0 150651 150902 251 ['Unknown'] 6 ['ACTGGG'	'ATTTGT'	'TGTTTA'] bb2573 ['A00253:692:HN5HLDSX3:2:2166:3161:14293'	'A00253:692:HN5HLDSX3:2:1166:1009:3396']
CAATAAAGTCGAAACGCAACAAGTCATGCT AATATCCCTATAATGCAACAAGTCATGCTT TAAAGTCGAAACGCATCAGCGAATATTTCC 3 2.0 0 100003 100333 330 ['Unknown'] 5 ['AATAT'	'AAGTC'] bb2573 ['A00253:692:HN5HLDSX3:2:2173:11388:7529'	'A00808:1041:HNC2HDSX3:2:2378:9317:19006'	'A00253:692:HN5HLDSX3:2:1166:2718:16063']
TTTCTTTATCGCCCAGGTAAGGCAAGCACA CCTCTACGAACAGTGGTAAGGCAAGCACAA TTCTTTATCGCCCAGTTTAATTCGGGGAGA 2 2.0 0.7 42893 43681 788 ['Unknown'] 4 ['CAGT'] bb2573 ['A00253:692:HN5HLDSX3:2:1604:29333:35947'	'A00253:692:HN5HLDSX3:2:1166:29839:18724']
TAAATGTATTCGCTATGTCGAACCCAGAGT ACATTGTTGAGAATTGTCGAACCCAGAGTA TATTCGCTATGTCGACCGTATGGCCTTTGA 2 2.0 0.4 145919 146089 170 ['Unknown'] 6 ['TGTCGA'] bb2573 ['A00253:692:HN5HLDSX3:2:1538:11939:3474'	'A00253:692:HN5HLDSX3:2:1166:5575:18912']
AATGGGCCGGTCTAGTTTGATGTGGGAACA CCTACATGGCGATTTTTGATGTGGGAACAC GGCCGGTCTAGTTTGTGTGCTAGAAATGCA 2 -2.0 0.1 150626 150984 358 ['Unknown'] 4 ['TTTG'	'TGTG'] bb2573 ['A00253:692:HN5HLDSX3:2:2163:10800:7326'	'A00253:692:HN5HLDSX3:2:1166:20030:26506']
AATATCCCATCCCAGATGCGGTAGCTCTTA ATACATGAGCAATTATGCGGTAGCTCTTAC TATCCCATCCCAGATAAAGACAAACAGTTA 2 -2.0 0 73802 74227 425 ['Unknown'] 3 ['ATA'	'ACA'	'CAT'	'CAA'	'TTA'	'TAT'] bb2573 ['A00253:692:HN5HLDSX3:2:2450:9290:10567'	'A00253:692:HN5HLDSX3:2:1166:19777:32111']
TATGATCCTGTATTAAACTATTTGTCATTT ACTACAGATGGGAAATTAAACTATTTGTCA TATGATCCTGTATTAGCAGAGTCATTTTCT 3 2.0 0 76640 77047 407 ['Unknown'] 4 ['CAGA'	'ATTA'	'TATT'	'ATTT'	'GTCA'] bb2573 ['A00808:1041:HNC2HDSX3:2:1132:16459:29716'	'A00808:1041:HNC2HDSX3:2:1132:16640:30937'	'A00253:692:HN5HLDSX3:2:1166:27434:35978']
GAAGCGCGTTCAGCATCGTGTTTTACAGCA TCAGCTTATCTAGACATCGTGTTTTACAGC GAAGCGCGTTCAGCAAATAAACCCATGTCT 2 2.0 0.3 45399 46067 668 ['Unknown'] 5 ['TCAGC'] bb2573 ['A00808:1041:HNC2HDSX3:2:1669:11957:32033'	'A00253:692:HN5HLDSX3:2:1167:8883:2127']
GTCATGGAGATATCCCGCGGCGGTTCTAGA GTTCGGGACATTTTCGCGGCGGTTCTAGAC TGTCATGGAGATATCGTCGACATACGTATT 2 -2.0 0 63335 103966 40631 ['Unknown'] 5 ['GACAT'] bb2573 ['A00253:692:HN5HLDSX3:2:1636:10230:27258'	'A00253:692:HN5HLDSX3:2:1167:16360:3771']
GCGGAGGAAGCTACAGCCCGCATCTCGCAG AGGGCGGGAAAGCTCAGCCCGCATCTCGCA GCGGAGGAAGCTACAAGAGCCCCACGCGGG 3 2.0 0.3 482 702 220 ['Unknown'] 5 ['GCGGG'	'AAGCT'	'AGCCC'] bb2573 ['A00808:1041:HNC2HDSX3:2:1337:7762:11866'	'A00808:1041:HNC2HDSX3:2:2364:18710:24502'	'A00253:692:HN5HLDSX3:2:1167:31177:24111']
TCTCCGGACCGAGAACAAGAATGGCTAAAG AAATTCGAATTTGTCAAGAATGGCTAAAGG TCCGGACCGAGAACACAGTGATAAAAAAAA 5 1.2 0.5 158645 159067 422 ['Unknown'] 4 ['AGAA'	'TAAA'] bb2573 ['A00253:692:HN5HLDSX3:2:1428:21694:13573'	'A00253:692:HN5HLDSX3:2:2570:7093:17910'	'A00808:1041:HNC2HDSX3:2:1423:28411:19194'	'A00808:1041:HNC2HDSX3:2:1423:29008:19727'	'A00253:692:HN5HLDSX3:2:1167:30996:30843']
TGCCAATTATTCCTGTCGTGTCCGGTCATA CAGGATTTCCGTGTTGTCGTGTCCGGTCAT TGCCAATTATTCCTGCTAATTCTAGGTATA 2 -2.0 0.5 8749 9365 616 ['Unknown'] 4 ['TTCC'] bb2573 ['A00253:692:HN5HLDSX3:2:1168:13223:1188'	'A00253:692:HN5HLDSX3:2:1167:9860:34194']
GAAGAAGATCGAATTAATCGTGGCATTGAA TGAATCGGAATGTGTTAATCGTGGCATTGA GAAGAAGATCGAATTGTGCAGCATAACGTC 3 -2.0 0 48481 49116 635 ['Unknown'] 4 ['GAAT'	'ATCG'	'TGTG'	'GCAT'	'ATTG'] bb2573 ['A00253:692:HN5HLDSX3:2:2130:13241:33943'	'A00253:692:HN5HLDSX3:2:2669:32018:32236'	'A00253:692:HN5HLDSX3:2:1168:16975:3552']
TATCATAGTCTTATGGACATTCAGAAATGT TTCCGGAGCCGATCATGGACATTCAGAAAT TATCATAGTCTTATGTCGGGAATATGTAAA 2 2.0 0.4 14680 15449 769 ['Unknown'] 5 ['ATCAT'] bb2573 ['A00253:692:HN5HLDSX3:2:1562:27444:14137'	'A00253:692:HN5HLDSX3:2:1168:21088:8484']
AAATGTTCTATCGTACGCAATGTATAGCTA GTGATATATATTACACGCAATGTATAGCTA AAATGTTCTATCGTAATCAACAAAGGCTTG 3 2.0 0.2 27482 27979 497 ['Unknown'] 5 ['AATGT'] bb2573 ['A00253:692:HN5HLDSX3:2:1168:19036:33927'	'A00808:1041:HNC2HDSX3:2:2131:23285:37027'	'A00253:692:HN5HLDSX3:2:1168:18756:32565']
ATTCCGTAAAGGAACTGCAAGTTCAAACCA ATTGACTTGGCTAATGCAAGTTCAAACCAT TTCCGTAAAGGAACTAAATTACCTAGAATG 2 -2.0 0.3 105779 107162 1383 ['Unknown'] 4 ['CTAA'	'AATG'] bb2573 ['A00808:1041:HNC2HDSX3:2:1611:28167:17957'	'A00253:692:HN5HLDSX3:2:1169:25057:1141']
CCCAAGTCCCCCTCGGTCCAACAACTCGCT TCCTATGCCTTTATGGTCCAACAACTCGCT CCCAAGTCCCCCTCGTTCTGGGCCAAAGAA 3 -2.0 0.3 154121 154372 251 ['Unknown'] 4 ['GTCC'	'CCAA'	'CTCG'] bb2573 ['A00253:692:HN5HLDSX3:2:1318:16324:35430'	'A00253:692:HN5HLDSX3:2:1318:16342:35462'	'A00253:692:HN5HLDSX3:2:1169:26612:4429']
TGTCACATCTAAACTTGGTCGGATCATGAT GGATGAACTTTCACTGGTCGGATCATGATC TCACATCTAAACTTGATGCAAGATCACCGC 3 -2.0 0.5 80307 81365 1058 ['Unknown'] 5 ['AACTT'	'GATCA'] bb2573 ['A00253:692:HN5HLDSX3:2:1440:31702:22670'	'A00808:1041:HNC2HDSX3:2:1569:5963:31109'	'A00253:692:HN5HLDSX3:2:1169:18819:12101']
AGAAGGGTTTCTTTCTGATCACGATACGAT TATACACCTGAGTATGATCACGATACGATT AAGGGTTTCTTTCTGCCGTAGTATTTATCA 17 -2.0 0.2 10468 10889 421 ['Unknown'] 5 ['AGTAT'] bb2573 ['A00253:692:HN5HLDSX3:2:1502:9932:21605'	'A00253:692:HN5HLDSX3:2:1556:15600:29230'	'A00253:692:HN5HLDSX3:2:1623:20419:34319'	'A00253:692:HN5HLDSX3:2:2157:26838:11960'	'A00253:692:HN5HLDSX3:2:2262:24641:13761'	'A00253:692:HN5HLDSX3:2:2365:18340:26804'	'A00808:1041:HNC2HDSX3:2:1206:31015:7294'	'A00808:1041:HNC2HDSX3:2:1243:5122:26177'	'A00808:1041:HNC2HDSX3:2:1243:5222:26224'	'A00808:1041:HNC2HDSX3:2:1428:13765:16877'	'A00808:1041:HNC2HDSX3:2:2177:12138:13025'	'A00808:1041:HNC2HDSX3:2:2332:28944:22811'	'A00808:1041:HNC2HDSX3:2:2413:23041:5071'	'A00808:1041:HNC2HDSX3:2:2555:3595:31422'	'A00808:1041:HNC2HDSX3:2:2576:5593:5603'	'A00808:1041:HNC2HDSX3:2:2576:7518:29857'	'A00253:692:HN5HLDSX3:2:1169:5475:14450']
CCATATTAACCATCTTCAGAGTTGTCAAAA TTGTGTGGAATATATCAGAGTTGTCAAAAT CCATATTAACCATCTCCTTTGCTAAGGTCA 2 -2.0 0.4 66038 66369 331 ['Unknown'] 4 ['ATAT'	'GTCA'] bb2573 ['A00808:1041:HNC2HDSX3:2:2308:9842:2503'	'A00253:692:HN5HLDSX3:2:1169:5466:17221']
TGGTCCAGCTCGTCCATAATCCAACGTGCA GTTGTTCCTCCGTTATAATCCAACGTGCAA GTCCAGCTCGTCCATTAAACGGAGAAATAA 2 2.0 0 147430 147895 465 ['Unknown'] 4 ['ATAA'	'TCCA'	'AACG'] bb2573 ['A00253:692:HN5HLDSX3:2:2301:12952:7200'	'A00253:692:HN5HLDSX3:2:1169:31024:35618']
GCGGGCGGATGAATGTTGTGGGAGTCATGG GGTAAATCGGCCTTTGTTGTGGGAGGCATG GCGGGCGGATGAATGATGGCGACGCGAAGT 2 -2.0 0 110523 111163 640 ['Unknown'] 3 ['AAT'	'CGG'	'GGC'	'TGG'	'GGG'	'GGA'	'ATG'] bb2573 ['A00253:692:HN5HLDSX3:2:1170:12970:6386'	'A00253:692:HN5HLDSX3:2:1170:13015:5932']
AGTATCCGTTTCGAGATGCTACAACGGCCA TGTGTACTGCTTGTATGCTACAACGGCCAA ATCCGTTTCGAGATGGAAAGTGGGTCCGCA 3 -2.0 0 9102 9770 668 ['Unknown'] 3 ['GTG'	'ATG'] bb2573 ['A00253:692:HN5HLDSX3:2:1478:25726:33144'	'A00808:1041:HNC2HDSX3:2:1348:6849:5556'	'A00253:692:HN5HLDSX3:2:1170:11324:15374']
CCTACTACAACTTTGAATATGTAGTAGGTA TCATCTTCTGAGTCTGAATATGTAGTAGGT CCTACTACAACTTTGCCTATAGCTTGCCCT 2 -2.0 0.4 60952 61405 453 ['Unknown'] 3 ['CTT'	'ATA'	'TAT'	'TAG'] bb2573 ['A00808:1041:HNC2HDSX3:2:2457:1262:28980'	'A00253:692:HN5HLDSX3:2:1170:26341:22153']
GCTACGCAGCAAAAGCAGGCGGACGGCAAA GACGTCACACCGAACAGGCGGACGGCAAAC CGCAGCAAAAGCAGGTAAAGTATAACCATA 14 1.7142857142857142 0.7 9064 10985 1921 ['Unknown'] 5 ['GCAAA'] bb2573 ['A00253:692:HN5HLDSX3:2:1476:16405:20697'	'A00253:692:HN5HLDSX3:2:2173:15835:4335'	'A00253:692:HN5HLDSX3:2:2247:9417:34084'	'A00253:692:HN5HLDSX3:2:2247:9272:34303'	'A00808:1041:HNC2HDSX3:2:1233:3586:25645'	'A00808:1041:HNC2HDSX3:2:1462:12536:30185'	'A00808:1041:HNC2HDSX3:2:1632:26295:12806'	'A00808:1041:HNC2HDSX3:2:2137:29062:34601'	'A00808:1041:HNC2HDSX3:2:2160:22227:23265'	'A00808:1041:HNC2HDSX3:2:2451:22941:14105'	'A00808:1041:HNC2HDSX3:2:2456:5249:31970'	'A00808:1041:HNC2HDSX3:2:2457:5041:2581'	'A00808:1041:HNC2HDSX3:2:2462:11641:20682'	'A00253:692:HN5HLDSX3:2:1170:9164:27853']
CCTGCTTATCCACAACACTCTTTTAACTTC GCTGAAGAAGTTATCACTCTTTTAACTTCT TGCTTATCCACAACATTTTGCGCACGGTTA 2 2.0 0 140437 141201 764 ['Unknown'] 5 ['TTATC'] bb2573 ['A00253:692:HN5HLDSX3:2:1437:14904:34475'	'A00253:692:HN5HLDSX3:2:1171:13114:2253']
AAGCAGTTGTATTACTCCCCTCTTTTATTT TCTTGCGTTCCTACTACTCCCCTCTTTTAT AAGCAGTTGTATTACCTGGGGACAGCATGA 3 2.0 0 157937 158245 308 ['Unknown'] 3 ['TTG'	'GTT'	'CCT'	'TAC'	'TTA'	'TAT'] bb2573 ['A00808:1041:HNC2HDSX3:2:1239:16911:2347'	'A00808:1041:HNC2HDSX3:2:2667:23231:25723'	'A00253:692:HN5HLDSX3:2:1171:23430:7404']
CAACGGGCTGTGGAATAATGAGAGGAGAAC TGTGGCGTTGAGCCTAATGAGAGGAGAACG CGGGCTGTGGAATAAGTCCACTCCCCGAAA 2 2.0 0.7 131810 132368 558 ['Unknown'] 5 ['TGTGG'] bb2573 ['A00808:1041:HNC2HDSX3:2:1274:26377:6026'	'A00253:692:HN5HLDSX3:2:1171:12843:9111']
CGCCATGTTACAAAGTTGAGACAGGATTTC CGCAAACAAAGACTTTGAGACAGGATTTCC CATGTTACAAAGTTGGAAATTAAGGAGCGA 4 -2.0 0.3 8729 9675 946 ['Unknown'] 6 ['ACAAAG'] bb2573 ['A00808:1041:HNC2HDSX3:2:1518:28275:6277'	'A00808:1041:HNC2HDSX3:2:1518:28528:18114'	'A00808:1041:HNC2HDSX3:2:1616:2546:22091'	'A00253:692:HN5HLDSX3:2:1171:18602:9878']
ACATCACTATTATTTTGAAGTCCGAAAACA TCCATCTGTAGATATGAAGTCCGAAAACAT CACTATTATTTTGAACAAGAGTGTATAGAA 3 -2.0 0 96331 96647 316 ['Unknown'] 4 ['TGTA'	'TAGA'	'TGAA'	'AACA'] bb2573 ['A00253:692:HN5HLDSX3:2:1364:32262:35884'	'A00808:1041:HNC2HDSX3:2:1272:15275:8782'	'A00253:692:HN5HLDSX3:2:1171:16785:18474']
ATTAACATTTTCAAGCAAGAAAAAATTCAT TGTCACCGACTTCACAAGAAAAAATTCATC AACATTTTCAAGCAACGCGGAGAGTACTTT 3 2.0 0.2 119288 119631 343 ['Unknown'] 4 ['ACTT'	'TTCA'	'CAAG'] bb2573 ['A00253:692:HN5HLDSX3:2:2336:6352:14278'	'A00253:692:HN5HLDSX3:2:2613:19831:24690'	'A00253:692:HN5HLDSX3:2:1171:32904:20744']
ATTCTCCCGAGGCTCTGGAGTTTCCCGTAA CCTTCTGATATTGGTGGAGTTTCCCGTAAG TATTCTCCCGAGGCTATGGCAGACATCGCT 2 -2.0 0.3 156743 157163 420 ['Unknown'] 5 ['TCCCG'] bb2573 ['A00808:1041:HNC2HDSX3:2:2522:6668:34522'	'A00253:692:HN5HLDSX3:2:1171:8088:21793']
CTGGCGTGCTGCCGTCCGACAATTATTGCC GCGGCCAATTCTACTCCGACAATTATTGCC CTGGCGTGCTGCCGTAACATTAGCAGCCCG 2 2.0 0.3 153762 154234 472 ['Unknown'] 4 ['ATTA'	'TGCC'] bb2573 ['A00253:692:HN5HLDSX3:2:1415:27841:21966'	'A00253:692:HN5HLDSX3:2:1171:23303:21809']
TGAGAAAGCGCTTGAATGGAGGAGTTGCAA GCGCGGGGACGTTGATGGAGGAGTTGCAAA GAAAGCGCTTGAATGTGGAAGTAGACATAA 2 -2.0 0 10934 11360 426 ['Unknown'] 4 ['GCGC'	'TTGA'	'TGGA'] bb2573 ['A00253:692:HN5HLDSX3:2:1171:1334:36464'	'A00253:692:HN5HLDSX3:2:1171:3649:23938']
AGAAGGGTTTGTTATTGTATGGTTCTATAA GTTTGATAAGATCATGTATGGTTCTATAAT AAGGGTTTGTTATTGCACTAATATACAAAT 2 -2.0 0.3 132932 133787 855 ['Unknown'] 5 ['GTTTG'] bb2573 ['A00253:692:HN5HLDSX3:2:1555:10890:22075'	'A00253:692:HN5HLDSX3:2:1171:30282:34773']
TGGGAGATACTATCACATCGAGACGTGGAC GGGACCCTTTACACCGAGACGTGGACATGG TGGGAGATACTATCAATGTCTCGACGGCGG 3 2.0 0.5 146894 147354 460 ['Unknown'] 4 ['GGGA'	'GAGA'	'GACG'] bb2573 ['A00808:1041:HNC2HDSX3:2:1216:14624:10254'	'A00808:1041:HNC2HDSX3:2:1216:14335:10316'	'A00253:692:HN5HLDSX3:2:1172:7446:12320']
CTACTATTTATACTGTGTACTGCTTGTATG GCAAACTTTCGCCATGTGTACTGCTTGTAT CTACTATTTATACTGGATTCAGAGGGTCGA 8 -2.0 0.2 9088 9584 496 ['Unknown'] 5 ['TACTG'] bb2573 ['A00253:692:HN5HLDSX3:2:1260:11270:3035'	'A00253:692:HN5HLDSX3:2:2222:32506:8938'	'A00253:692:HN5HLDSX3:2:2410:30807:15389'	'A00253:692:HN5HLDSX3:2:2523:18837:20650'	'A00253:692:HN5HLDSX3:2:2532:23701:4085'	'A00808:1041:HNC2HDSX3:2:1125:19669:21872'	'A00808:1041:HNC2HDSX3:2:2673:16080:29403'	'A00253:692:HN5HLDSX3:2:1172:1524:15969']
TACGCATTGGATATACACAGGCTTTCCTAT ACGTATTACAAATGCACAGGCTTTCCTATC CGCATTGGATATACATCACATATCCGTAAA 3 2.0 0.1 38564 39108 544 ['Unknown'] 4 ['CGTA'	'TACA'	'CACA'	'TATC'] bb2573 ['A00253:692:HN5HLDSX3:2:2114:13521:22467'	'A00253:692:HN5HLDSX3:2:2343:8151:1016'	'A00253:692:HN5HLDSX3:2:1172:26612:18521']
CACGGATGATCTACAACATAAACCCCGCAG TCCGTGTGGGCAGTCAACATAAACCCCGCA CACGGATGATCTACACCTTCTTCCTGACAT 2 2.0 0.3 40545 41295 750 ['Unknown'] 4 ['ACAT'] bb2573 ['A00253:692:HN5HLDSX3:2:1172:22010:27806'	'A00253:692:HN5HLDSX3:2:1172:21893:27727']
TTTGTATAGTTGTACTGATGCAAGATCACC GTCACATCTAAACTTGATGCAAGATCACCG GATAGTTGTACTGATAAGCAATTCACAAAC 2 -2.0 0.3 81364 81733 369 ['Unknown'] 5 ['TCACA'] bb2573 ['A00253:692:HN5HLDSX3:2:2273:5701:11522'	'A00253:692:HN5HLDSX3:2:1172:10357:31704']
ATTCCACATGCATGCGCTTCCGTATTATCG AAGTTATCCCCTTTGCTTCCGTATTATCGA ATCGTGTTCCACATGCATGCGACTGCATGT 2 -2.0 0 8798 9131 333 ['Unknown'] 4 ['TTCC'	'ATCG'] bb2573 ['A00808:1041:HNC2HDSX3:2:1441:20989:34741'	'A00253:692:HN5HLDSX3:2:1172:3730:31845']
CGTGCTCCTCTTACACAAGACTTTGAACTT GTGACTCGTCCGATCAAGACTTTGAACTTA TGCTCCTCTTACACACGAAGAAATGGACAC 2 2.0 0.2 131173 132228 1055 ['Unknown'] 4 ['AAGA'	'CTTA'] bb2573 ['A00253:692:HN5HLDSX3:2:1173:4047:3020'	'A00253:692:HN5HLDSX3:2:1173:2998:1360']
CCACGCCGATATCAACGAAACGGCAACAGG ATTCCCAATCACTGCAACGAAACGGCAACA CCACGCCGATATCAAGTTGTCATTAAAAAA 3 2.0 0.5 146924 147301 377 ['Unknown'] 4 ['ATCA'] bb2573 ['A00253:692:HN5HLDSX3:2:1530:17246:36526'	'A00253:692:HN5HLDSX3:2:2306:12472:12414'	'A00253:692:HN5HLDSX3:2:1173:12861:13651']
AGGAAAGCATCGAGCGACCATACGAATTTG ACGACGTGGACGTAAGCGACCATACGAATT AGGAAAGCATCGAGCAATCACGGGATACCA 2 2.0 0.4 60208 60696 488 ['Unknown'] 4 ['AAGC'	'ACCA'	'ATAC'] bb2573 ['A00253:692:HN5HLDSX3:2:2121:20383:34256'	'A00253:692:HN5HLDSX3:2:1173:4128:19194']
GAGGTGAAAGTTTCAGAAGGATCCTCCTCC GACTATGATTTTATAGAAGGATCCTCCTCC GAGGTGAAAGTTTCATTGCCGCATTAGGGA 2 2.0 0.4 118912 119780 868 ['Unknown'] 3 ['TGA'	'ATT'	'TTT'	'TTA'	'TAG'	'GAA'	'AAG'	'AGG'	'GGA'] bb2573 ['A00808:1041:HNC2HDSX3:2:1256:6470:8907'	'A00253:692:HN5HLDSX3:2:1174:4182:5415']
GACGCGAAAGATGCCGAGTTTTGAATGTTG TGACGGCAGCAAAACGAGTTTTGAATGTTG GACGCGAAAGATGCCAGAGCAGAACCAGCT 3 2.0 0.2 44794 45362 568 ['Unknown'] 4 ['GACG'	'GCAG'	'CAGC'	'AGCA'] bb2573 ['A00253:692:HN5HLDSX3:2:1174:30617:14246'	'A00253:692:HN5HLDSX3:2:2663:11984:34209'	'A00253:692:HN5HLDSX3:2:1174:30635:14152']
AGTTGCACAATCCGTAATACTTCAACAATA TGCATCGTTCCCCCAATACTTCAACAATAT GTTGCACAATCCGTATCGTGCAAACATCGT 2 2.0 0.3 97390 97865 475 ['Unknown'] 6 ['CATCGT'] bb2573 ['A00253:692:HN5HLDSX3:2:1174:25111:15796'	'A00253:692:HN5HLDSX3:2:1174:24985:15640']
TGGTGCATTAAATCCTTGCACGGATAAGCC CGACTGTTTCATCATTGCACGGATAAGCCA TGCATTAAATCCTTGTATACATTGGTACAT 3 -2.0 0.1 46428 47192 764 ['Unknown'] 5 ['CATTG'] bb2573 ['A00808:1041:HNC2HDSX3:2:1362:12617:17174'	'A00808:1041:HNC2HDSX3:2:1362:15673:21809'	'A00253:692:HN5HLDSX3:2:1174:22390:21574']
GTAGATGTCAATGTGGGGCGAGATACTTCT CCGAATGATACAAATGGGGCGAGATACTTC GTAGATGTCAATGTGCAAAAAAAAAAAAAA 4 -2.0 0.1 8985 9318 333 ['Unknown'] 4 ['AATG'	'CAAA'	'AGAT'] bb2573 ['A00253:692:HN5HLDSX3:2:1174:32678:27680'	'A00253:692:HN5HLDSX3:2:2229:19958:21089'	'A00253:692:HN5HLDSX3:2:2262:23647:20337'	'A00253:692:HN5HLDSX3:2:1174:32886:27571']
TTAAACTTCATGAAACAGTGGAATATGTGA AGAGAGCGCATTCCCAGTGGAATATGTGAT AAACTTCATGAAACAATGATACAGTTCCCA 2 2.0 0.3 77127 77789 662 ['Unknown'] 6 ['TTCCCA'] bb2573 ['A00253:692:HN5HLDSX3:2:1174:14724:28087'	'A00253:692:HN5HLDSX3:2:1174:14787:27790']
ATATACCAGGTAATGTTCGTACTGTGTGCA GACGCGCTCCATTCATGTTCGTACTGTGTG ATATACCAGGTAATGAAGTAAACTGTAGAC 2 -2.0 0 122333 122856 523 ['Unknown'] 5 ['ACTGT'] bb2573 ['A00808:1041:HNC2HDSX3:2:2165:9091:20588'	'A00253:692:HN5HLDSX3:2:1174:27859:28792']
AGACGCCCTGTATTATCCCACTGTTACGCT AAAATACGTCCCGTTATTATCCCACCGTTA AGACGCCCTGTATTAGAAATAGGAGTGTGG 2 2.0 0 16143 16436 293 ['Unknown'] 5 ['AAATA'	'TATTA'] bb2573 ['A00808:1041:HNC2HDSX3:2:1639:15736:1063'	'A00253:692:HN5HLDSX3:2:1174:25012:28902']
CATAATAAAGTACAACATCCCAACAGGCAT AATGTCTCGTGCATCATCCCAACAGGCATC TAATAAAGTACAACAATAAAGTGTTTAAAC 3 2.0 0 77873 78267 394 ['Unknown'] 5 ['CAACA'] bb2573 ['A00253:692:HN5HLDSX3:2:2513:16206:17221'	'A00253:692:HN5HLDSX3:2:2513:17318:17863'	'A00253:692:HN5HLDSX3:2:1174:18683:30091']
AAGGGTTTCTTTCTGTGCCAACATTTTCAG TTGTTAAGGTTCATTGTGCCAACATTTTCA AAGGGTTTCTTTCTGCCGTAGTATTTATCA 6 -2.0 0.2 10507 10889 382 ['Unknown'] 4 ['AAGG'	'GGTT'	'TGCC'	'ATTT'	'TTTC'] bb2573 ['A00253:692:HN5HLDSX3:2:1175:14244:2331'	'A00253:692:HN5HLDSX3:2:2224:10321:17112'	'A00253:692:HN5HLDSX3:2:2356:24758:6981'	'A00253:692:HN5HLDSX3:2:2474:3459:12587'	'A00808:1041:HNC2HDSX3:2:1140:29532:29747'	'A00253:692:HN5HLDSX3:2:1174:13539:33520']
GAAAGTTGGGGAAGGTTGTCGCAGTATGCT CATGTGTACTGCTTGTATGCTACAACGGCC GAAAGTTGGGGAAGGGTAAGCGAATCGCAT 2 -2.0 0 9100 9275 175 ['Unknown'] 3 ['CAT'	'GTA'	'TTG'] bb2573 ['A00808:1041:HNC2HDSX3:2:1420:29324:4773'	'A00253:692:HN5HLDSX3:2:1174:6207:33755']
AAAACTATTATATCATACACCTGAGTATGA ATAAAAAAAAACATATACACCTGAGTATGA AAAACTATTATATCAGCAATACACACTCGG 3 -2.0 0.2 10455 10788 333 ['Unknown'] 6 ['ATACAC'] bb2573 ['A00253:692:HN5HLDSX3:2:2175:7012:7780'	'A00253:692:HN5HLDSX3:2:2266:9245:3067'	'A00253:692:HN5HLDSX3:2:1174:5864:34037']
ATCCGATGGATGCATTAAGATACAAAATAC GAATGTAATCCTTACATTAAGATACAAAAT ATCCGATGGATGCATCCCAATACCGATAAT 5 2.0 0 77185 77580 395 ['Unknown'] 4 ['TAAT'	'ATCC'	'GATA'	'ATAC'] bb2573 ['A00253:692:HN5HLDSX3:2:1238:30110:24518'	'A00253:692:HN5HLDSX3:2:1238:29243:31407'	'A00808:1041:HNC2HDSX3:2:1421:14136:19429'	'A00808:1041:HNC2HDSX3:2:2170:21332:15201'	'A00253:692:HN5HLDSX3:2:1174:17806:34804']
TTCATCGTGCGTCTTAACAAGTCATGCTTC TATCCCTATAATGCAACAAGTCATGCTTCG TCATCGTGCGTCTTACGATAAAATCGTCAG 2 2.0 0 100005 100909 904 ['Unknown'] 4 ['ATAA'	'GTCA'	'TCAT'] bb2573 ['A00253:692:HN5HLDSX3:2:2569:22670:17895'	'A00253:692:HN5HLDSX3:2:1175:14651:2722']
CCATGGGGATAAGCAGATGGCACCCTCCCT CCCTCTCGGCATCACAGATGGCACCCTCCC CCATGGGGATAAGCATACAGAGAGTACTTC 3 -0.6666666666666666 0.5 13574 13914 340 ['Unknown'] 5 ['ACAGA'] bb2573 ['A00253:692:HN5HLDSX3:2:1175:19976:4993'	'A00808:1041:HNC2HDSX3:2:2554:32796:20149'	'A00253:692:HN5HLDSX3:2:1175:21685:3568']
CAATGCATCCGGGGTATAATTTCAGTCCTC TAGAGCTTACTTACATAATTTCAGTCCTCC CAATGCATCCGGGGTCTGCAACGATATCAC 8 -2.0 0.9 2237 9802 7565 ['Unknown'] 3 ['CAT'	'ATA'	'AAT'	'TCA'	'GTC'	'TCC'] bb2573 ['A00253:692:HN5HLDSX3:2:1238:27543:19257'	'A00253:692:HN5HLDSX3:2:2445:11903:20353'	'A00808:1041:HNC2HDSX3:2:1559:30472:31782'	'A00808:1041:HNC2HDSX3:2:1566:22272:28792'	'A00808:1041:HNC2HDSX3:2:2622:21477:5776'	'A00808:1041:HNC2HDSX3:2:2622:21603:5963'	'A00808:1041:HNC2HDSX3:2:2644:3106:10285'	'A00253:692:HN5HLDSX3:2:1175:23565:8453']
CCTGGCCTGGACGTGTGTTTACTCGCTGAC CTCCCTCCGCCCGCTGTTTACTCGCTGACT TGGCCTGGACGTGTGGCGGTGCGCAGCGCG 3 -2.0 0 812 1372 560 ['Unknown'] 3 ['CCT'	'CGC'	'GCC'	'CTG'	'TGT'	'GAC'] bb2573 ['A00253:692:HN5HLDSX3:2:2607:8829:12336'	'A00808:1041:HNC2HDSX3:2:1639:21341:4789'	'A00253:692:HN5HLDSX3:2:1175:6280:16752']
TGCGGGTATCTACATATAGTCGTTCCTGCA CGGCCAACATAAATCATATAGACGTTCCTG TGCGGGTATCTACATTCGGTATTCTAGAAA 2 2.0 0.2 146814 147175 361 ['Unknown'] 4 ['ACAT'	'TAGA'] bb2573 ['A00808:1041:HNC2HDSX3:2:1216:26793:25880'	'A00253:692:HN5HLDSX3:2:1175:5801:20118']
TGCTTAACCTGGACACCGCCAAATTGCCTA TACCCGCTGTATCAACACCGCCAAATTGCC TGCTTAACCTGGACAGGTCTCGTGTTCCAA 4 2.0 0.4 140256 140561 305 ['Unknown'] 4 ['CCAA'] bb2573 ['A00253:692:HN5HLDSX3:2:2363:12879:3411'	'A00253:692:HN5HLDSX3:2:2363:10990:6151'	'A00253:692:HN5HLDSX3:2:2623:14434:15311'	'A00253:692:HN5HLDSX3:2:1175:1488:21136']
AGTCATGAGAACGTCAGACGGGAAGTTGCA TCGGAGCGCAGATTTCAGACGGGAAGTTGC AGTCATGAGAACGTCCTGGGGTCTCGTGGC 2 2.0 0.4 152752 153317 565 ['Unknown'] 3 ['TCG'	'GAG'	'AGA'	'TCA'	'ACG'	'GGG'	'GAA'	'AGT'] bb2573 ['A00253:692:HN5HLDSX3:2:2174:3468:19179'	'A00253:692:HN5HLDSX3:2:1175:2202:21151']
CTTTTTGTACACCTCTTAGATCGTGTTGTC AAAATTATCAGTCATTAGATCGTGTTGTCT TTTGTACACCTCTTATAAGGTTAGTATCCG 2 -2.0 0.1 97356 97683 327 ['Unknown'] 4 ['TTAT'	'TATC'	'TTAG'	'TTGT'] bb2573 ['A00253:692:HN5HLDSX3:2:2205:2248:4633'	'A00253:692:HN5HLDSX3:2:1175:17734:21402']
ACCAATAGGCGACGCAATCTACATCTTTCA ATAAAAGGACTTATAATCTACATCTTTCAG CCAATAGGCGACGCATCTCGAATTAAGTAT 4 2.0 0 44861 45167 306 ['Unknown'] 5 ['CATCT'] bb2573 ['A00808:1041:HNC2HDSX3:2:1313:9118:11616'	'A00808:1041:HNC2HDSX3:2:1313:9136:11616'	'A00808:1041:HNC2HDSX3:2:2455:14271:24612'	'A00253:692:HN5HLDSX3:2:1175:10899:35336']
AGGGGCGTGTCAAATAAGCCGAATGGGAAA ATATCGACTAAAACAAGCCGAATGGGAAAC GGGCGTGTCAAATAACGTGTTGCCTTTTTG 2 2.0 0.7 131372 131760 388 ['Unknown'] 3 ['ATA'	'TAA'	'AAA'	'AAC'	'CAA'	'GCC'	'AAT'	'GGG'] bb2573 ['A00808:1041:HNC2HDSX3:2:1631:16514:8422'	'A00253:692:HN5HLDSX3:2:1175:10999:36010']
ATTTTGATACTCTATTTAGCGGAGTATGAG GAGGATCAGAAATCTTAGCGGAGTATGAGC TTGATACTCTATTTATGGTTTCCTCTATCG 3 2.0 0.5 19853 20768 915 ['Unknown'] 4 ['TATG'] bb2573 ['A00253:692:HN5HLDSX3:2:2270:23204:12712'	'A00253:692:HN5HLDSX3:2:2452:22679:9204'	'A00253:692:HN5HLDSX3:2:1175:12364:36057']
AACTTCAATAAACAGTGTATGCTACAACGG CCATGTGTACTGCTTGTATGCTACAACGGC CTTCAATAAACAGTGATCTGTACGAAGCAT 6 -2.0 0.3 9099 9416 317 ['Unknown'] 5 ['TGTAC'] bb2573 ['A00253:692:HN5HLDSX3:2:1176:20320:13103'	'A00808:1041:HNC2HDSX3:2:1262:9281:34601'	'A00808:1041:HNC2HDSX3:2:2131:1253:18505'	'A00808:1041:HNC2HDSX3:2:2421:11623:21559'	'A00808:1041:HNC2HDSX3:2:2614:21368:21559'	'A00253:692:HN5HLDSX3:2:1176:20383:7545']
CACCGGCCTCAATATGTCATACATTCTATG TGTTGTCGTGTCCGGTCATACATTCTATGT CACCGGCCTCAATATACCACGACCGACAGA 2 -2.0 0 8760 9245 485 ['Unknown'] 4 ['CCGG'	'ATAC'] bb2573 ['A00808:1041:HNC2HDSX3:2:1247:13313:35853'	'A00253:692:HN5HLDSX3:2:1176:28185:13448']
CACTGACTCGGATGGCAAGAGGTGTTGCGC AGAATCCCCGAACCATGGCAAGAGGTGTTG CACTGACTCGGATGGGAGTCCTGTTTTTAT 4 -2.0 0.3 157130 157536 406 ['Unknown'] 4 ['ATGG'	'TGTT'] bb2573 ['A00808:1041:HNC2HDSX3:2:1667:4300:21997'	'A00808:1041:HNC2HDSX3:2:1667:4191:22122'	'A00808:1041:HNC2HDSX3:2:1667:4444:23406'	'A00253:692:HN5HLDSX3:2:1176:32759:24064']
GTATTGTCGTGCTTTGAAAGTTTTTGCAGA CAATGTGACACATATTTGAAAGTTTTTGCA GTATTGTCGTGCTTTACTACACGCACCAAT 2 -2.0 0.5 108422 110333 1911 ['Unknown'] 4 ['CAAT'	'ACAC'	'TATT'] bb2573 ['A00253:692:HN5HLDSX3:2:1350:2853:16611'	'A00253:692:HN5HLDSX3:2:1177:8250:2628']
ACCCCCCCCATCCATAAGTTAGCCACGAGT AAGAAGATACTCTGCATAAGTTAGCCACGA ACCCCCCCCATCCATGAAGGGGCGTGTCAA 2 2.0 0 130779 131741 962 ['Unknown'] 4 ['GAAG'] bb2573 ['A00253:692:HN5HLDSX3:2:1642:8504:6574'	'A00253:692:HN5HLDSX3:2:1177:4508:11177']
TATCGATATCAATCAAGGAGTTGCCATCCC CGTTTAGCGTTAAACAAGGAGTTGCCATCC TATCGATATCAATCATAATGGATACCAACA 5 2.0 0.2 20021 20522 501 ['Unknown'] 4 ['AACA'] bb2573 ['A00253:692:HN5HLDSX3:2:1478:23574:8813'	'A00253:692:HN5HLDSX3:2:2235:14769:2738'	'A00253:692:HN5HLDSX3:2:2235:14199:4382'	'A00253:692:HN5HLDSX3:2:2235:13810:10316'	'A00253:692:HN5HLDSX3:2:1177:14886:23610']
CGTGCTCCTCTTACAATGTGGCGTTGAGCC ATATGAAGATATTTAATGTGGCGTTGAGCC CGTGCTCCTCTTACACACGAAGAAATGGAC 19 2.0 0 131794 132226 432 ['Unknown'] 5 ['GAAGA'] bb2573 ['A00253:692:HN5HLDSX3:2:1417:26512:33724'	'A00253:692:HN5HLDSX3:2:1417:26259:34162'	'A00253:692:HN5HLDSX3:2:1613:24144:36010'	'A00253:692:HN5HLDSX3:2:2241:18801:18991'	'A00253:692:HN5HLDSX3:2:2346:32244:2440'	'A00253:692:HN5HLDSX3:2:2459:22752:16125'	'A00808:1041:HNC2HDSX3:2:1130:1696:14418'	'A00808:1041:HNC2HDSX3:2:1146:6370:21261'	'A00808:1041:HNC2HDSX3:2:1146:6415:21339'	'A00808:1041:HNC2HDSX3:2:1344:31702:23860'	'A00808:1041:HNC2HDSX3:2:1408:18385:28792'	'A00808:1041:HNC2HDSX3:2:1408:16658:29309'	'A00808:1041:HNC2HDSX3:2:1408:16767:29403'	'A00808:1041:HNC2HDSX3:2:2121:8784:6684'	'A00808:1041:HNC2HDSX3:2:2228:32452:13228'	'A00808:1041:HNC2HDSX3:2:2413:25898:35133'	'A00808:1041:HNC2HDSX3:2:2439:15176:17440'	'A00808:1041:HNC2HDSX3:2:2439:5258:24972'	'A00253:692:HN5HLDSX3:2:1177:15980:25066']
TATCCGTATCGAGATATCGGAATGCGCCAG ATTGGCTGCAAACTATATCGGAATGCGCCA TATCCGTTTCGAGATGGAAAGTGGGTCCGC 9 -2.0 0.3 8862 9769 907 ['Unknown'] 4 ['TATC'	'GGAA'] bb2573 ['A00253:692:HN5HLDSX3:2:1672:20871:32816'	'A00253:692:HN5HLDSX3:2:2475:9688:25755'	'A00808:1041:HNC2HDSX3:2:1652:23556:3020'	'A00808:1041:HNC2HDSX3:2:2165:20410:5744'	'A00808:1041:HNC2HDSX3:2:2165:20329:12273'	'A00808:1041:HNC2HDSX3:2:2165:20464:12352'	'A00808:1041:HNC2HDSX3:2:2165:20265:12602'	'A00808:1041:HNC2HDSX3:2:2165:19967:13589'	'A00253:692:HN5HLDSX3:2:1177:16821:35822']
AACTTTCGCCATGTGAACGTCCCCGCTACA AAAAACAAAGACAATGAACGTCCCCGCTAC AACTTTCGCCATGTGTACTGCTTGTATGCT 13 -2.0 0.5 8627 9091 464 ['Unknown'] 3 ['AAC'	'ATG'	'CGC'	'GCT'	'TAC'] bb2573 ['A00253:692:HN5HLDSX3:2:1349:25183:34835'	'A00253:692:HN5HLDSX3:2:1534:19922:10473'	'A00253:692:HN5HLDSX3:2:1653:26802:26459'	'A00253:692:HN5HLDSX3:2:2372:15492:25504'	'A00253:692:HN5HLDSX3:2:2609:9353:14246'	'A00253:692:HN5HLDSX3:2:2609:8169:15295'	'A00253:692:HN5HLDSX3:2:2654:25446:7733'	'A00808:1041:HNC2HDSX3:2:2168:1796:6887'	'A00808:1041:HNC2HDSX3:2:2168:1515:7404'	'A00808:1041:HNC2HDSX3:2:2278:6063:32910'	'A00808:1041:HNC2HDSX3:2:2605:27145:32972'	'A00808:1041:HNC2HDSX3:2:2610:5882:27336'	'A00253:692:HN5HLDSX3:2:1177:8250:36135']
AAACTTTAAAGCATTCTGCTACAACGACGA ACGTTCCTGCAGGACATTCTGCTACAACGA AAACTTTAAAGCATTAGTATATCACGTGGG 5 2.0 0.6000000000000001 146835 147328 493 ['Unknown'] 4 ['ACGT'	'CATT'] bb2573 ['A00253:692:HN5HLDSX3:2:1232:3079:33191'	'A00253:692:HN5HLDSX3:2:2264:14678:27477'	'A00253:692:HN5HLDSX3:2:2571:32108:7999'	'A00808:1041:HNC2HDSX3:2:2121:3857:28839'	'A00253:692:HN5HLDSX3:2:1178:18991:12430']
ATGATCGCGGTCCTATAAGGCTTCCCGTCA GGGGGGGCAACTCGTAAGGCTTCCCGTCAC GATCGCGGTCCTATATTGTGGAACTGTCCC 5 -2.0 0.1 11211 12598 1387 ['Unknown'] 4 ['AACT'	'TCCC'] bb2573 ['A00253:692:HN5HLDSX3:2:2120:22733:13056'	'A00808:1041:HNC2HDSX3:2:2136:29848:22936'	'A00808:1041:HNC2HDSX3:2:2141:4634:32221'	'A00808:1041:HNC2HDSX3:2:2209:29767:5478'	'A00253:692:HN5HLDSX3:2:1178:2627:19257']
TACATATCTATAGCCTGAACTTGGGATTAT GGAAAGTCCCAGAATGAACTTGGGATTATA ATATCTATAGCCTGATGATACATCTCAAAT 2 -2.0 0.2 10224 10635 411 ['Unknown'] 4 ['ATGA'	'TATA'] bb2573 ['A00253:692:HN5HLDSX3:2:2434:5195:19132'	'A00253:692:HN5HLDSX3:2:1178:9290:25911']
CAAACCTAAACATGAACGTCCCCGCTACAC GAAAAACAAAGACAATGAACGTCCCCGCTA CAAACCTAAACATGACGTCACACCGAACAG 9 -2.0 0.3 8626 9051 425 ['Unknown'] 5 ['AAACA'	'ACGTC'] bb2573 ['A00253:692:HN5HLDSX3:2:1311:28556:27367'	'A00253:692:HN5HLDSX3:2:2249:1235:32784'	'A00808:1041:HNC2HDSX3:2:1232:14416:26115'	'A00808:1041:HNC2HDSX3:2:1232:14244:26631'	'A00808:1041:HNC2HDSX3:2:2169:10691:18004'	'A00808:1041:HNC2HDSX3:2:2169:10719:18020'	'A00808:1041:HNC2HDSX3:2:2435:27462:33395'	'A00808:1041:HNC2HDSX3:2:2644:17707:3787'	'A00253:692:HN5HLDSX3:2:1178:32850:32675']
CGGGGTTGAAAATGTCGTCCATGTTCCGTA AGAATATATCGTGCAATGTCGTCCATGTTC CGGGGTTGAAAATGTACATGGTGCCACCGG 2 -2.0 0 48278 49258 980 ['Unknown'] 5 ['AATGT'] bb2573 ['A00253:692:HN5HLDSX3:2:1474:25599:3552'	'A00253:692:HN5HLDSX3:2:1178:17725:32941']
TATGGTCGGATCAAAGCAGAACCTAAATCA TAACTTCTAGCGGTGCAGAACCTAAATCAG TATGGTCGGATCAAAACTGCAGTGAGTAAC 2 -2.0 0.4 75690 76700 1010 ['Unknown'] 5 ['TGCAG'] bb2573 ['A00808:1041:HNC2HDSX3:2:1421:3043:8829'	'A00253:692:HN5HLDSX3:2:1178:23185:34538']
CCGATCTTATTTATGCAACAGAGCAGCACT TACGAGCTGCCGTACAACAGAGCAGCACTA TCTTATTTATGCAACTACGGTCTGGCGTCA 4 2.0 0.1 16077 16324 247 ['Unknown'] 4 ['TACG'	'CAAC'	'ACTA'] bb2573 ['A00253:692:HN5HLDSX3:2:1262:5204:20650'	'A00808:1041:HNC2HDSX3:2:2112:29044:30937'	'A00808:1041:HNC2HDSX3:2:2667:5168:25848'	'A00253:692:HN5HLDSX3:2:1178:25256:35493']
ATATGGAACTTAATGAGAGCTATTACCGAA CGGAGTATGAGCGCAGAGCTATTACCGAAG TATGGAACTTAATGATACAAGTATGTTATA 2 -2.0 0 19871 21448 1577 ['Unknown'] 6 ['AGTATG'] bb2573 ['A00253:692:HN5HLDSX3:2:2271:15953:27868'	'A00253:692:HN5HLDSX3:2:1201:4336:2707']
AAACGCTTCAACATACATTGAACATACACG TCTTTCCACTTAGTCATTGAACATACACGA AAACGCTTCAACATATACATTGTTTCTAAG 2 -2.0 0 62626 63072 446 ['Unknown'] 6 ['AACATA'] bb2573 ['A00808:1041:HNC2HDSX3:2:2107:18665:11209'	'A00253:692:HN5HLDSX3:2:1201:23357:6621']
ACGACGCGATTACTAAGAGGAAATATCTTC CAATCCGTCACTTTTAAGAGGAAATATCTC ACGACGCGATTACTACGAAGTTTACAGTTC 2 2.0 0.30000000000000004 104091 105042 951 ['Unknown'] 4 ['TTTA'] bb2573 ['A00808:1041:HNC2HDSX3:2:1632:2121:36855'	'A00253:692:HN5HLDSX3:2:1201:16043:9799']
TAGATTGGTTGAATACAGTAACCACATCAT ATCCTGACACGTGCACAGTAACCACATCAT TAGATTGGTTGAATAAACGTGTCATCGAGT 2 2.0 0.4 96233 96792 559 ['Unknown'] 5 ['ACGTG'] bb2573 ['A00253:692:HN5HLDSX3:2:1521:4598:4852'	'A00253:692:HN5HLDSX3:2:1201:24478:15515']
AACCAGCTTCACCAATCACATCGTTGTAGT ATAGTACTCGCCCCTCACATCGTTGTAGTA CAGCTTCACCAATCAGCTTATCTAGACATC 4 2.0 0 44920 45387 467 ['Unknown'] 5 ['ACATC'] bb2573 ['A00253:692:HN5HLDSX3:2:1368:3803:13683'	'A00808:1041:HNC2HDSX3:2:1678:18521:14309'	'A00808:1041:HNC2HDSX3:2:2607:14461:19179'	'A00253:692:HN5HLDSX3:2:1201:32000:16047']
CAGATCGGTTGTCTATTAGGGCCAATTCTA GTTACGCTCGAAACATTAGGGCCAATTCTA CAGATCGGTTGTCTACTTCGAGTATGATTG 2 2.0 0.1 16169 16588 419 ['Unknown'] 4 ['TCGA'	'TCTA'] bb2573 ['A00808:1041:HNC2HDSX3:2:1111:7193:26631'	'A00253:692:HN5HLDSX3:2:1201:15718:24956']
GGTATGCAGAATGGCGACCTATAAATGTAG TCGGTTTGTCGTCTATGGCGACCTATAAAT GGTATGCAGAATGGCCTACTTTCCAATCAT 2 -2.0 0.5 34869 35167 298 ['Unknown'] 5 ['ATGGC'] bb2573 ['A00808:1041:HNC2HDSX3:2:1404:7600:21512'	'A00253:692:HN5HLDSX3:2:1201:31177:28025']
GACTTGAGACATTCAAAGGTTTTATATCGA CCTGCAGGACCTCCCAAAGGTTTTATATCG GACTTGAGACATTCACTTGCCAAGTTTACC 2 2.0 0.1 19660 20839 1179 ['Unknown'] 4 ['CCAA'	'GTTT'	'TTTA'] bb2573 ['A00253:692:HN5HLDSX3:2:1322:19027:26835'	'A00253:692:HN5HLDSX3:2:1202:29270:16016']
TTTTTGACGGCTATGAGTCAACCCACAAGA CATTTGATATCCAAATGAGTCAACCCACAA TTTTGACGGCTATGTCCGTCTTCTTAAATA 4 -2.0 0.1 36956 37257 301 ['Unknown'] 5 ['TTTGA'] bb2573 ['A00808:1041:HNC2HDSX3:2:1158:13250:20713'	'A00808:1041:HNC2HDSX3:2:1158:13205:20791'	'A00808:1041:HNC2HDSX3:2:2238:6497:10269'	'A00253:692:HN5HLDSX3:2:1202:24053:24173']
ATCTAATTCTTCATTTAGGGCTGTTCCTAT CTTACTTGCAGTAGTAGGGCTGTTCCTATG TCTAATTCTTCATTTGTTCGCGGAGGATCT 2 -2.0 0 111101 111434 333 ['Unknown'] 5 ['TGTTC'] bb2573 ['A00253:692:HN5HLDSX3:2:2108:31720:34006'	'A00253:692:HN5HLDSX3:2:1202:7654:28025']
TCGCCTTTAGAAGCACCAGCTCCTTTACCA CGCCGCGATTCCGACACCAGCTCCTTTACC TCGCCTTTAGAAGCAAAACTGACAGCCTTA 2 2.0 0 58921 60095 1174 ['Unknown'] 6 ['CCTTTA'] bb2573 ['A00808:1041:HNC2HDSX3:2:1561:10276:13119'	'A00253:692:HN5HLDSX3:2:1203:12246:8797']
ATTGGCTGCAAACTAGAAAAACAAAGACAA ACATTCAAAATAATTAGAAAAACAAAGACA ATTGGCTGCAAACTATATCGGAATGCGCCA 2 -2.0 0.2 8610 8862 252 ['Unknown'] 4 ['CAAA'	'AAAC'] bb2573 ['A00808:1041:HNC2HDSX3:2:1170:19325:11851'	'A00253:692:HN5HLDSX3:2:1203:5656:9752']
TTGTCTAGATTTTCAATACACGTAGAAGCA TAGCAGAGATGAAGCAATACACGTAGAAGC TTGTCTAGATTTTCATCATGTCAATATAAC 3 2.0 0.5 96955 97317 362 ['Unknown'] 5 ['CAATA'] bb2573 ['A00253:692:HN5HLDSX3:2:1505:30418:5760'	'A00253:692:HN5HLDSX3:2:2108:13521:9126'	'A00253:692:HN5HLDSX3:2:1203:19434:22310']
ATATTTATACAAGTCATGTCCCATCTTCAG AACGCACGTTGTATATGTCCCATCTTCAGA ATTTATACAAGTCATATACTGGGCTGAAGT 2 -2.0 0.2 87963 88472 509 ['Unknown'] 4 ['TATA'	'ATAT'] bb2573 ['A00253:692:HN5HLDSX3:2:1658:24026:19680'	'A00253:692:HN5HLDSX3:2:1203:20663:29136']
GCCGCAATCGTGACAATGTAGTTGATTGCG TAAAATTTAAGTTCATGTAGTTGATTGCGG GCAATCGTGACAATGAGGTAGCATTTTTCT 7 -2.0 0 61519 62243 724 ['Unknown'] 4 ['ATTT'	'GTAG'] bb2573 ['A00808:1041:HNC2HDSX3:2:1124:3432:4366'	'A00808:1041:HNC2HDSX3:2:2374:27145:8296'	'A00808:1041:HNC2HDSX3:2:2423:27001:2534'	'A00808:1041:HNC2HDSX3:2:2446:32045:5134'	'A00808:1041:HNC2HDSX3:2:2563:10538:34648'	'A00808:1041:HNC2HDSX3:2:2564:11767:3396'	'A00253:692:HN5HLDSX3:2:1203:5339:31469']
TTGATTACGTACATACATTGTTTTATAAGG TCCTGTATTTGTTCCATACATTGCTTTATA TTGTTTACGTACATAGATATCATGGGACCA 3 2.0 0 142069 142845 776 ['Unknown'] 5 ['TTGTT'	'TACAT'] bb2573 ['A00253:692:HN5HLDSX3:2:1270:22516:31626'	'A00253:692:HN5HLDSX3:2:1271:21368:28322'	'A00253:692:HN5HLDSX3:2:1204:11912:11443']
TGGAATAACATAACATAGATACTCTACATA AGTAGGTAAAGATTATAGATACTCTACATA TGGAATAACATAACAGCATCATTTCAACGT 2 2.0 0.2 15937 16463 526 ['Unknown'] 5 ['ACATA'] bb2573 ['A00253:692:HN5HLDSX3:2:1538:30020:12148'	'A00253:692:HN5HLDSX3:2:1204:31006:17613']
ATTCGTCAATAAATGTTACATATCTATAGC CACATTCAATCAACATGTTACATATCTATA ATTCGTCAATAAATGAAAGTTTCATGTCGT 17 -2.0 0.4 10614 11051 437 ['Unknown'] 5 ['TCAAT'	'CATGT'] bb2573 ['A00253:692:HN5HLDSX3:2:1208:4363:7733'	'A00253:692:HN5HLDSX3:2:1503:25717:15311'	'A00253:692:HN5HLDSX3:2:1566:11921:23703'	'A00253:692:HN5HLDSX3:2:2356:15655:28166'	'A00253:692:HN5HLDSX3:2:2375:6840:7983'	'A00253:692:HN5HLDSX3:2:2458:29640:12148'	'A00253:692:HN5HLDSX3:2:2543:12626:29904'	'A00808:1041:HNC2HDSX3:2:1156:25391:30185'	'A00808:1041:HNC2HDSX3:2:1363:3830:13197'	'A00808:1041:HNC2HDSX3:2:1527:18439:27633'	'A00808:1041:HNC2HDSX3:2:2228:11758:22639'	'A00808:1041:HNC2HDSX3:2:2229:12536:6981'	'A00808:1041:HNC2HDSX3:2:2229:12246:8766'	'A00808:1041:HNC2HDSX3:2:2353:27407:25911'	'A00808:1041:HNC2HDSX3:2:2458:12491:34115'	'A00808:1041:HNC2HDSX3:2:2459:13223:11710'	'A00253:692:HN5HLDSX3:2:1204:13169:25457']
AGAAATGTGGACTGATATCATTGAGTAATT CGACATGTTTGATTTATCATTGAGTAATTA TGTGGACTGATATCAATCCTCCATCTAGGA 2 2.0 0 14176 14709 533 ['Unknown'] 5 ['TATCA'] bb2573 ['A00253:692:HN5HLDSX3:2:1204:17400:29183'	'A00253:692:HN5HLDSX3:2:1204:17400:28776']
CTGTACCTCTCCATCTTTCAGCAATACTCT GGACTTATAATCTACATCTTTCAGCAATAC CTGTACCTCTCCATCAGACGCGAAAGATGC 20 2.0 0 44867 45346 479 ['Unknown'] 4 ['CATC'	'TCAG'] bb2573 ['A00253:692:HN5HLDSX3:2:1621:20817:24612'	'A00253:692:HN5HLDSX3:2:2113:3468:36902'	'A00253:692:HN5HLDSX3:2:2171:10167:22482'	'A00808:1041:HNC2HDSX3:2:1211:15121:28463'	'A00808:1041:HNC2HDSX3:2:1211:15383:28604'	'A00808:1041:HNC2HDSX3:2:1211:15393:28682'	'A00808:1041:HNC2HDSX3:2:1212:16107:13041'	'A00808:1041:HNC2HDSX3:2:1222:12635:11945'	'A00808:1041:HNC2HDSX3:2:1253:22354:7827'	'A00808:1041:HNC2HDSX3:2:1517:2049:3756'	'A00808:1041:HNC2HDSX3:2:1644:17942:18035'	'A00808:1041:HNC2HDSX3:2:1644:17752:18051'	'A00808:1041:HNC2HDSX3:2:1645:19036:23187'	'A00808:1041:HNC2HDSX3:2:1645:18991:23390'	'A00808:1041:HNC2HDSX3:2:2127:26178:18521'	'A00808:1041:HNC2HDSX3:2:2165:26124:18959'	'A00808:1041:HNC2HDSX3:2:2510:28917:7889'	'A00808:1041:HNC2HDSX3:2:2553:32325:32675'	'A00808:1041:HNC2HDSX3:2:2553:32515:32753'	'A00253:692:HN5HLDSX3:2:1204:8169:32393']
ATCTGCAGCAGTCTCTGGCATCACCCGCAG ACTGTACAAGACTTTGGCATCACCCGCAGT TCTGCAGCAGTCTCTATAAAAGTTACTAAT 3 -2.0 0.5 75772 76184 412 ['Unknown'] 5 ['GCAGT'] bb2573 ['A00808:1041:HNC2HDSX3:2:2103:11360:18443'	'A00808:1041:HNC2HDSX3:2:2103:8802:28447'	'A00253:692:HN5HLDSX3:2:1205:18521:18067']
CATCTTCCCTACATGCACTGCCTTTCCCGG TCATCAACGGGACTCATGCACTGCCTTTCC CATCTTCCCTACATGGCGATTTTTGATGTG 3 2.0 0 150427 150619 192 ['Unknown'] 4 ['CATC'	'CATG'	'TTCC'] bb2573 ['A00808:1041:HNC2HDSX3:2:1610:2917:24862'	'A00808:1041:HNC2HDSX3:2:1610:3034:24878'	'A00253:692:HN5HLDSX3:2:1205:6741:23657']
TCCATATGGAAACATGTGTTCGATATTCTC TGTATCGTAGTAACCATGTGTTCGATATTC TCCATATGGAAACATTTCCTCCCTATTCGG 3 2.0 0 100761 101213 452 ['Unknown'] 5 ['TATTC'] bb2573 ['A00253:692:HN5HLDSX3:2:2245:21956:12618'	'A00253:692:HN5HLDSX3:2:2659:15402:19492'	'A00253:692:HN5HLDSX3:2:1205:29713:27023']
CTGGAGAATAGGTGATCGTCATCATTGATG TATCGGGGGTTAGTTCGTCATCATTGATGA CTGGAGAATAGGTGAAGCAGCGGATTTAGT 2 2.0 0.4 138129 138628 499 ['Unknown'] 5 ['TTAGT'] bb2573 ['A00808:1041:HNC2HDSX3:2:2319:20193:7874'	'A00253:692:HN5HLDSX3:2:1205:12509:29669']
GTTTCTACTACACCATACATGCTCAAACCT AGTTCCATTTTTCTTACATGCTCAAACCTA TCTCGTTTCTACTACGCCATGTTACAAAGT 7 -2.0 0.4 9029 9658 629 ['Unknown'] 5 ['TTTCT'	'TTACA'] bb2573 ['A00253:692:HN5HLDSX3:2:1244:16595:14262'	'A00253:692:HN5HLDSX3:2:2203:15718:17660'	'A00253:692:HN5HLDSX3:2:2203:15537:17722'	'A00808:1041:HNC2HDSX3:2:1626:10728:30342'	'A00808:1041:HNC2HDSX3:2:2154:22372:30467'	'A00808:1041:HNC2HDSX3:2:2467:9805:36980'	'A00253:692:HN5HLDSX3:2:1206:26865:4679']
CGACGCGCCATCCTATGCAAACATTATCTT CGCATTGCGCTCACTGCAAACATTATCTTG ACGCGCCATCCTATGATAAACTTCACGGAA 4 -2.0 0.4 38194 38830 636 ['Unknown'] 4 ['GCGC'	'TCAC'	'AAAC'] bb2573 ['A00253:692:HN5HLDSX3:2:1206:1877:16423'	'A00253:692:HN5HLDSX3:2:2470:1633:16438'	'A00808:1041:HNC2HDSX3:2:1117:31620:1078'	'A00253:692:HN5HLDSX3:2:1206:1832:15875']
GGCGCAGCACTGAATCAGATCCCCGTGCAC CATCACCCGTCCCGCAGATCCCCGTGCACG GGCGCAGCACTGAATAAACCCGCGGGGCCC 3 2.0 0.3 1545 1750 205 ['Unknown'] 5 ['ACCCG'	'CCCGC'	'CGCAG'] bb2573 ['A00253:692:HN5HLDSX3:2:1206:30327:18693'	'A00253:692:HN5HLDSX3:2:2613:11143:17253'	'A00253:692:HN5HLDSX3:2:1206:30662:18427']
CTACATGCATATAAGGCTGATTTCTCTAAC GCCTGCCGCCGTTTGCTGATTTCTCTAACA ATGCATATAAGGCTGGTCTCAAAACAGGGA 2 2.0 0.5 95549 96116 567 ['Unknown'] 4 ['GCTG'	'TCTC'	'AACA'] bb2573 ['A00808:1041:HNC2HDSX3:2:1145:15980:13009'	'A00253:692:HN5HLDSX3:2:1206:18412:21386']
AGAAGGGTTTCTTTCTGTTAAGGGTCATTG GATTTATTCTCAGTTGTTAAGGTTCATTGT AAGGGTTTCTTTCTGCCGTAGTATTTATCA 7 -2.0 0.2 10494 10889 395 ['Unknown'] 6 ['ATTTAT'] bb2573 ['A00253:692:HN5HLDSX3:2:1206:26313:27023'	'A00253:692:HN5HLDSX3:2:1309:28311:27445'	'A00253:692:HN5HLDSX3:2:1563:29387:14340'	'A00253:692:HN5HLDSX3:2:1631:5900:13056'	'A00253:692:HN5HLDSX3:2:2661:17616:21449'	'A00808:1041:HNC2HDSX3:2:2370:20374:33144'	'A00253:692:HN5HLDSX3:2:1206:26051:26130']
ACGAGGGGGTTATTCCGTTATAATCCAACG TAGGGTGTTGTTCCTCCGTTATAATCCAAC ACGAGGGGGTTATTCGATGAATATCCCAAA 2 -2.0 0 147424 148040 616 ['Unknown'] 5 ['GTTAT'] bb2573 ['A00253:692:HN5HLDSX3:2:2317:11044:4304'	'A00253:692:HN5HLDSX3:2:1206:27887:27179']
TGGCCCAGTTCCCGTCGGAACGTCGGACAT CCAATACTACTCACCGGAACGTCGGACATG GGCCCAGTTCCCGTCTATGTAGAGGAAATG 52 -2.480769230769231 0.8 154587 155135 548 ['Unknown'] 4 ['GGAA'	'CGTC'] bb2573 ['A00253:692:HN5HLDSX3:2:1321:18105:33724'	'A00253:692:HN5HLDSX3:2:1454:9833:11631'	'A00253:692:HN5HLDSX3:2:1458:29523:20462'	'A00253:692:HN5HLDSX3:2:1524:1533:26537'	'A00253:692:HN5HLDSX3:2:1564:31403:30264'	'A00253:692:HN5HLDSX3:2:1620:18123:6950'	'A00253:692:HN5HLDSX3:2:1621:17336:4460'	'A00253:692:HN5HLDSX3:2:2125:19298:7200'	'A00253:692:HN5HLDSX3:2:2125:19370:8703'	'A00253:692:HN5HLDSX3:2:2310:5981:30420'	'A00253:692:HN5HLDSX3:2:2335:20645:35650'	'A00253:692:HN5HLDSX3:2:2336:23402:4225'	'A00253:692:HN5HLDSX3:2:2404:4001:29778'	'A00253:692:HN5HLDSX3:2:2536:10474:9831'	'A00253:692:HN5HLDSX3:2:2671:15049:17033'	'A00808:1041:HNC2HDSX3:2:1139:14769:31266'	'A00808:1041:HNC2HDSX3:2:1172:14299:22216'	'A00808:1041:HNC2HDSX3:2:1232:25780:10848'	'A00808:1041:HNC2HDSX3:2:1268:21983:24158'	'A00808:1041:HNC2HDSX3:2:1317:7012:1141'	'A00808:1041:HNC2HDSX3:2:1328:29414:1266'	'A00808:1041:HNC2HDSX3:2:1369:27642:9283'	'A00808:1041:HNC2HDSX3:2:1451:15772:17785'	'A00808:1041:HNC2HDSX3:2:1465:27688:31782'	'A00808:1041:HNC2HDSX3:2:1466:19723:31391'	'A00808:1041:HNC2HDSX3:2:1513:2998:16423'	'A00808:1041:HNC2HDSX3:2:1524:10212:14231'	'A00808:1041:HNC2HDSX3:2:1524:10357:14450'	'A00808:1041:HNC2HDSX3:2:1541:5294:23093'	'A00808:1041:HNC2HDSX3:2:1541:6036:23281'	'A00808:1041:HNC2HDSX3:2:1544:8024:6026'	'A00808:1041:HNC2HDSX3:2:1554:20066:17707'	'A00808:1041:HNC2HDSX3:2:1650:17824:2519'	'A00808:1041:HNC2HDSX3:2:1654:1606:34616'	'A00808:1041:HNC2HDSX3:2:1664:6551:14685'	'A00808:1041:HNC2HDSX3:2:2102:5791:23547'	'A00808:1041:HNC2HDSX3:2:2120:8983:26694'	'A00808:1041:HNC2HDSX3:2:2141:22607:30718'	'A00808:1041:HNC2HDSX3:2:2171:2184:12884'	'A00808:1041:HNC2HDSX3:2:2225:13395:21371'	'A00808:1041:HNC2HDSX3:2:2225:12219:33646'	'A00808:1041:HNC2HDSX3:2:2227:10493:29371'	'A00808:1041:HNC2HDSX3:2:2231:17472:21104'	'A00808:1041:HNC2HDSX3:2:2303:16369:28463'	'A00808:1041:HNC2HDSX3:2:2316:7744:20979'	'A00808:1041:HNC2HDSX3:2:2449:16559:28604'	'A00808:1041:HNC2HDSX3:2:2460:30617:8735'	'A00808:1041:HNC2HDSX3:2:2546:18674:8500'	'A00808:1041:HNC2HDSX3:2:2557:1163:33379'
TAAAATTATCAGTCAGAGATGAAGTAATAC AATAATTTGATTAGCAGAGATGAAGCAATA TAAAATTATCAGTCATTAGATCGTGTTGTC 3 2.0 0.5 96944 97355 411 ['Unknown'] 5 ['ATTAG'] bb2573 ['A00808:1041:HNC2HDSX3:2:1111:29658:25582'	'A00808:1041:HNC2HDSX3:2:2367:5376:15687'	'A00253:692:HN5HLDSX3:2:1206:29017:29262']
GCCATCTTGTGGTCTCACGACCGTTGGAGC CGCGGCCCCGCGCGCACGACCGTTGGAGCC CCATCTTGTGGTCTCGGCTTTCTTTTTTCC 2 2.0 0 1185 1584 399 ['Unknown'] 4 ['CGGC'] bb2573 ['A00808:1041:HNC2HDSX3:2:1270:5222:30577'	'A00253:692:HN5HLDSX3:2:1206:24442:30232']
CAAGTTCTTGACCCAACCACGGACGCACGG GGCGTCTTGCAATTCCAACCACGGACGCAC CAAGTTCTTGACCCAGAGCATCTCTAAAAT 2 2.0 0 46951 47481 530 ['Unknown'] 5 ['TCTTG'] bb2573 ['A00253:692:HN5HLDSX3:2:2262:6036:16799'	'A00253:692:HN5HLDSX3:2:1206:10149:33974']
GGGACCTGTAAATCACGACGCCTAGCACCG CGGTATCGCTGTCCTCACGACGCCTAGCAC GGGACCTGTAAATCAAATGGGCGGATTTCA 2 2.0 0 59160 60028 868 ['Unknown'] 4 ['CTGT'] bb2573 ['A00808:1041:HNC2HDSX3:2:1318:32371:20384'	'A00253:692:HN5HLDSX3:2:1206:18846:35884']
ATCCCGAGATATTTATTCCCACAGACCGCA CGGGACCTACGCCATATTCCCACAGACCGC ATCCCGAGATATTTAAGGTATCTTTGAAAT 2 2.0 0.3 143636 143987 351 ['Unknown'] 5 ['ATATT'] bb2573 ['A00808:1041:HNC2HDSX3:2:1478:22598:17080'	'A00253:692:HN5HLDSX3:2:1207:32931:7294']
TTAGATAATGAAAATCATTATATTACAAAC ATGCGTGTAATAGACATTATATTACAAACA AGATAATGAAAATCAACGATTGGCCACAAT 6 2.0 0.3 95114 95856 742 ['Unknown'] 4 ['TAAT'	'ACAA'] bb2573 ['A00253:692:HN5HLDSX3:2:1207:22426:27461'	'A00253:692:HN5HLDSX3:2:2503:31277:4679'	'A00808:1041:HNC2HDSX3:2:2164:15383:13135'	'A00808:1041:HNC2HDSX3:2:2164:15492:13166'	'A00808:1041:HNC2HDSX3:2:2570:4652:15562'	'A00253:692:HN5HLDSX3:2:1207:22073:27195']
TCTGGATACAAGCTTAAAGTGGATTTCGCC TGATATTATTTATTCTTAAAGTGGATTTCG TCTGGATACAAGCTTGTCGCTCCTTTTTTT 2 -2.0 0.2 37161 37438 277 ['Unknown'] 5 ['TGGAT'] bb2573 ['A00808:1041:HNC2HDSX3:2:1371:25699:22670'	'A00253:692:HN5HLDSX3:2:1207:4851:29528']
AGACTGTTAGTTTGACATTGCATCCTACCA ATGCTTGGAGCATTCATTGCATCCTACCAC CTGTTAGTTTGACATCGACTGATATGTTAC 3 2.0 0 101097 101530 433 ['Unknown'] 4 ['CATC'] bb2573 ['A00253:692:HN5HLDSX3:2:1548:19262:12712'	'A00253:692:HN5HLDSX3:2:2105:8603:33270'	'A00253:692:HN5HLDSX3:2:1207:7889:33035']
GTATCCTGCATGAGGATATACATCGGTGAA GCTCTCCCCATCGTAGGATATACATCGGTG GTATCCTGCATGAGGTATGCGGATGAAATC 7 2.0 0.8 146433 147005 572 ['Unknown'] 4 ['GGAT'] bb2573 ['A00253:692:HN5HLDSX3:2:1417:12852:35806'	'A00253:692:HN5HLDSX3:2:1441:7636:19789'	'A00253:692:HN5HLDSX3:2:1452:6587:8578'	'A00253:692:HN5HLDSX3:2:2103:3332:36542'	'A00808:1041:HNC2HDSX3:2:1112:32624:20979'	'A00808:1041:HNC2HDSX3:2:1346:14208:36808'	'A00253:692:HN5HLDSX3:2:1208:24668:10269']
GTTTTACCATATAGGGGGGTCGCGTAGAAA CTCATCTATCCATCTAGGGGGGTCGCGTAG GTTTTACCATATAGGTATGAATGGGCTGAT 19 2.1578947368421053 0.7 47710 48921 1211 ['Unknown'] 4 ['CCAT'	'TAGG'] bb2573 ['A00253:692:HN5HLDSX3:2:1319:16758:28385'	'A00253:692:HN5HLDSX3:2:1321:25473:30389'	'A00253:692:HN5HLDSX3:2:1515:22290:14920'	'A00253:692:HN5HLDSX3:2:1641:24975:24079'	'A00253:692:HN5HLDSX3:2:1651:8097:35556'	'A00253:692:HN5HLDSX3:2:2362:8115:12383'	'A00253:692:HN5HLDSX3:2:2365:16486:33426'	'A00253:692:HN5HLDSX3:2:2434:13485:12195'	'A00253:692:HN5HLDSX3:2:2476:3296:8985'	'A00253:692:HN5HLDSX3:2:2649:15112:28260'	'A00808:1041:HNC2HDSX3:2:1148:18150:16172'	'A00808:1041:HNC2HDSX3:2:1472:5222:1767'	'A00808:1041:HNC2HDSX3:2:2171:3857:25269'	'A00808:1041:HNC2HDSX3:2:2259:12192:28494'	'A00808:1041:HNC2HDSX3:2:2259:24641:30859'	'A00808:1041:HNC2HDSX3:2:2259:24523:31281'	'A00808:1041:HNC2HDSX3:2:2313:16613:5431'	'A00808:1041:HNC2HDSX3:2:2568:16080:11428'	'A00253:692:HN5HLDSX3:2:1208:11668:10426']
GATGGCATGGAATTACATGTAGTGATTGGT ATGGTGAGTGTTTTCATGTAGTGATTGGTT TGGCATGGAATTACAAATGACACTCATATA 2 2.0 0 14515 15197 682 ['Unknown'] 4 ['ATGG'	'TCAT'	'CATG'] bb2573 ['A00808:1041:HNC2HDSX3:2:1142:23737:2675'	'A00253:692:HN5HLDSX3:2:1208:8368:13072']
ATATAAGGGCACCTATTATCGATAATCGGC CCCCTTTGCTTCCGTATTATCGATAATCGG ATATAAGGGCACCTAAAACAGTTTCTAATC 2 -2.0 0.2 8805 11289 2484 ['Unknown'] 5 ['TAATC'] bb2573 ['A00253:692:HN5HLDSX3:2:1561:21667:28745'	'A00253:692:HN5HLDSX3:2:1208:24044:20807']
TACTTCGCAGAGGTACTCTAGCAGAAGTAT TCCCCGTATGTAACAGGTACTCTAGCAGAA TACTTCGCAGAGGTATGAAGTGGGCTTTTT 2 2.0 0.6000000000000001 48365 50809 2444 ['Unknown'] 5 ['GTATG'	'AGGTA'	'GCAGA'] bb2573 ['A00808:1041:HNC2HDSX3:2:1636:32307:2018'	'A00253:692:HN5HLDSX3:2:1208:32371:32315']
ATTGCCAAACGGCCGCAGGCTATCGCAAAC ACGGCCGCACGGTACAGGCAATCGCAAACA GAAAGTTTCATTGCCGCATTAGGGAGTGCT 2 2.0 0.3 119235 119785 550 ['Unknown'] 6 ['GCCGCA'] bb2573 ['A00253:692:HN5HLDSX3:2:2369:9896:24486'	'A00253:692:HN5HLDSX3:2:1209:5421:5995']
ATTTGCAGACAATATCAAGTTTCAAGGAAT GTGGGGATACATGGCAAGTTTCAAGGAATG TTGCAGACAATATCATAGTCTTATGTCGGG 5 2.0 0.5 14952 15439 487 ['Unknown'] 3 ['GGG'	'ATA'	'ACA'	'CAT'	'ATG'	'GCA'	'CAA'	'AGT'	'TCA'	'AAT'] bb2573 ['A00808:1041:HNC2HDSX3:2:2377:14045:35243'	'A00808:1041:HNC2HDSX3:2:2377:13666:35399'	'A00808:1041:HNC2HDSX3:2:2378:6144:2895'	'A00808:1041:HNC2HDSX3:2:2378:3052:10535'	'A00253:692:HN5HLDSX3:2:1209:3775:21151']
ACAGCCACTTGACTATTCAGAAGAGGTTTC AATTGTGTGTAGATTTCAGAAGAGGTTTCG CACTTGACTATTCAGTACGTAAGTTATGTC 3 2.0 0.6000000000000001 23211 23699 488 ['Unknown'] 5 ['TTCAG'] bb2573 ['A00253:692:HN5HLDSX3:2:1210:16523:1892'	'A00808:1041:HNC2HDSX3:2:2154:5828:12743'	'A00253:692:HN5HLDSX3:2:1210:16984:1344']
ATAAATTTTACTAGTTTATCACTGCCATTG ATTGAAGGACTGTGTTATCACTGCCATTGT AAATTTTACGAGTTTGTAGATGTCTTTGCA 4 -2.0 0 121764 122126 362 ['Unknown'] 4 ['TTGT'] bb2573 ['A00253:692:HN5HLDSX3:2:1429:26820:33442'	'A00808:1041:HNC2HDSX3:2:2433:8061:11694'	'A00808:1041:HNC2HDSX3:2:2433:8748:13260'	'A00253:692:HN5HLDSX3:2:1210:15429:13307']
ATTTGTTCTGACCTATTGACTCTTTTTTAT AAGTTATCCCTGCTTATTGACTCTTTTTTA ATTTGTTCTGACCTACTGAGGGTAATTTGT 3 2.0 0 137092 137966 874 ['Unknown'] 4 ['TGAC'] bb2573 ['A00253:692:HN5HLDSX3:2:1243:22498:18380'	'A00253:692:HN5HLDSX3:2:1243:22525:18552'	'A00253:692:HN5HLDSX3:2:1210:5168:14669']
GAGCATCTTCCTTTGGAAGGCTTGCTTTTC AAGTTACGCTTGACTGGAAGGCTTGCTTTT GAGCATCTTCCTTTGCCGTCGATTAGATCC 2 -2.0 0.4 62707 63118 411 ['Unknown'] 4 ['TTGC'	'CTTT'] bb2573 ['A00808:1041:HNC2HDSX3:2:1551:31783:32643'	'A00253:692:HN5HLDSX3:2:1210:20220:16125']
TTGGCTGACACAGAGAGCTGATTCTTCTAT ATGCCCGATATCCAGATTCTTCTATCCCAA TTGGCTGACACAGAGTGCTGCGATGAGTGA 3 -2.0 0.3 34708 35603 895 ['Unknown'] 4 ['CGAT'	'CAGA'] bb2573 ['A00253:692:HN5HLDSX3:2:2207:29206:1344'	'A00253:692:HN5HLDSX3:2:2207:29423:21418'	'A00253:692:HN5HLDSX3:2:1210:26160:19492']
CTTCGTCAGCCCTCAAATGCGATAAGAAAA CCTCTTAGATGCATTCAAATGCGATAAGAA CTTCGTCAGCCCTCATCGTGGCATGTGGGA 2 2.0 0.3 99650 100030 380 ['Unknown'] 4 ['CCTC'	'GCAT'] bb2573 ['A00253:692:HN5HLDSX3:2:2568:12472:15421'	'A00253:692:HN5HLDSX3:2:1210:29017:19899']
GGCCCCTCCAGTCCTCGAGCAACGTCCTAG TTTGCTTTTATCTCCGAGCAACGTCCTAGG GCCCCTCCAGTCCTCAGCGGAGAAAATTAC 2 2.0 0.2 102146 102888 742 ['Unknown'] 5 ['GTCCT'] bb2573 ['A00808:1041:HNC2HDSX3:2:2107:29324:13416'	'A00253:692:HN5HLDSX3:2:1211:31873:23657']
CTTCAACATATACATTGTGATGAGAAAGTT ACTGTGAAGTGTGATGTGATGAGAAAGTTA CAACATATACATTGTTTCTAAGGTATCTTG 2 -2.0 0.3 62683 63080 397 ['Unknown'] 3 ['TGT'	'AAG'	'GTT'] bb2573 ['A00253:692:HN5HLDSX3:2:1534:30798:12367'	'A00253:692:HN5HLDSX3:2:1212:6108:2832']
TAAGCTCGACAAATGTAACGCCATATATTT TCTTCCGCGGAGACTAACGCCATATATTTT AAGCTCGACAAATGTGCTAGCAATCTGTAT 2 -2.0 0.8 61090 61650 560 ['Unknown'] 3 ['TCT'	'GAC'	'CTA'	'TAT'] bb2573 ['A00253:692:HN5HLDSX3:2:1212:31394:4539'	'A00253:692:HN5HLDSX3:2:1212:32108:3771']
GTGCTAGAAATGCAATGATTTGTGTTTATT GTGGGAACACTGGGTGATTTGTGTTTATTT GCTAGAAATGCAATGCTGGCATTTAAACTA 5 -2.0 0.5 150646 151002 356 ['Unknown'] 4 ['CTGG'	'ATTT'	'TTTA'] bb2573 ['A00253:692:HN5HLDSX3:2:2409:29957:2957'	'A00808:1041:HNC2HDSX3:2:1409:15781:4742'	'A00808:1041:HNC2HDSX3:2:1608:22236:32393'	'A00808:1041:HNC2HDSX3:2:2507:4634:4351'	'A00253:692:HN5HLDSX3:2:1212:12301:10426']
CATCGTCTAATATTGGAAATACTAGTTCTT TCCATATGATATGCTGGAAATACTAGTTCT CATCGTCTAATATTGTCGGAGAAACGTCTT 2 -2.0 0 37100 37505 405 ['Unknown'] 4 ['ATAT'	'GAAA'	'AATA'] bb2573 ['A00253:692:HN5HLDSX3:2:1274:21070:21825'	'A00253:692:HN5HLDSX3:2:1212:25608:13526']
GAAAAGATGGCGTTATAGGATCCATTACAT AACCTGTACCACACATAGGATCCATTACAT GAAAAGATGGCGTTACTTTGCAAGGATCTG 3 2.0 0.30000000000000004 121504 121842 338 ['Unknown'] 6 ['AGGATC'] bb2573 ['A00808:1041:HNC2HDSX3:2:2136:16432:27759'	'A00808:1041:HNC2HDSX3:2:2136:19298:35759'	'A00253:692:HN5HLDSX3:2:1212:7328:24330']
TGTTCATGTTCCAGAGCAGCATATGGGCAA ATCAGTTACAAGCTCAGCATATGGGCAAAC TGCCCATGTTCCAGACCACTCGGTAGATTA 2 2.0 0.3 45132 45734 602 ['Unknown'] 3 ['CAG'	'GTT'	'TTA'	'CTC'	'CAT'	'ATG'] bb2573 ['A00808:1041:HNC2HDSX3:2:1546:26982:22576'	'A00253:692:HN5HLDSX3:2:1212:4065:28917']
CTACCCAAACAACCGCAGTTAACAGATGCA GGCTGTAACTGGCACAGTTAACAGATGCAT ACCCAAACAACCGCACCCCCACATGCCCCT 2 2.0 0.3 155332 155591 259 ['Unknown'] 4 ['GCAC'	'CACA'	'AACA'	'ATGC'] bb2573 ['A00808:1041:HNC2HDSX3:2:1242:1072:30123'	'A00253:692:HN5HLDSX3:2:1212:13132:29089']
TAATGTCGTATGTGCTGTTTTGCTCGTGGA CTGAAGGGGCTACGTGTTTTGCTCGTGGAA ATGTCGTATGTGCTGCTGATGTGCTGATTG 2 -2.0 0.8 138908 139266 358 ['Unknown'] 4 ['CTGA'	'TGCT'	'TCGT'] bb2573 ['A00253:692:HN5HLDSX3:2:1465:8115:12821'	'A00253:692:HN5HLDSX3:2:1212:29749:31688']
AGATTTTCATCATGTCAGAGATGAAGCAAT AATAATTTGATTAGCAGAGATGAAGCAATA ATTTTCATCATGTCAATATAACAATATTAA 2 2.0 0.5 96944 97325 381 ['Unknown'] 5 ['CAATA'] bb2573 ['A00808:1041:HNC2HDSX3:2:2573:4915:16830'	'A00253:692:HN5HLDSX3:2:1213:2709:3709']
AGATCTTCTAACTTTTGTTCTAGCACCGTT AATGTTTCTGTACATGTTCTAGCACCGTTT CTTCTAACTTTTGTTTCATCGATAGTAGAA 2 -2.0 0.3 124171 124451 280 ['Unknown'] 6 ['TGTTTC'] bb2573 ['A00808:1041:HNC2HDSX3:2:1517:17381:33317'	'A00253:692:HN5HLDSX3:2:1213:2799:9909']
ATGTATGTCATAGCTGTTTGTATCAAAGGC CCGCTTGTCTTCAAGTTTGTATCAAAGGCC TGTCATAGCTGTTTGGAATTGTAAAGACAT 3 -2.0 0 49757 50115 358 ['Unknown'] 5 ['GTTTG'	'TTGTA'] bb2573 ['A00808:1041:HNC2HDSX3:2:1175:4481:22310'	'A00808:1041:HNC2HDSX3:2:1466:2989:35916'	'A00253:692:HN5HLDSX3:2:1213:20817:13964']
TCTTACACACGAAGATGTGGCGTTGAGCCT TATGAAGATATTTAATGTGGCGTTGAGCCT TCTTACACACGAAGAAATGGACACTCGGTT 2 2.0 0 131795 132234 439 ['Unknown'] 5 ['GAAGA'] bb2573 ['A00808:1041:HNC2HDSX3:2:1402:1407:31704'	'A00253:692:HN5HLDSX3:2:1213:16812:23406']
AATACAAGATAGGGACAAATATGATTTGCG ATTCATCCTTACTGTAGGGACAAATATGAT AATACAAGATAGGGATCTGCAAACTTTGAT 3 -2.0 0.6000000000000001 55380 55751 371 ['Unknown'] 6 ['TAGGGA'] bb2573 ['A00808:1041:HNC2HDSX3:2:2574:23845:22999'	'A00808:1041:HNC2HDSX3:2:2674:20437:29152'	'A00253:692:HN5HLDSX3:2:1214:11586:3959']
ACCTCAGTTTCTGTTCAATGATTAAAGGAT AAAAAAACGCAAAGCAATGATTAAAGGATG CTCAGTTTCTGTTCATCTTGCTCAGGATCT 3 0.6666666666666666 0.4 138476 138874 398 ['Unknown'] 5 ['AGGAT'] bb2573 ['A00253:692:HN5HLDSX3:2:2215:2501:10144'	'A00808:1041:HNC2HDSX3:2:1277:32434:14011'	'A00253:692:HN5HLDSX3:2:1214:3685:12383']
TCTGGAGATTTAACTTGTCATGTATAACCT TTTGGCTATCACCCTGTCATGTATAACCTT TGGAGATTTAACTTGGAAAGCTGGGTTTTT 6 -2.0 0.30000000000000004 100805 101147 342 ['Unknown'] 4 ['TTGG'	'TAAC'] bb2573 ['A00808:1041:HNC2HDSX3:2:1668:21305:26209'	'A00808:1041:HNC2HDSX3:2:1668:21106:26303'	'A00808:1041:HNC2HDSX3:2:1668:21197:26334'	'A00808:1041:HNC2HDSX3:2:1668:21685:27054'	'A00808:1041:HNC2HDSX3:2:1668:19750:27085'	'A00253:692:HN5HLDSX3:2:1214:13096:14967']
GGCCATGAGGTCCGAACAGACTCCGTTTTT TTATTTATGGAGATACAGACTCCGTTTTTA CATGAGGTCCGAACAATTGCCTGTAGTGAA 2 2.0 0.2 72618 73153 535 ['Unknown'] 4 ['TCCG'] bb2573 ['A00253:692:HN5HLDSX3:2:1475:23755:32612'	'A00253:692:HN5HLDSX3:2:1214:19741:16391']
AAATATACATACATTGGAACGTATAGAATA ACCCCATTTCGCGCCATTGGAACGTATAGA AAATATACATACATTCAAAATAATTAGAAA 2 2.0 0 8184 8600 416 ['Unknown'] 4 ['CATT'	'TATA'	'TAGA'] bb2573 ['A00253:692:HN5HLDSX3:2:1662:4716:1986'	'A00253:692:HN5HLDSX3:2:1214:27389:19272']
TCAAAATTCCGGATATGTTTAAAAACATTG AAAAGTCTTTTTGGTATGTTTAAAAACATT TCAAAATTCCGGATACTTATTCTAAAGTAG 2 2.0 0 77647 78016 369 ['Unknown'] 5 ['AAAGT'] bb2573 ['A00253:692:HN5HLDSX3:2:1214:13376:20087'	'A00253:692:HN5HLDSX3:2:1214:13069:19805']
GTTACAAGCTCAGCAATATAAAAGGACTTA CCGGTTCGGTTCCCGCAATATAAAAGGACT GTTACAAGCTCAGCATATGGGCAAACATCC 11 2.0 0 44842 45136 294 ['Unknown'] 4 ['GCAA'	'ATAT'] bb2573 ['A00253:692:HN5HLDSX3:2:1452:31421:32174'	'A00253:692:HN5HLDSX3:2:1677:16658:14465'	'A00253:692:HN5HLDSX3:2:2210:25753:17065'	'A00253:692:HN5HLDSX3:2:2310:31340:28432'	'A00808:1041:HNC2HDSX3:2:1135:2908:1454'	'A00808:1041:HNC2HDSX3:2:1332:15474:37059'	'A00808:1041:HNC2HDSX3:2:1505:18132:20682'	'A00808:1041:HNC2HDSX3:2:1505:18114:20870'	'A00808:1041:HNC2HDSX3:2:2255:19714:20259'	'A00808:1041:HNC2HDSX3:2:2255:18394:21543'	'A00253:692:HN5HLDSX3:2:1214:2157:20948']
CCTGTGCCAGTTTCACAGAGGCGACGATAT CAGTGGATGAGGAGCACAGAGGCGACGATA CCTGTGCCAGTTTCAGATCCGGAGGCTGGT 2 2.0 0.4 60153 60611 458 ['Unknown'] 5 ['GAGGC'] bb2573 ['A00808:1041:HNC2HDSX3:2:1465:18502:32033'	'A00253:692:HN5HLDSX3:2:1214:16387:22420']
GTATGAATAGATACAATGTTACTTCAAGCA TCCTTAGCACAATCCAATGTTACTTCAAGC GTATGAATAGATACAGATATGAAAGTATTT 2 2.0 0 143758 144235 477 ['Unknown'] 3 ['TAG'	'ACA'	'AAT'	'ATG'	'TAC'	'AAG'] bb2573 ['A00253:692:HN5HLDSX3:2:1502:24379:36385'	'A00253:692:HN5HLDSX3:2:1214:19642:26772']
TTGCAGAACAGATCAATAGAAACGGCATCT AGATAGTCTCGGGTATAGAAACGGCATCTG GCAGAACAGATCAATGTAACCAGCATATAA 2 -2.0 0 126683 127034 351 ['Unknown'] 4 ['AGAT'	'TATA'	'AGAA'	'GCAT'] bb2573 ['A00253:692:HN5HLDSX3:2:1367:25337:5572'	'A00253:692:HN5HLDSX3:2:1214:17201:30812']
CAATTGGGGCGATTAAAAGTGTTTTTTATA CAGGCAGAGGACCCTAAAAGTGTTTTTTAT CAATTGGGGCGATTATTATCGTCATAGTAG 4 2.0 0 143842 147963 4121 ['Unknown'] 4 ['TTAT'] bb2573 ['A00808:1041:HNC2HDSX3:2:1466:5385:33771'	'A00808:1041:HNC2HDSX3:2:1567:26829:21559'	'A00808:1041:HNC2HDSX3:2:2349:28393:5760'	'A00253:692:HN5HLDSX3:2:1215:27932:5494']
CTTCATTCTCTTCATCATTCAATTCAATCC ATAATAATCACATACATTCAATTCAATCCT CATTCTCTTCATCATATGCTACAAGAAAGG 8 2.0 0 19718 20891 1173 ['Unknown'] 5 ['CATTC'] bb2573 ['A00253:692:HN5HLDSX3:2:2239:29731:28557'	'A00253:692:HN5HLDSX3:2:2418:29342:35274'	'A00808:1041:HNC2HDSX3:2:2520:21233:26334'	'A00808:1041:HNC2HDSX3:2:2520:21097:26475'	'A00808:1041:HNC2HDSX3:2:2520:21730:26631'	'A00808:1041:HNC2HDSX3:2:2631:30382:5572'	'A00808:1041:HNC2HDSX3:2:2631:29405:6887'	'A00253:692:HN5HLDSX3:2:1215:24252:11459']
CCCTTATATTACACCTTACTGGACTCGAAT GTCACTCAAAGGAATTACTGGACTCGAATT CATAAAAACTTGTTTCGGCAGATCGTAAGC 2 1.0 0.2 11236 11385 149 ['Unknown'] 3 ['ACT'	'AAA'	'AAG'	'TCG'] bb2573 ['A00808:1041:HNC2HDSX3:2:2429:29677:20603'	'A00253:692:HN5HLDSX3:2:1215:4300:15201']
CCTATGAGAAAGCGCTTGAAGCAATATTAT CTCAGCTAAATCCTTTGAAGCAATATTATC GAGAAAGCGCTTGAATGTGGAAGTAGACAT 4 -2.0 0 10548 11358 810 ['Unknown'] 5 ['TTGAA'] bb2573 ['A00808:1041:HNC2HDSX3:2:1469:1750:20055'	'A00808:1041:HNC2HDSX3:2:1643:10059:19977'	'A00808:1041:HNC2HDSX3:2:1648:26937:30827'	'A00253:692:HN5HLDSX3:2:1215:30056:20196']
GACTATAGTTATCATTTTGCGCACGGTTAT CTGCTTATCCACAACATTTTGCGCACGGTT GACTATAGTTATCATGGACACACCCATCTT 2 2.0 0 141200 142170 970 ['Unknown'] 5 ['TTATC'] bb2573 ['A00808:1041:HNC2HDSX3:2:1476:9652:12414'	'A00253:692:HN5HLDSX3:2:1215:30888:20196']
CGGGGATCGGCCGTGTATGCTACAACGGCC CCATGTGTACTGCTTGTATGCTACAACGGC CGGGGATCGGCCGTGCCATTCTGAGAGAGC 2 -2.0 0 9099 13003 3904 ['Unknown'] 4 ['CCAT'	'CGGC'] bb2573 ['A00808:1041:HNC2HDSX3:2:1436:2248:24549'	'A00253:692:HN5HLDSX3:2:1215:31973:21950']
TTCGCAGCTAGCATGTCCCATCTTCAGAAG AACGCACGTTGTATATGTCCCATCTTCAGA TTCGCAGCTAGCATGGGTGCGTTCGATGTA 3 -2.0 0 87963 88315 352 ['Unknown'] 4 ['CGCA'	'CGTT'	'TGTA'	'ATGT'] bb2573 ['A00253:692:HN5HLDSX3:2:2463:8250:12023'	'A00808:1041:HNC2HDSX3:2:1156:23882:31548'	'A00253:692:HN5HLDSX3:2:1215:21856:31203']
TCACAAAACAGCTACGAAACATACCCCTTC ATCTACTGTCTCATGAAACATACCCCTTCC CACAAAACAGCTACGCAGCAAAAGCAGGTA 2 -2.0 0.1 10321 10972 651 ['Unknown'] 5 ['AAACA'] bb2573 ['A00253:692:HN5HLDSX3:2:2648:8802:36683'	'A00253:692:HN5HLDSX3:2:1216:13494:8015']
AGCTTCCATATGATATCAATCCTCCATCTA TCAGAAATGTGGACTGATATCAATCCTCCA AGCTTCCATATGATAACTACAACCCATTTG 2 2.0 0 14702 15122 420 ['Unknown'] 5 ['TGATA'] bb2573 ['A00808:1041:HNC2HDSX3:2:1458:30228:2331'	'A00253:692:HN5HLDSX3:2:1216:5258:11945']
TTGACGCCTGTACTCTGATGTATGCAAACA ATTTATCGTAGGCTTGATGTATGCAAACAT GACGCCTGTACTCTGTTTAAATATAGGCTG 3 -2.0 0.2 31916 32222 306 ['Unknown'] 6 ['TAGGCT'] bb2573 ['A00253:692:HN5HLDSX3:2:1357:12310:26506'	'A00253:692:HN5HLDSX3:2:1651:2121:20760'	'A00253:692:HN5HLDSX3:2:1216:4589:15953']
TGGGAATCCCAGGGTATGGGAAACCCATTT TTCATGTACCAATCTATGGGAAACCCATTT TGGGAATCCCAGGGTGCAATTGGAACAGCT 3 2.0 0.3 14994 15290 296 ['Unknown'] 6 ['TGGGAA'] bb2573 ['A00253:692:HN5HLDSX3:2:1672:32841:23985'	'A00808:1041:HNC2HDSX3:2:1148:12825:36260'	'A00253:692:HN5HLDSX3:2:1216:31711:20055']
ATCAAATCTGTCATGTGCCAACATTTTCAG TTGTTAAGGTTCATTGTGCCAACATTTTCA ATCAAATCTGTCATGGCATACCGTTCCCAC 14 -2.0 0 10507 10832 325 ['Unknown'] 4 ['GTTC'	'TCAT'] bb2573 ['A00253:692:HN5HLDSX3:2:1423:31593:8516'	'A00253:692:HN5HLDSX3:2:2402:4951:28980'	'A00808:1041:HNC2HDSX3:2:1125:18882:24549'	'A00808:1041:HNC2HDSX3:2:1327:14940:25332'	'A00808:1041:HNC2HDSX3:2:1371:9842:32315'	'A00808:1041:HNC2HDSX3:2:1521:27670:16595'	'A00808:1041:HNC2HDSX3:2:1662:26133:32471'	'A00808:1041:HNC2HDSX3:2:2263:27697:17080'	'A00808:1041:HNC2HDSX3:2:2263:27859:17143'	'A00808:1041:HNC2HDSX3:2:2407:25554:33724'	'A00808:1041:HNC2HDSX3:2:2474:31403:33646'	'A00808:1041:HNC2HDSX3:2:2474:32226:36198'	'A00808:1041:HNC2HDSX3:2:2663:26992:18991'	'A00253:692:HN5HLDSX3:2:1216:7211:20650']
GATTCTGGAACCTTATTATCTTTTTGAAGC TGACGAACATTTTGTTATCTTTTTGAAGCC TTCTGGAACCTTATTGGAAAGAGTTTCACA 2 -2.0 0 106428 106726 298 ['Unknown'] 4 ['GAAC'	'TTAT'] bb2573 ['A00808:1041:HNC2HDSX3:2:2510:21721:36980'	'A00253:692:HN5HLDSX3:2:1216:15736:23077']
CAATAAACAGTGATCTGATACAAATGGGGC TTCCCACCGCCGAATGATACAAATGGGGCG ATAAACAGTGATCTGTACGAAGCATTACAT 12 -2.0 0.2 8976 9421 445 ['Unknown'] 4 ['CGAA'	'TGAT'	'TACA'] bb2573 ['A00253:692:HN5HLDSX3:2:2132:6587:24111'	'A00253:692:HN5HLDSX3:2:2350:8675:15608'	'A00253:692:HN5HLDSX3:2:2350:8585:15702'	'A00253:692:HN5HLDSX3:2:2449:24523:19914'	'A00808:1041:HNC2HDSX3:2:1106:14787:29230'	'A00808:1041:HNC2HDSX3:2:1106:14805:29356'	'A00808:1041:HNC2HDSX3:2:1526:16134:5415'	'A00808:1041:HNC2HDSX3:2:2243:8142:6950'	'A00808:1041:HNC2HDSX3:2:2341:2094:33865'	'A00808:1041:HNC2HDSX3:2:2358:32741:15389'	'A00808:1041:HNC2HDSX3:2:2525:17580:13714'	'A00253:692:HN5HLDSX3:2:1216:20862:24189']
TGCTCCTCTTACACATGATCTGTTGCAACA TTGGATTTATTTGTCATGATCTGTTGCAAC TGCTCCTCTTACACACGAAGAAATGGACAC 7 2.0 0 131703 132228 525 ['Unknown'] 4 ['TGGA'] bb2573 ['A00253:692:HN5HLDSX3:2:1216:6117:26021'	'A00808:1041:HNC2HDSX3:2:1311:26919:32706'	'A00808:1041:HNC2HDSX3:2:1311:25870:33927'	'A00808:1041:HNC2HDSX3:2:1666:18466:34225'	'A00808:1041:HNC2HDSX3:2:2439:24722:1689'	'A00808:1041:HNC2HDSX3:2:2555:16378:27195'	'A00253:692:HN5HLDSX3:2:1216:6334:25457']
CTGTGGCGCGAGCTGTGTCTCATTCTTTAT TAAGACTTAATGATTGTCTCATTCTTTATT GTGGCGCGAGCTGTGCAATTGCAGACGAAT 3 -2.0 0 34413 36391 1978 ['Unknown'] 4 ['AGAC'	'ATTG'] bb2573 ['A00253:692:HN5HLDSX3:2:2401:27661:6339'	'A00808:1041:HNC2HDSX3:2:2315:14886:25081'	'A00253:692:HN5HLDSX3:2:1216:20537:26631']
TCGTTATTTGTCCAATGAAATAAAAAAAAC CAATCATGCTAGATTGAAATAAAGAAAACT GTTATTTGTCCAATGTTAGTATTTGTAGCA 2 -2.0 0 55794 56574 780 ['Unknown'] 4 ['CAAT'] bb2573 ['A00253:692:HN5HLDSX3:2:1216:19967:33599'	'A00253:692:HN5HLDSX3:2:1216:20446:33113']
GACTGACCAACGACATCGATTGTCGATTTC AGGAATATAGGTCTTCGATTGTCGATTTCA CCCGGAGTGAATGACCAACGACATCAATGA 2 -2.0 0 85118 85787 669 ['Unknown'] 4 ['GAAT'] bb2573 ['A00808:1041:HNC2HDSX3:2:1277:32615:14732'	'A00253:692:HN5HLDSX3:2:1216:20690:33630']
GGAATCTAATGATGTGTTGGATTTGCTGAA TTCTGCGTGCAATTTGTGTTGGATTTGCTG GGAATCTAATGATGTCAATGATTCGGATTC 3 -2.0 0 78067 78591 524 ['Unknown'] 5 ['GGATT'] bb2573 ['A00253:692:HN5HLDSX3:2:2477:16640:16814'	'A00253:692:HN5HLDSX3:2:2477:17598:21386'	'A00253:692:HN5HLDSX3:2:1217:12509:6151']
TTTTTATTTACAAACACCATTGCATTAGGT TAGTTGCGTCTATTCACCATTGCATTAGGT TTTTTATTTACAAACGCTTTCCTATTAGAT 2 2.0 0 14206 14560 354 ['Unknown'] 5 ['CTATT'	'ATTAG'] bb2573 ['A00253:692:HN5HLDSX3:2:2218:15429:10207'	'A00253:692:HN5HLDSX3:2:1217:14832:14873']
CAATGTCCGGCCCAGAGCAGCTGTTTATGG GAATTATCGGATCTCAGAGCAGCTGTTTAT CAATGTCCGGCCCAGTACAGCCTGCGGCAA 2 2.0 0.7 155963 156456 493 ['Unknown'] 4 ['CAGC'] bb2573 ['A00808:1041:HNC2HDSX3:2:2118:23619:1971'	'A00253:692:HN5HLDSX3:2:1217:21802:22373']
GCTTCGAGTCTCATGTTTGTCTGGAGTCCG CGTTCCTCGATACTTTTGTCTGGAGTCCGT CGAGTCTCATGTTTGAACGCAGCTGTGCTT 3 -2.0 0.3 37670 38012 342 ['Unknown'] 5 ['GAGTC'] bb2573 ['A00253:692:HN5HLDSX3:2:1325:1235:20071'	'A00253:692:HN5HLDSX3:2:2454:8829:5478'	'A00253:692:HN5HLDSX3:2:1217:21332:26318']
TTAGTCATAGAGCACCAAGGCATACGCAAC AAATTGATGCTGAACAAGGCATACGCAACG AGTCATAGAGCACCATTATCACGTGTCGTT 2 2.0 0.2 58040 58465 425 ['Unknown'] 4 ['CATA'] bb2573 ['A00808:1041:HNC2HDSX3:2:2278:15212:27430'	'A00253:692:HN5HLDSX3:2:1217:25563:27383']
CATGTACCAATCTATAGAAGCGAAATATAT CTTCCCGAAAACGCATAGAAGCGAAATATA CATGTACCAATCTATGGGAAACCCATTTTA 2 2.0 0.2 13940 14996 1056 ['Unknown'] 4 ['GAAA'	'AAAC'] bb2573 ['A00808:1041:HNC2HDSX3:2:2309:27208:36777'	'A00253:692:HN5HLDSX3:2:1218:32172:6856']
AACTGTACCTCTCCATCAAGGTGTCCGGTT TGTTGATAGGAGACTCAAGGTGTCCGGTTC TGTACCTCTCCATCAGACGCGAAAGATGCC 11 2.0 0.2 44819 45347 528 ['Unknown'] 4 ['AGAC'] bb2573 ['A00253:692:HN5HLDSX3:2:2326:26133:31407'	'A00253:692:HN5HLDSX3:2:2404:1108:25113'	'A00253:692:HN5HLDSX3:2:2521:32642:14591'	'A00253:692:HN5HLDSX3:2:2638:30418:36699'	'A00808:1041:HNC2HDSX3:2:1126:28818:6558'	'A00808:1041:HNC2HDSX3:2:1159:22318:22701'	'A00808:1041:HNC2HDSX3:2:1159:22571:22733'	'A00808:1041:HNC2HDSX3:2:1668:30165:13745'	'A00808:1041:HNC2HDSX3:2:2367:14624:26099'	'A00808:1041:HNC2HDSX3:2:2602:16062:1188'	'A00253:692:HN5HLDSX3:2:1218:15727:8844']
ATAGTAGCAATGACAATCTATTTGTAGTTA CTATCTACGGATCAACAATCTATTTGTAGT ATAGTAGCAATGACATGCTTAATAAATTTA 2 2.0 0 96901 97601 700 ['Unknown'] 4 ['CAAT'	'ATTT'	'GTAG'	'TAGT'] bb2573 ['A00808:1041:HNC2HDSX3:2:2629:21052:2660'	'A00253:692:HN5HLDSX3:2:1218:22417:11663']
AACTGATGGCTTTAACAATTCTATCAGCGT CGAAACATTAGGGCCAATTCTATCAGCGTA CTGATGGCTTTAACATTCGAAAATCATAAT 5 2.0 0.1 16177 16502 325 ['Unknown'] 6 ['AACATT'] bb2573 ['A00808:1041:HNC2HDSX3:2:1646:6569:21386'	'A00808:1041:HNC2HDSX3:2:2210:2257:25848'	'A00808:1041:HNC2HDSX3:2:2210:2763:25942'	'A00808:1041:HNC2HDSX3:2:2615:9381:31046'	'A00253:692:HN5HLDSX3:2:1218:6280:13902']
CTTCTTTGCACAAAATGAGAATGAAACGAT GGTCAATTCACTGGTGAGAATGAAACGATG TCTTTGCACAAAATGCATGGATCATTATCA 2 -2.0 0.1 54284 54766 482 ['Unknown'] 4 ['AATG'] bb2573 ['A00253:692:HN5HLDSX3:2:2553:2962:27383'	'A00253:692:HN5HLDSX3:2:1218:13829:26443']
AACCTCGTGTTAGGTGCAATATAAAAGGAC CCGGTTCGGTTCCCGCAATATAAAAGGACT TCGTGTTAGGTGCAAACTCTGAACGGTATT 7 2.0 0 44842 45877 1035 ['Unknown'] 4 ['CGGT'	'GCAA'] bb2573 ['A00808:1041:HNC2HDSX3:2:1458:5511:23907'	'A00808:1041:HNC2HDSX3:2:1553:28248:13463'	'A00808:1041:HNC2HDSX3:2:1553:28366:13510'	'A00808:1041:HNC2HDSX3:2:1553:26268:30232'	'A00808:1041:HNC2HDSX3:2:2474:14877:17581'	'A00808:1041:HNC2HDSX3:2:2475:16586:7513'	'A00253:692:HN5HLDSX3:2:1218:26530:31532']
CTACTTTTGCAAATGTGTCAACGATTTAAA CCATCTTCATCTTCTGTCAACGATTTAAAA ACTTTTGCAAATGTGCCGAACGAAAATTGG 2 -2.0 0 86671 87058 387 ['Unknown'] 5 ['AACGA'] bb2573 ['A00253:692:HN5HLDSX3:2:2217:7238:23766'	'A00253:692:HN5HLDSX3:2:1218:24424:36871']
CACCAAAGCACGTGGTTTCTGATATGGTCT CGGACGTTTTAAGTTGGTTTCTGATATGGT CACCAAAGCACGTGGGACTAATATTTATGT 3 -2.0 0.3 66259 67101 842 ['Unknown'] 4 ['GGAC'	'ACGT'	'TTTA'	'ATAT'	'TATG'] bb2573 ['A00253:692:HN5HLDSX3:2:2137:7853:24142'	'A00253:692:HN5HLDSX3:2:2670:31385:25629'	'A00253:692:HN5HLDSX3:2:1219:23836:2597']
ACAGAATGACTGTCATGAAGGGGTGTGTCA TGACCCCCCCCATCCATGAAGGGGCGTGTC ACAGAATGACTGTCACGCTTAACGAATATG 2 2.0 0.1 131739 132122 383 ['Unknown'] 4 ['TGAC'	'ATGA'	'TGTC'] bb2573 ['A00253:692:HN5HLDSX3:2:2219:32723:36401'	'A00253:692:HN5HLDSX3:2:1219:32741:10911']
ATGCCCCCATTAGAGTATATATAGACCGTC ATAGATCGGTTTCTTATATATAGACCGTCT CCCCCATTAGAGTATGATCATATGATGAGA 3 -2.0 0 43198 43925 727 ['Unknown'] 4 ['TAGA'	'GATC'	'ATAT'] bb2573 ['A00808:1041:HNC2HDSX3:2:1246:14362:23109'	'A00808:1041:HNC2HDSX3:2:2303:30924:20917'	'A00253:692:HN5HLDSX3:2:1219:32805:14058']
GGCATATGCCTCAGTGATTGAAAAGTACAG TTCATTTCCCAGTGGATTGAAAAGTACAGT GGCATATGCCTCAGTAGACGAGACATTGGA 3 2.0 0.5 39233 39990 757 ['Unknown'] 4 ['CATT'	'CAGT'	'TGGA'	'ATTG'	'AGTA'] bb2573 ['A00808:1041:HNC2HDSX3:2:2522:16866:1329'	'A00808:1041:HNC2HDSX3:2:2522:16839:1501'	'A00253:692:HN5HLDSX3:2:1219:23746:18944']
CACGATTATGCGTAATCAATACCACCACAA ACCCTGAAGATGTTTCAATACCACCACAAA ATTATGCGTAATCAAGCCCACAGATCGCAC 2 2.0 0 7011 7705 694 ['Unknown'] 5 ['CCACA'] bb2573 ['A00253:692:HN5HLDSX3:2:2239:32434:19429'	'A00253:692:HN5HLDSX3:2:1219:21242:21903']
CTCATCGTTGTCTTTCAAATCTTCGGGAAT GGCACATTATCTGACAAATCTTCGGGAATC CGTTGTCTTTCAAATGCGCTCGATTGTTGA 2 2.0 0 132474 133701 1227 ['Unknown'] 5 ['CAAAT'] bb2573 ['A00253:692:HN5HLDSX3:2:2407:31521:17879'	'A00253:692:HN5HLDSX3:2:1219:31611:29465']
AAATCGGTATATGAATAAACAGTACCCATA ATATTGTTTTATATTGAATAAACAGTACCC AAATCGGTATATGAACCAAATCTAGTTTCC 3 -2.0 0 84923 85339 416 ['Unknown'] 5 ['TATAT'] bb2573 ['A00808:1041:HNC2HDSX3:2:2445:25030:25269'	'A00808:1041:HNC2HDSX3:2:2445:26015:32863'	'A00253:692:HN5HLDSX3:2:1220:31494:3396']
GAAAAGGGAATCTCAGAGATAGTAGAAGCT ACTTACGGATAGTCCAGAGATAGTAGAAGC GAAAAGGGAATCTCATCTAAACCCTCAACG 2 2.0 0.3 155080 155534 454 ['Unknown'] 3 ['ACG'	'GGA'	'GAA'	'AAG'] bb2573 ['A00253:692:HN5HLDSX3:2:2402:23113:35164'	'A00253:692:HN5HLDSX3:2:1220:19443:6605']
TTCCATACATTGCTTTATGCCTGCTGTGGA TCGGTGTGCGGTTGTATGCCTGCTGTGGAT CATACATTGCTTTATAAGGAATATCCATAA 2 2.0 0 141158 142083 925 ['Unknown'] 4 ['TGCT'] bb2573 ['A00253:692:HN5HLDSX3:2:1220:20329:17347'	'A00253:692:HN5HLDSX3:2:1220:20130:16814']
TTTCAGATAGTATCGGGTGCGTTCGATGTA TTCGCAGCTAGCATGGGTGCGTTCGATGTA TTTCAGATAGTATCGACCATCTTCCCAAAA 3 -2.0 0 88315 89031 716 ['Unknown'] 4 ['TCGA'] bb2573 ['A00253:692:HN5HLDSX3:2:2204:2754:33473'	'A00253:692:HN5HLDSX3:2:2445:18792:25332'	'A00253:692:HN5HLDSX3:2:1220:12156:23703']
AGTATAACCATAATCGAAGCAATATTATCG CAGCTAAATCCTTTGAAGCAATATTATCGT GTATAACCATAATCGTGCAACAACGCCCAA 4 -2.0 0 10550 11004 454 ['Unknown'] 5 ['ATCGT'] bb2573 ['A00808:1041:HNC2HDSX3:2:1305:4996:17096'	'A00808:1041:HNC2HDSX3:2:1339:32624:32972'	'A00808:1041:HNC2HDSX3:2:2340:30978:12587'	'A00253:692:HN5HLDSX3:2:1220:3323:28667']
GCGGGGACGTTGATGATACGATTTATTCTC CTGAGTATGATCACGATACGATTTATTCTC GCGGGGACGTTGATGGAGGAGTTGCAAACC 2 -2.0 0.4 10475 10936 461 ['Unknown'] 4 ['GAGT'	'TGAT'] bb2573 ['A00253:692:HN5HLDSX3:2:1220:10113:30405'	'A00253:692:HN5HLDSX3:2:1220:10538:29794']
AAGGGTGCAATTCGTTAAGGTTCATTGTGC ATTTATTCTCAGTTGTTAAGGTTCATTGTG AATGGTGCAATTCGTCAATAAATGAAAGTT 5 -1.0 0 10495 11042 547 ['Unknown'] 4 ['ATTC'	'AGTT'] bb2573 ['A00253:692:HN5HLDSX3:2:2536:1244:5776'	'A00808:1041:HNC2HDSX3:2:2425:31684:35133'	'A00808:1041:HNC2HDSX3:2:2426:32036:6183'	'A00808:1041:HNC2HDSX3:2:2426:31412:6386'	'A00253:692:HN5HLDSX3:2:1221:8043:7059']
TGCCAATTATTCCTGATACAAATGGGGCGA TTCCCACCGCCGAATGATACAAATGGGGCG TGCCAATTATTCCTGCTAATTCTAGGTATA 7 -2.0 0.5 8976 9365 389 ['Unknown'] 4 ['TTCC'] bb2573 ['A00253:692:HN5HLDSX3:2:1222:8323:19257'	'A00253:692:HN5HLDSX3:2:1355:30978:13777'	'A00253:692:HN5HLDSX3:2:1645:15139:8578'	'A00253:692:HN5HLDSX3:2:2127:11858:21496'	'A00253:692:HN5HLDSX3:2:2503:26169:26052'	'A00253:692:HN5HLDSX3:2:2675:2338:14403'	'A00253:692:HN5HLDSX3:2:1221:2528:10003']
TGTACGCAGTCTAGCCAGAGTTATGATATA ATTCTCCAAAAGAACAGAGTTATGATATAC TGTGGGGTGAGATATTCGACAGAATGACTG 3 3.0 0.3 131948 132104 156 ['Unknown'] 5 ['ACAGA'	'GATAT'] bb2573 ['A00253:692:HN5HLDSX3:2:1221:12192:20697'	'A00808:1041:HNC2HDSX3:2:2548:23484:32330'	'A00253:692:HN5HLDSX3:2:1221:13756:12226']
TATCATTAATATCAGGAGCTCTAATGAAAT TGAAGAGCTATAATGAGCTCTAATGAAATG TATCATTAATATCAGATATCGGTGTGGCAG 2 -2.0 0 53451 53848 397 ['Unknown'] 4 ['TAAT'] bb2573 ['A00808:1041:HNC2HDSX3:2:2674:15609:13025'	'A00253:692:HN5HLDSX3:2:1221:24379:13369']
AGCCATAACACGAACTCACGCAGAGCGTGC GTTTTACTTGGAGATCACGCAGAGCGTGCC AGCCATAACACGAACGTAAGTATCGCATCC 4 2.0 0.8 38916 39276 360 ['Unknown'] 4 ['CACG'	'CGCA'] bb2573 ['A00253:692:HN5HLDSX3:2:1221:27389:20650'	'A00253:692:HN5HLDSX3:2:1353:30210:11130'	'A00808:1041:HNC2HDSX3:2:1422:24433:5008'	'A00253:692:HN5HLDSX3:2:1221:27489:18756']
CTGATAATGGCTACAATTGAATACCACGAC TCTGATCTTTAACCCAATTGAATACCACGC CTGATAATGGCTACATGCAAGTCATTATGC 4 2.0 0 102530 102778 248 ['Unknown'] 5 ['CTGAT'] bb2573 ['A00253:692:HN5HLDSX3:2:1221:20311:30405'	'A00808:1041:HNC2HDSX3:2:2140:20148:11146'	'A00808:1041:HNC2HDSX3:2:2248:17002:4883'	'A00253:692:HN5HLDSX3:2:1221:20790:26694']
ATTTAAATCTTCTGCTTGCAAATGTGCCGA ATTTTCAGCTACTTTTGCAAATGTGCCGAA TAAATCTTCTGCTTGTATGCAAGGATAATC 3 -2.0 0.30000000000000004 87048 87336 288 ['Unknown'] 5 ['TGCAA'] bb2573 ['A00808:1041:HNC2HDSX3:2:1428:5457:1799'	'A00808:1041:HNC2HDSX3:2:2139:31629:7263'	'A00253:692:HN5HLDSX3:2:1222:27281:3552']
TCGTCAATATACTCTGTAGTTGTCACTAAT TCTGTCTTACCATCGTAGTTGTCACTAATA GTCAATATACTCTGTCCGAGCTGGGAGAAG 2 -2.0 0.1 48429 49331 902 ['Unknown'] 6 ['TCTGTC'] bb2573 ['A00253:692:HN5HLDSX3:2:1573:28610:33223'	'A00253:692:HN5HLDSX3:2:1222:16278:28557']
TTCTCATTTTTCTAACATGTCTGTAATGAA AATGTTACTTCAAGCATGTCTGTAATGAAC TCATTTTTCTAACATTATAATATATCAGAT 2 2.0 0.4 143773 144058 285 ['Unknown'] 4 ['TAAT'] bb2573 ['A00253:692:HN5HLDSX3:2:1222:25762:32142'	'A00253:692:HN5HLDSX3:2:1222:25762:31861']
AGGGGTCCTCGGTCATGGTAATGATACGAG GCCGTTGGAAGTACTCATGGTAATGATACG AGGGGTCCTCGGTCAATTCGGTGGATCCGA 3 -0.6666666666666666 0.4 45002 45303 301 ['Unknown'] 4 ['TGGA'] bb2573 ['A00253:692:HN5HLDSX3:2:1614:5050:12242'	'A00253:692:HN5HLDSX3:2:2262:22779:31548'	'A00253:692:HN5HLDSX3:2:1222:23692:34319']
CTTAATAGAAGGCATAGCTCTAATGCCTAC TACAATGCACAGTTCATAGCTCTAATGCCT CTTAATAGAAGGCATTTTCTTCTCCGCATC 2 2.0 0.2 95686 96856 1170 ['Unknown'] 4 ['ATAG'	'TAAT'] bb2573 ['A00253:692:HN5HLDSX3:2:1340:7907:33661'	'A00253:692:HN5HLDSX3:2:1222:31512:34773']
ATTTCTTGCAAACTGTGAAACTTTGTCTAA AGGATTACTTCGATTGAAACTTTGTCTAAA TTTCTTGCAGACTGTATTGTCATGAACATA 3 -0.6666666666666666 0.1 132663 133174 511 ['Unknown'] 5 ['TTGTC'] bb2573 ['A00253:692:HN5HLDSX3:2:2640:27624:9972'	'A00808:1041:HNC2HDSX3:2:1622:11397:19132'	'A00253:692:HN5HLDSX3:2:1223:12825:12743']
CCCTCGGCTATGGACCAGATGCTTGTGTTT CTTGGAAGAACTCGCAGATGCTTGTGTTTT CTCGGCTATGGACCAATCATCCTCTCTGGA 2 2.0 0.3 155776 156643 867 ['Unknown'] 4 ['TGGA'	'CTCG'] bb2573 ['A00253:692:HN5HLDSX3:2:2644:31647:24549'	'A00253:692:HN5HLDSX3:2:1223:31241:17989']
TGCGGAGAATTGGTTTGCGCATTCGACAAA GTTCCGTTACCGGCGCGCATTCGACAAATT TGCGGAGAATTGGTTCATTTGCGAATCGAA 2 2.0 0.2 93699 94105 406 ['Unknown'] 4 ['GTTC'	'CATT'	'TCGA'	'AATT'] bb2573 ['A00253:692:HN5HLDSX3:2:2446:30843:33520'	'A00253:692:HN5HLDSX3:2:1223:1588:21183']
TGTTATAGTTCTTGCCCATATAACATTCTA CTATAAGATCCTCTCCATATAACATTCTAG TAGTTCTTGCCCATAAGCTGATCGTACTAG 2 2.0 0 32944 33584 640 ['Unknown'] 5 ['ATAAG'	'CCATA'] bb2573 ['A00253:692:HN5HLDSX3:2:1223:29568:27837'	'A00253:692:HN5HLDSX3:2:1223:29423:27837']
AACTTGTCTTTAATGTCGTGTATTTATTGC TAAATGAAAGTTTCATGTCGTGTATTTATT AACTTGTCTTTAATGAGAATCCCTATGAGA 2 -2.0 0 11060 11332 272 ['Unknown'] 5 ['AATGA'] bb2573 ['A00253:692:HN5HLDSX3:2:2224:1841:28103'	'A00253:692:HN5HLDSX3:2:1223:4788:28040']
TTGGGCAAATTTGCAATGCCGTTCCGTGCA AATTCAATTGAAGATGCAATGCCGTTCCGT TTGGGCAAATTTGCATCCAAATTTAACACA 3 2.0 0.3 89538 90074 536 ['Unknown'] 4 ['AATT'	'TGCA'	'GCAA'] bb2573 ['A00253:692:HN5HLDSX3:2:2208:25563:1204'	'A00253:692:HN5HLDSX3:2:2544:16161:18427'	'A00253:692:HN5HLDSX3:2:1224:24460:1861']
GCTCCTCTTACACACAAATCTGTACGCAGT TTGCGCTATTGCCTAAATCTGTACGCAGTC GCTCCTCTTACACACGAAGAAATGGACACT 3 2.0 0 131999 132229 230 ['Unknown'] 4 ['AAAT'] bb2573 ['A00808:1041:HNC2HDSX3:2:1323:3667:14074'	'A00808:1041:HNC2HDSX3:2:2664:32235:25567'	'A00253:692:HN5HLDSX3:2:1224:27733:13041']
TTTCTCGCCGTCCTCAATTGTAAATGAATA TGGTAACCGATTCTAATTGTAAATGAATAT TTTCTCGCCGTCCTCGGCGCATTCCGCTTC 2 -2.0 0.2 126599 127570 971 ['Unknown'] 4 ['ATTC'	'TTCT'] bb2573 ['A00808:1041:HNC2HDSX3:2:2334:9417:4492'	'A00253:692:HN5HLDSX3:2:1224:30526:18505']
GGCGTCGATGTATTTATGGGAGTCGAACGC CAGTTTCATGGCCCATGGGAGTCGAACGCC CGTCGATGTATTTATTAATCAAATGATGGC 2 2.0 0 60534 60772 238 ['Unknown'] 5 ['ATGGC'	'GTCGA'] bb2573 ['A00253:692:HN5HLDSX3:2:2175:5186:25535'	'A00253:692:HN5HLDSX3:2:1224:21423:21026']
AACTTGTCTTTAATGTCATGGCATACCGTT TACTAAATCAAATCTGTCATGGCATACCGT AACTTGTCTTTAATGAGAATCCCTATGAGA 2 -2.0 0 10826 11332 506 ['Unknown'] 4 ['AATC'	'TGTC'] bb2573 ['A00253:692:HN5HLDSX3:2:1364:3504:27226'	'A00253:692:HN5HLDSX3:2:1224:7663:25817']
TTCCCGCCTATAACAGTTTACTGTTGATGG AAATATACGCTTCTCAGTTTACTGTTGATG TTCCCGCCTATAACACGTGTTTGGTATGGG 2 2.0 0.7 144535 145437 902 ['Unknown'] 4 ['TATA'	'GTTT'	'TGTT'] bb2573 ['A00253:692:HN5HLDSX3:2:1602:9760:3709'	'A00253:692:HN5HLDSX3:2:1224:19000:27633']
CGTGATGCATGATTAAGGAATCTCTGCCTA CATTACAGAACTTCTTAAGGAATCTCTGCC CGTGATGCATGATTATATTCTCCTTCTCTA 2 2.0 0.1 108274 108917 643 ['Unknown'] 5 ['CTTCT'	'TCTCT'] bb2573 ['A00808:1041:HNC2HDSX3:2:2658:27154:1204'	'A00253:692:HN5HLDSX3:2:1225:10872:1407']
TTGGAAATTAAGGAGCGTAGGTATGATTTT ACGAAGAAGCCTGACGTAGGTATGATTTTT GGAAATTAAGGAGCGAGCCCTCTCACAAAA 2 -2.0 0.6 8932 9689 757 ['Unknown'] 4 ['AGCC'] bb2573 ['A00808:1041:HNC2HDSX3:2:1271:20645:27946'	'A00253:692:HN5HLDSX3:2:1225:32805:14340']
AAACCTGACGTCACACGATACGATTTATTC CACCTGAGTATGATCACGATACGATTTATT AAACCTGACGTCACAAAACAGCTACGCAGC 2 -2.0 0.3 10472 10961 489 ['Unknown'] 6 ['ACCTGA'] bb2573 ['A00253:692:HN5HLDSX3:2:1225:24569:16924'	'A00253:692:HN5HLDSX3:2:1225:24813:16689']
CACCTAAAATATCAATATGAAGAAAATGTG AACCCCGAGAGCTCATGAAGAAAATGTGAA CACCTAAAATATCAACAGAAAAAAAATCCC 3 2.0 0.1 144963 145271 308 ['Unknown'] 6 ['AGAAAA'] bb2573 ['A00808:1041:HNC2HDSX3:2:1415:23411:16329'	'A00808:1041:HNC2HDSX3:2:1415:23683:16454'	'A00253:692:HN5HLDSX3:2:1225:14371:18803']
CCTATCGTTCATCTGATTTCGACAGCTTGT AATGGACAACCCGCCTGATTTCGACAGCTT CCTATCGTTCATCTGTTGACGGTTCCCCCG 2 -2.0 0.2 151438 151902 464 ['Unknown'] 4 ['CCCG'] bb2573 ['A00808:1041:HNC2HDSX3:2:1162:19786:23453'	'A00253:692:HN5HLDSX3:2:1225:28330:25316']
CATCTCCGCTCCATGCAAACTATATCGGAA GACCAAGCATTGGCTGCAAACTATATCGGA CATCTCCGCTCCATGTGATCCGAAGGGAGA 15 -2.0 0 8854 9190 336 ['Unknown'] 3 ['CCA'	'AAG'	'CAT'	'GCT'	'ATC'	'GGA'] bb2573 ['A00253:692:HN5HLDSX3:2:1242:29749:23860'	'A00253:692:HN5HLDSX3:2:1260:29234:29168'	'A00253:692:HN5HLDSX3:2:1350:18602:5932'	'A00253:692:HN5HLDSX3:2:1413:17526:3537'	'A00253:692:HN5HLDSX3:2:1455:9353:25332'	'A00253:692:HN5HLDSX3:2:2521:21079:23625'	'A00253:692:HN5HLDSX3:2:2569:21224:25160'	'A00808:1041:HNC2HDSX3:2:1136:1416:10802'	'A00808:1041:HNC2HDSX3:2:1554:25545:32049'	'A00808:1041:HNC2HDSX3:2:2226:28583:25285'	'A00808:1041:HNC2HDSX3:2:2558:4788:27070'	'A00808:1041:HNC2HDSX3:2:2576:8359:17096'	'A00808:1041:HNC2HDSX3:2:2662:26015:3364'	'A00808:1041:HNC2HDSX3:2:2678:22110:1611'	'A00253:692:HN5HLDSX3:2:1225:17409:27132']
TCGAGATGGAAAGTGTTCCACATGCATGCG TACAACGGCCAATCGTGTTCCACATGCATG TCGAGATGGAAAGTGGGTCCGCAGTCAATG 4 -2.0 0 9120 9777 657 ['Unknown'] 4 ['CAAT'] bb2573 ['A00253:692:HN5HLDSX3:2:1226:10809:6089'	'A00808:1041:HNC2HDSX3:2:2142:21323:12680'	'A00808:1041:HNC2HDSX3:2:2142:21721:12868'	'A00253:692:HN5HLDSX3:2:1226:10827:2049']
GAACACAAGACAAGGTGTCCTAGAAAATAT TGGTGACTGAGACTTGTCCTAGAAAATATG CACAAGACAAGGTGTATTTACCGTTACGTA 2 -2.0 0.3 46032 47823 1791 ['Unknown'] 4 ['GGTG'	'AGAC'] bb2573 ['A00253:692:HN5HLDSX3:2:1226:25048:2566'	'A00253:692:HN5HLDSX3:2:1226:25093:2550']
CGGTCGGACAAACACTGCAAAGACCAAAAA TGACACGCAGGTATTGCAAAGACCAAAAAA TCGGACAAACACTGCTTGACCCTACCACCA 3 -2.0 0.4 155436 156840 1404 ['Unknown'] 4 ['TGAC'	'GACA'	'ACAC'	'CAAA'	'GACC'	'ACCA'] bb2573 ['A00253:692:HN5HLDSX3:2:1226:14986:7216'	'A00808:1041:HNC2HDSX3:2:2101:7129:20008'	'A00253:692:HN5HLDSX3:2:1226:14552:6308']
TCTTCAACTTCCAATCTTTGTGTAACAACA TTTTCCTATATCTCCCAATCTTTGTGTAAC TCTTCAACTTCCAATGCCACTAATATCATC 2 2.0 0 85821 86230 409 ['Unknown'] 5 ['ATATC'	'CCAAT'] bb2573 ['A00253:692:HN5HLDSX3:2:2347:24370:32988'	'A00253:692:HN5HLDSX3:2:1226:7328:18223']
GGCAGATAGAAACCGTTGATGCACTCTCGA CTGGGTTCTGAATATTGATGCAATCTCGAC ATAGAAACCGTTGATACAAAGTATACAAAT 2 -2.0 0 87212 87562 350 ['Unknown'] 5 ['TTGAT'] bb2573 ['A00253:692:HN5HLDSX3:2:1443:11903:17284'	'A00253:692:HN5HLDSX3:2:1226:25825:24205']
CGTTTTACCATATAGAGCATTCGTGGACAA CTTTTTTGTTGCGCAGAGCATTCGTGGACA CGTTTTACCATATAGGTATGAATGGGCTGA 30 1.7333333333333334 0.9 42756 48920 6164 ['Unknown'] 4 ['TTTT'] bb2573 ['A00253:692:HN5HLDSX3:2:1234:13575:14356'	'A00253:692:HN5HLDSX3:2:1347:16649:25191'	'A00253:692:HN5HLDSX3:2:1361:30418:3787'	'A00253:692:HN5HLDSX3:2:1407:28483:31281'	'A00253:692:HN5HLDSX3:2:1426:32163:11256'	'A00253:692:HN5HLDSX3:2:1543:15347:28886'	'A00253:692:HN5HLDSX3:2:1635:10357:8625'	'A00253:692:HN5HLDSX3:2:2265:25165:9189'	'A00253:692:HN5HLDSX3:2:2303:14850:10895'	'A00253:692:HN5HLDSX3:2:2348:26747:12399'	'A00253:692:HN5HLDSX3:2:2467:16297:27712'	'A00253:692:HN5HLDSX3:2:2546:11270:23641'	'A00253:692:HN5HLDSX3:2:2666:6271:21590'	'A00808:1041:HNC2HDSX3:2:1115:17201:13338'	'A00808:1041:HNC2HDSX3:2:1209:10791:35493'	'A00808:1041:HNC2HDSX3:2:1236:13358:36151'	'A00808:1041:HNC2HDSX3:2:1245:27507:12211'	'A00808:1041:HNC2HDSX3:2:1305:20311:30436'	'A00808:1041:HNC2HDSX3:2:1305:20943:31156'	'A00808:1041:HNC2HDSX3:2:1529:8712:1204'	'A00808:1041:HNC2HDSX3:2:2142:17951:7435'	'A00808:1041:HNC2HDSX3:2:2162:32425:33943'	'A00808:1041:HNC2HDSX3:2:2216:28022:33614'	'A00808:1041:HNC2HDSX3:2:2368:19696:15875'	'A00808:1041:HNC2HDSX3:2:2424:32651:32268'	'A00808:1041:HNC2HDSX3:2:2541:17978:20760'	'A00808:1041:HNC2HDSX3:2:2560:26820:23735'	'A00808:1041:HNC2HDSX3:2:2560:27724:23923'	'A00808:1041:HNC2HDSX3:2:2619:7934:6214'	'A00253:692:HN5HLDSX3:2:1226:12129:27164']
ATCTCAACTGCGAATTCATGTACAAATCTA TGGTCCAAACACAGTTCATGTACCAATCTA ATCTCAACTGCGAATCCATTGTATGGGCCA 6 2.0 0.4 14980 15379 399 ['Unknown'] 4 ['TCCA'	'TGTA'	'AATC'	'ATCT'] bb2573 ['A00253:692:HN5HLDSX3:2:1256:32235:34554'	'A00253:692:HN5HLDSX3:2:2141:7536:16391'	'A00808:1041:HNC2HDSX3:2:1631:1533:23970'	'A00808:1041:HNC2HDSX3:2:2145:25789:29778'	'A00808:1041:HNC2HDSX3:2:2145:25644:30906'	'A00253:692:HN5HLDSX3:2:1226:28999:28635']
CGTAACAGATCGATGTGTTTCTTGCCCTCT TCGCAGGTGTGATAATGTGTTTCTTGCCCT CGTAACAGATCGATGGGCATCGGCGTGCAG 4 -2.0 0 94839 95389 550 ['Unknown'] 4 ['GCAG'] bb2573 ['A00808:1041:HNC2HDSX3:2:2269:2528:8343'	'A00808:1041:HNC2HDSX3:2:2269:2374:8891'	'A00808:1041:HNC2HDSX3:2:2350:28140:34914'	'A00253:692:HN5HLDSX3:2:1226:13512:29747']
TCCCTCTTGCAATCAATCTCTATACGGAGA TCAATTTAAATTCTAATCTCTATACGGAGA TCCCTCCTGCAATCAGTTCTCGCTGCAAAT 5 2.0 0.5 51517 52645 1128 ['Unknown'] 4 ['CAAT'	'AAAT'	'TTCT'	'AATC'	'TCTC'] bb2573 ['A00253:692:HN5HLDSX3:2:2606:26187:33599'	'A00808:1041:HNC2HDSX3:2:1378:7826:27633'	'A00808:1041:HNC2HDSX3:2:1378:7600:27743'	'A00808:1041:HNC2HDSX3:2:2378:7021:36605'	'A00253:692:HN5HLDSX3:2:1226:16342:30921']
TTGCAGCTCGCTTGGTGATGTGACGGCACT CATGCCCCTAAAATTGATGTGACGGCAATC GCTCTTGCAGCTCGCGTGGTATCACTGATT 2 -2.0 0 155612 156038 426 ['Unknown'] 4 ['TGAT'] bb2573 ['A00253:692:HN5HLDSX3:2:2538:1904:16877'	'A00253:692:HN5HLDSX3:2:1227:28709:4178']
TGTATGTCGTGAAAGCATATCCGAGTAATT AAAAGACCAGCTTTCATATCCGAGTAATTA TATGTCGTGAAAGCAAAATCAGATCGGTTG 2 2.0 0 14629 16569 1940 ['Unknown'] 4 ['AAAA'	'AAAG'] bb2573 ['A00253:692:HN5HLDSX3:2:2228:30454:12587'	'A00253:692:HN5HLDSX3:2:1227:31114:24784']
GATGTATTGGTGTTGTATTTGTCATGATCT ATAGATTTTGGATTTATTTGTCATGATCTG ATGTATTGGTGTTGTCTTGGACATGCTGGA 3 2.0 0.3 131696 132274 578 ['Unknown'] 5 ['TTGGA'	'TTGTC'] bb2573 ['A00808:1041:HNC2HDSX3:2:2321:29613:12978'	'A00808:1041:HNC2HDSX3:2:2321:28248:19319'	'A00253:692:HN5HLDSX3:2:1227:12011:28025']
CTGTAAAAGTAGTTATAGTTATCAATAACT ATCGGATTGTTATCAGTTATCAATAACTTA CTGTAAAAGTAGTTACATTTCCCGTGAGGT 2 2.0 0.5 81010 81266 256 ['Unknown'] 5 ['AGTTA'] bb2573 ['A00253:692:HN5HLDSX3:2:1533:1859:19836'	'A00253:692:HN5HLDSX3:2:1227:29740:28291']
TGAGTCTAACAGTGATTATTCTTTCTGGGG AGCTCCGTTCGAAGCAGTGATTATTCTTTC TGAGTCTAACAGTGACATTACCTCATAAAA 6 -2.0 0 10074 10431 357 ['Unknown'] 6 ['CAGTGA'] bb2573 ['A00253:692:HN5HLDSX3:2:2254:7482:31923'	'A00808:1041:HNC2HDSX3:2:1562:3097:3975'	'A00808:1041:HNC2HDSX3:2:2216:23411:28197'	'A00808:1041:HNC2HDSX3:2:2465:4607:8281'	'A00808:1041:HNC2HDSX3:2:2623:27760:24173'	'A00253:692:HN5HLDSX3:2:1227:30535:30796']
GGCCATAATCGTCATAGATCTTCGACATAG AAAGCTGCGCTCAAAGATCTTCGACATAGA CGGCCATAATCGTCAATATACTCTGTCCGA 2 2.0 0.5 48890 49320 430 ['Unknown'] 4 ['TCAA'	'CATA'] bb2573 ['A00808:1041:HNC2HDSX3:2:2237:4860:16235'	'A00253:692:HN5HLDSX3:2:1227:4815:36354']
CACTACATAAATAAGTGCCATTTAAAGGAT GGGAACTAAATTTCTGCCATTTAAAGGATG CTACATAAATAAGTGTCTATAAAGGCTACC 2 -2.0 0.4 46660 47240 580 ['Unknown'] 6 ['TAAAGG'] bb2573 ['A00253:692:HN5HLDSX3:2:1677:11469:23328'	'A00253:692:HN5HLDSX3:2:1228:13395:6809']
ATTACCTCATGGAAAAAACAAATTCGGAAT ACAGAAAGTGTGTCAACAAATTCGGAAAGT ATCACCTCATGGAAACAAGTACTTCATATG 2 2.0 0.2 102282 102695 413 ['Unknown'] 5 ['AACAA'	'GGAAA'] bb2573 ['A00253:692:HN5HLDSX3:2:1424:14570:24314'	'A00253:692:HN5HLDSX3:2:1228:31783:16360']
GAAATGACATTTTCGGCCGACGATACAAAC ATGTCGGCATCTATGGCCGACGAGACAAAC GAAATGACATTTTCGATAGCCAAAGTAGCA 5 -2.0 0 68276 68774 498 ['Unknown'] 4 ['GACA'	'CAAA'] bb2573 ['A00253:692:HN5HLDSX3:2:1228:18032:24330'	'A00808:1041:HNC2HDSX3:2:1269:14416:19445'	'A00808:1041:HNC2HDSX3:2:1270:18023:7717'	'A00808:1041:HNC2HDSX3:2:2378:2889:6934'	'A00253:692:HN5HLDSX3:2:1228:17924:24330']
AAAAAAGATGAATGGCAGCTTGGTATATTA ATCGCGCATACCTTCAGCTTGGTATATTAG AAAAGATGAATGGCATAGAGTTCCGATTGC 3 2.0 0.4 47023 47881 858 ['Unknown'] 5 ['GCATA'] bb2573 ['A00808:1041:HNC2HDSX3:2:1451:1118:20744'	'A00808:1041:HNC2HDSX3:2:1534:12409:27148'	'A00253:692:HN5HLDSX3:2:1228:18240:27070']
GCAAATGTATAACCCATGGTCACATCTAGA TTCGATGATGGAATATGGTCACATCTAGAT AAATGTATAACCCATCAAAGTGTAGCTGTC 2 2.0 0.1 22345 23009 664 ['Unknown'] 4 ['CATC'] bb2573 ['A00808:1041:HNC2HDSX3:2:2340:17770:27477'	'A00253:692:HN5HLDSX3:2:1229:4508:14215']
ACAGTCTACTGTTCATGTGCTTTGGGCTGA GGTGGACCCGCGGTTGTGCTTTGGGCTGAA GTCTACTGTTCATGTCGGAGGTCTGCGGGC 2 -2.0 0 149967 150360 393 ['Unknown'] 4 ['GCGG'	'GGGC'] bb2573 ['A00253:692:HN5HLDSX3:2:2269:26521:8249'	'A00253:692:HN5HLDSX3:2:1229:25762:25034']
ATTTGCAGACAATATCAAATGAAGAACATA CCTTGATATAAAAACAAATGAAGAACATAT TTGCAGACAATATCATAGTCTTATGTCGGG 3 2.0 0.3 14758 15439 681 ['Unknown'] 4 ['ATAT'	'ACAA'	'CATA'] bb2573 ['A00253:692:HN5HLDSX3:2:2227:24532:11976'	'A00253:692:HN5HLDSX3:2:2345:18376:33755'	'A00253:692:HN5HLDSX3:2:1229:7554:27853']
TGGCTACATGCAAGTCAATGCGTCTACGGA GCATACATCCACAACAATGCGTCTACGGAC GCTACATGCAAGTCATTATGCGTGACCATT 8 2.0 0.1 102351 102787 436 ['Unknown'] 6 ['ATGCGT'] bb2573 ['A00253:692:HN5HLDSX3:2:1229:23294:33285'	'A00253:692:HN5HLDSX3:2:1229:23990:36370'	'A00253:692:HN5HLDSX3:2:1301:18683:22952'	'A00253:692:HN5HLDSX3:2:1301:18593:23610'	'A00253:692:HN5HLDSX3:2:2402:3983:7545'	'A00808:1041:HNC2HDSX3:2:1407:24858:19053'	'A00808:1041:HNC2HDSX3:2:1546:26142:28698'	'A00253:692:HN5HLDSX3:2:1229:23918:33051']
TCTGTCATGGCATACAGTAATCAACACGGA ACGATATCACAGCTGTAATCAACACGGATG ATCTGTCATGGCATACCGTTCCCACCCAGA 6 -2.0 0 9822 10837 1015 ['Unknown'] 4 ['CTGT'] bb2573 ['A00808:1041:HNC2HDSX3:2:1354:9634:28886'	'A00808:1041:HNC2HDSX3:2:1671:5683:5321'	'A00808:1041:HNC2HDSX3:2:2265:28320:31438'	'A00808:1041:HNC2HDSX3:2:2265:28474:31579'	'A00808:1041:HNC2HDSX3:2:2435:31684:14716'	'A00253:692:HN5HLDSX3:2:1229:26440:33191']
TTACATGCACTCTTCGAGAAAAAATAACTG GGAGTAGATATTGTGAGAAAAAATAACTGC TTACATGCACTCTTCATACAATCTATTAAT 2 -2.0 0.1 72833 73828 995 ['Unknown'] 4 ['TATT'] bb2573 ['A00253:692:HN5HLDSX3:2:2369:20790:3709'	'A00253:692:HN5HLDSX3:2:1230:17571:4366']
AAATCGTGAAAAATGTAATACCGCCAGTAT CCAAATCAGTAAAATAATACCGCCAGTATT AAATCGTGAAAAATGATCCTTTGCTCAGAT 3 2.0 0 55866 57449 1583 ['Unknown'] 5 ['AAATC'	'AAAAT'] bb2573 ['A00808:1041:HNC2HDSX3:2:1628:26666:18082'	'A00808:1041:HNC2HDSX3:2:1628:26684:18584'	'A00253:692:HN5HLDSX3:2:1230:19497:6104']
CACCTGCAAGAGACGCGTAGGTGTTCATTG CTCGAATTTCCTTACGTAGGTGTTCATTGG ACCTGCAAGAGACGCCTGCCTAGGAATCAG 24 -1.3333333333333333 1.0 5527 5881 354 ['Unknown'] 4 ['GAAT'	'TAGG'] bb2573 ['A00253:692:HN5HLDSX3:2:1474:21522:23672'	'A00253:692:HN5HLDSX3:2:1648:24071:8797'	'A00253:692:HN5HLDSX3:2:1649:23556:24940'	'A00253:692:HN5HLDSX3:2:2105:1506:24330'	'A00253:692:HN5HLDSX3:2:2249:7988:10629'	'A00253:692:HN5HLDSX3:2:2353:20374:1360'	'A00253:692:HN5HLDSX3:2:2447:19063:28808'	'A00253:692:HN5HLDSX3:2:2626:21965:5494'	'A00808:1041:HNC2HDSX3:2:1122:6244:21386'	'A00808:1041:HNC2HDSX3:2:1143:12156:27774'	'A00808:1041:HNC2HDSX3:2:1171:10655:7482'	'A00808:1041:HNC2HDSX3:2:1230:10592:19836'	'A00808:1041:HNC2HDSX3:2:1230:10276:21386'	'A00808:1041:HNC2HDSX3:2:1244:3296:13244'	'A00808:1041:HNC2HDSX3:2:1347:13169:27023'	'A00808:1041:HNC2HDSX3:2:1478:20654:21355'	'A00808:1041:HNC2HDSX3:2:2204:13340:16329'	'A00808:1041:HNC2HDSX3:2:2566:18656:10942'	'A00808:1041:HNC2HDSX3:2:2566:17725:11616'	'A00808:1041:HNC2HDSX3:2:2566:18367:14512'	'A00808:1041:HNC2HDSX3:2:2607:8241:23187'	'A00808:1041:HNC2HDSX3:2:2607:8088:23578'	'A00808:1041:HNC2HDSX3:2:2634:21404:29011'	'A00253:692:HN5HLDSX3:2:1230:2663:9706']
ACTCGGTTTACTATCATATGAAGATATTTA TGCCTTTTTGTTGTATATGAAGATATTTAA TCGGTTTACTATCATGATGTATTGGTGTTG 2 2.0 0.2 131780 132258 478 ['Unknown'] 5 ['TGTTG'	'TGTAT'] bb2573 ['A00808:1041:HNC2HDSX3:2:1243:12662:25708'	'A00253:692:HN5HLDSX3:2:1230:3812:13041']
CAGTTACAAGCTCAGCATCTTTCAGCAATA GGACTTATAATCTACATCTTTCAGCAATAC TTACAAGCTCAGCATATGGGCAAACATCCA 3 0.6666666666666666 0 44867 45137 270 ['Unknown'] 6 ['TCAGCA'] bb2573 ['A00253:692:HN5HLDSX3:2:1309:16306:13917'	'A00808:1041:HNC2HDSX3:2:1430:9751:8202'	'A00253:692:HN5HLDSX3:2:1230:15980:13354']
GGGCGAAAATCATTTATGCTCCAGGTCCCC CATGAAGCCCCACACATTTATGCTCCAGGT GGGCGAAAATCATTTTTTCGCACCAATTTT 9 2.0 0 17613 18020 407 ['Unknown'] 5 ['CATTT'] bb2573 ['A00253:692:HN5HLDSX3:2:2350:21151:28040'	'A00808:1041:HNC2HDSX3:2:1473:15121:7607'	'A00808:1041:HNC2HDSX3:2:1473:15085:7639'	'A00808:1041:HNC2HDSX3:2:1607:3775:36965'	'A00808:1041:HNC2HDSX3:2:1649:22525:21308'	'A00808:1041:HNC2HDSX3:2:2203:24406:35712'	'A00808:1041:HNC2HDSX3:2:2204:25518:34100'	'A00808:1041:HNC2HDSX3:2:2204:25545:34240'	'A00253:692:HN5HLDSX3:2:1230:14606:20588']
CACAAAAACTTCTGATGAACTTCAATAAAC AAATTTCATACCGTTGAACTTCAATAAACA CAAAAACTTCTGATGCGATCACCAAAACTT 6 -2.0 0.1 9398 9714 316 ['Unknown'] 6 ['AACTTC'] bb2573 ['A00253:692:HN5HLDSX3:2:2306:24207:16266'	'A00253:692:HN5HLDSX3:2:2306:22245:17378'	'A00808:1041:HNC2HDSX3:2:1229:24460:19116'	'A00808:1041:HNC2HDSX3:2:1230:22761:19961'	'A00808:1041:HNC2HDSX3:2:1529:22345:16986'	'A00253:692:HN5HLDSX3:2:1230:28284:26991']
ACCAGCTTCACCAATCACGGAAGCTCAATC ATGTAGATAACTTGCACGGAAGCTCAATCT CAGCTTCACCAATCAGCTTATCTAGACATC 2 2.5 0 44962 45387 425 ['Unknown'] 5 ['CAATC'] bb2573 ['A00253:692:HN5HLDSX3:2:1624:3848:18959'	'A00253:692:HN5HLDSX3:2:1231:7148:1783']
CGAGAAATTGAGATGATTTTTCCTATTACC AGCCTGACGTAGGTATGATTTTTCCTATTA CGAGAAATTGAGATGCCAATTATTCCTGCT 3 -2.0 0 8939 9352 413 ['Unknown'] 5 ['TTCCT'] bb2573 ['A00808:1041:HNC2HDSX3:2:2557:21477:29575'	'A00808:1041:HNC2HDSX3:2:2557:20808:29982'	'A00253:692:HN5HLDSX3:2:1231:26621:3286']
ATTGAATATATCGCAACATGTATCATTTAC CTGCGACGACGATCACATGTATCATTTACG GAATATATCGCAACAGCGTTAGCGGATCTG 2 2.0 0.3 55829 57301 1472 ['Unknown'] 4 ['GATC'	'TATC'] bb2573 ['A00253:692:HN5HLDSX3:2:2242:21187:17801'	'A00253:692:HN5HLDSX3:2:1231:20645:10254']
CGCCGTCAGGGGGACTAGCCCCCTTCCCCG ACCCTTTATTGGAATAGCCCCCTTCCCCGT CCAAGACGCCGTCAGCCCTTCGTGTTCTGC 3 -2.0 0.3 127456 127678 222 ['Unknown'] 6 ['CCCTTC'] bb2573 ['A00253:692:HN5HLDSX3:2:2540:22571:5290'	'A00808:1041:HNC2HDSX3:2:2111:7708:24455'	'A00253:692:HN5HLDSX3:2:1231:19895:22608']
CGACAGAGCAATGCAAACCGTTTTTGTTGT TCCCAAATAATGTTCAAACCGTTTTTGTTG CGACAGAGCAATGCAGTGCTCATCCACTTA 2 2.0 0.5 105868 106127 259 ['Unknown'] 4 ['AATG'] bb2573 ['A00253:692:HN5HLDSX3:2:1232:29939:8656'	'A00253:692:HN5HLDSX3:2:1231:30020:26459']
AACATTCGAAAATCAATGAAGTAACGCATT CCTCCAGATGCGTCCAATGAAGTAACGCAT AACATTCGAAAATCATAATACAGCCACAAA 2 2.0 0 15881 16513 632 ['Unknown'] 3 ['CCA'	'CAG'	'CAA'	'AAT'	'GAA'	'TAA'	'AAC'	'CAT'] bb2573 ['A00253:692:HN5HLDSX3:2:2427:7925:6918'	'A00253:692:HN5HLDSX3:2:1231:13937:30264']
CAGTAAATACGCTACAAGACGACATAGTTG ATAATCGCCTAAATAAGACGACATAGTTGC AGTAAATACGCTACACGTTAATCCGTGCAC 2 2.0 0.7 50143 50473 330 ['Unknown'] 6 ['TAAATA'] bb2573 ['A00253:692:HN5HLDSX3:2:1232:30065:6558'	'A00253:692:HN5HLDSX3:2:1231:29261:30373']
CGCCCCAGGGGGCGCCGCGGCAGCATACAG GCCGCCAATAGCTACGCGGCAGCGTACAGC AGGGGGCGCCGCGGCGGGGAGGGGGTGGGG 9 -2.0 0.5 644 867 223 ['Unknown'] 6 ['CGCGGC'] bb2573 ['A00808:1041:HNC2HDSX3:2:1476:1588:8093'	'A00808:1041:HNC2HDSX3:2:1664:11035:31219'	'A00808:1041:HNC2HDSX3:2:2120:1841:19429'	'A00808:1041:HNC2HDSX3:2:2122:23059:24580'	'A00808:1041:HNC2HDSX3:2:2311:18349:35744'	'A00808:1041:HNC2HDSX3:2:2311:17861:35775'	'A00808:1041:HNC2HDSX3:2:2311:17933:35931'	'A00808:1041:HNC2HDSX3:2:2603:24858:8907'	'A00253:692:HN5HLDSX3:2:1232:18882:11647']
GGCGCGCGGCCCCGCAGACCCCGGCCCACA CCCCCGGATCCGATCCCGCAGACCCCGGCC GGCGCGCGGCCCCGCGCCCCCAGCAGAGCA 4 2.0 0 513 1078 565 ['Unknown'] 5 ['CCCCC'	'CCCCG'	'CCCGC'	'GCAGA'	'CGGCC'] bb2573 ['A00808:1041:HNC2HDSX3:2:1533:7120:27164'	'A00808:1041:HNC2HDSX3:2:1533:7536:27195'	'A00808:1041:HNC2HDSX3:2:1533:7609:35493'	'A00253:692:HN5HLDSX3:2:1232:15013:17440']
AATGAAAGTTTCATGAAGCAATATTATCGT TCAGCTAAATCCTTTGAAGCAATATTATCG AATGAAAGTTTCATGTCGTGTATTTATTGC 8 -2.0 0 10549 11062 513 ['Unknown'] 4 ['TGAA'	'TATT'	'TTAT'] bb2573 ['A00808:1041:HNC2HDSX3:2:1617:25147:16579'	'A00808:1041:HNC2HDSX3:2:1644:24786:29731'	'A00808:1041:HNC2HDSX3:2:2137:9860:8296'	'A00808:1041:HNC2HDSX3:2:2221:5819:18114'	'A00808:1041:HNC2HDSX3:2:2276:27001:25708'	'A00808:1041:HNC2HDSX3:2:2407:19633:11443'	'A00808:1041:HNC2HDSX3:2:2674:18041:20337'	'A00253:692:HN5HLDSX3:2:1232:1443:19680']
TGATATTTTTATAATGTAGCAAGACGAAAA CCAATGTTAGTATTTGTAGCAAGACGAAAA TGATATTTTTATAATAAAGCGTCACTTTAA 2 -2.0 0 56583 63236 6653 ['Unknown'] 5 ['TATTT'] bb2573 ['A00253:692:HN5HLDSX3:2:1232:20446:27915'	'A00253:692:HN5HLDSX3:2:1232:20980:20447']
CTAAGTTTCCTATCTTGTCATTAAATTTTT CCAACTTGCATTGATGTCATTAAATTTTTC AAGTTTCCTATCTTGGAATTCTCCGCAAGA 5 -2.0 0.1 85483 86272 789 ['Unknown'] 4 ['CTTG'	'AATT'	'TTTC'] bb2573 ['A00253:692:HN5HLDSX3:2:1233:6036:8093'	'A00253:692:HN5HLDSX3:2:2137:12762:18991'	'A00808:1041:HNC2HDSX3:2:1476:22399:4961'	'A00808:1041:HNC2HDSX3:2:2509:20021:14622'	'A00253:692:HN5HLDSX3:2:1232:7021:27586']
AAACGTTTCAGTTTGTAATTATATCTAATT TATACGCCCCATCATGTAATTATATCTAAT AAACGTTTCAGTTTGCTCATGGAAAACGGT 4 -2.0 0.5 133868 135524 1656 ['Unknown'] 5 ['TCATG'] bb2573 ['A00253:692:HN5HLDSX3:2:1233:15365:2957'	'A00253:692:HN5HLDSX3:2:2233:13937:26944'	'A00808:1041:HNC2HDSX3:2:2469:16984:22795'	'A00253:692:HN5HLDSX3:2:1233:15266:2942']
AGGTCTCACCCCTCTCGATCCCGATTCCGC TCGATAATCGGCTCCGATCCCGATTCCGCG TCTCACCCCTCTCGAACCCTACAACATCTC 5 -2.0 0.2 8824 9166 342 ['Unknown'] 4 ['TCGA'] bb2573 ['A00808:1041:HNC2HDSX3:2:2469:4191:31735'	'A00808:1041:HNC2HDSX3:2:2469:4472:31751'	'A00808:1041:HNC2HDSX3:2:2639:20030:5776'	'A00808:1041:HNC2HDSX3:2:2639:19931:6668'	'A00253:692:HN5HLDSX3:2:1233:25247:5854']
GCTCAAGCTCTCACACTCATATATTTTTAT TGGAATTACAAATGACACTCATATATTTTT GCTCAAGCTCTCACAACTTCGCGGGTATGA 4 2.0 0 15202 16733 1531 ['Unknown'] 4 ['ACAA'	'ATGA'	'CTCA'] bb2573 ['A00253:692:HN5HLDSX3:2:1561:17173:7529'	'A00253:692:HN5HLDSX3:2:2178:22227:18286'	'A00253:692:HN5HLDSX3:2:2178:21757:25488'	'A00253:692:HN5HLDSX3:2:1233:11243:12446']
CTTTCAGCACATCGAAATAATACTCTCGAT TTTAATTTGTGATGAATAATACTCTCGATG TCAGCACATCGAAATTTCCGCACTTGAACC 2 -3.0 0 150236 151260 1024 ['Unknown'] 5 ['AATTT'] bb2573 ['A00253:692:HN5HLDSX3:2:2357:30454:15154'	'A00253:692:HN5HLDSX3:2:1233:22634:13135']
CTTACGTGCCGATCAGTTTGCTCATGGAAA GCGATGAAAACGTTTCAGTTTGCTCATGGA CTTACGTGCCGATCAACGTCTCATTTTCGC 3 0.6666666666666666 0.5 135517 135918 401 ['Unknown'] 5 ['AACGT'	'CTCAT'] bb2573 ['A00253:692:HN5HLDSX3:2:1442:10999:5447'	'A00253:692:HN5HLDSX3:2:2128:16541:34460'	'A00253:692:HN5HLDSX3:2:1233:6189:14121']
TCGACCTATTATTTGCAGGTAAAAAAGTCT TATACCAGATACAAATTTGCAGGTAAAAAA TCGACCTATTATTTGAGATATTATTGCCCG 2 -2.0 0.2 89422 90301 879 ['Unknown'] 5 ['AGATA'	'ATTTG'] bb2573 ['A00808:1041:HNC2HDSX3:2:1122:20383:30561'	'A00253:692:HN5HLDSX3:2:1233:27353:21151']
TATGATCAGCACGACAGATCTGATCTTTAA TCCAACTTTGTTCTAGATCTGATCTTTAAC TATGATCAGCACGACGAATGCCACAGCTAT 2 2.0 0.4 102513 103139 626 ['Unknown'] 5 ['TGATC'] bb2573 ['A00253:692:HN5HLDSX3:2:1438:31204:10222'	'A00253:692:HN5HLDSX3:2:1233:18213:24799']
CAATACAGGCCTCCTGCCAACATTTTCAGA GTTAAGGTTCATTGTGCCAACATTTTCAGA CAATACAGGCCTCCTACACCTGCAGTCTCA 3 -2.0 0.3 10509 10759 250 ['Unknown'] 3 ['AGG'	'TCA'	'TGC'	'GCC'	'CAA'	'ACA'	'CAG'] bb2573 ['A00253:692:HN5HLDSX3:2:2536:21043:9471'	'A00808:1041:HNC2HDSX3:2:1235:24469:21762'	'A00253:692:HN5HLDSX3:2:1233:14045:31986']
GTGAATGTACGCGGCCAGAAAAAAAATCCC ACCTAAAATATCAACAGAAAAAAAATCCCG GAATGTACGCGGCCAACTTTTATTCCTGGG 6 2.0 0.3 145272 145690 418 ['Unknown'] 4 ['CAAC'] bb2573 ['A00808:1041:HNC2HDSX3:2:1163:25843:18035'	'A00808:1041:HNC2HDSX3:2:2162:29414:21934'	'A00808:1041:HNC2HDSX3:2:2247:5593:26772'	'A00808:1041:HNC2HDSX3:2:2422:28917:15969'	'A00808:1041:HNC2HDSX3:2:2422:28339:16501'	'A00253:692:HN5HLDSX3:2:1233:7048:36025']
GTGGCACTGCCGCGTGAACGCCTTACCCGA CATAACTGGCGCATGCGTGAACGCCTTACC GTGGCACTGCCGCGTAAACAATGCCACATC 2 -2.0 0 3236 3644 408 ['Unknown'] 4 ['ACTG'	'TGGC'	'ATGC'	'GCGT'] bb2573 ['A00253:692:HN5HLDSX3:2:2466:1145:11522'	'A00253:692:HN5HLDSX3:2:1233:20048:36276']
TGAAATGTACCTCTCCAATATAAAAGGACT CGGTTCGGTTCCCGCAATATAAAAGGACTT AACTGTACCTCTCCATCAGACGCGAAAGAT 19 2.0 0 44843 45344 501 ['Unknown'] 4 ['AAAG'] bb2573 ['A00253:692:HN5HLDSX3:2:1248:32515:23453'	'A00253:692:HN5HLDSX3:2:1448:5864:24361'	'A00253:692:HN5HLDSX3:2:2161:25581:22404'	'A00253:692:HN5HLDSX3:2:2161:25427:23453'	'A00808:1041:HNC2HDSX3:2:1250:32127:20807'	'A00808:1041:HNC2HDSX3:2:1416:2826:23735'	'A00808:1041:HNC2HDSX3:2:1445:25952:21950'	'A00808:1041:HNC2HDSX3:2:1570:10068:29606'	'A00808:1041:HNC2HDSX3:2:2150:22399:10535'	'A00808:1041:HNC2HDSX3:2:2176:32117:21230'	'A00808:1041:HNC2HDSX3:2:2176:32108:21245'	'A00808:1041:HNC2HDSX3:2:2301:17779:24925'	'A00808:1041:HNC2HDSX3:2:2313:28908:32111'	'A00808:1041:HNC2HDSX3:2:2332:10646:34867'	'A00808:1041:HNC2HDSX3:2:2332:12382:36245'	'A00808:1041:HNC2HDSX3:2:2532:4264:14794'	'A00808:1041:HNC2HDSX3:2:2648:2058:17080'	'A00808:1041:HNC2HDSX3:2:2669:29984:9549'	'A00253:692:HN5HLDSX3:2:1234:10917:2707']
GCCTAGATGACAAAGTAAGAACGAATTACA GCTGCCTCCAAAGTGTAAGAACGAATTACA GCCTAGATGACAAAGATGTAAAACAAAAGG 4 -2.0 0 69232 70218 986 ['Unknown'] 5 ['CAAAG'	'TGTAA'] bb2573 ['A00253:692:HN5HLDSX3:2:1355:23800:28432'	'A00253:692:HN5HLDSX3:2:2234:13376:26600'	'A00253:692:HN5HLDSX3:2:2234:14100:35900'	'A00253:692:HN5HLDSX3:2:1234:14534:9940']
TTTAAACTATTTGAATATTTGCCCATTAGG ATTTTGTGGGAGCGTGAATATTTGCCCATT TTTAAACTATTTGAAGTACACCGGCGCGGG 2 -2.0 0 150672 151023 351 ['Unknown'] 6 ['TATTTG'] bb2573 ['A00253:692:HN5HLDSX3:2:1670:26856:18035'	'A00253:692:HN5HLDSX3:2:1234:5484:10770']
AAATGGCGGGAACTTTGTAATTCCCAGAGA GACAATCAGGACGATGTAATTCCCAGAGAA ATGGCGGGAACTTTGAAATTGGTATGGCGC 2 -2.0 0.2 159787 160138 351 ['Unknown'] 4 ['AATT'] bb2573 ['A00253:692:HN5HLDSX3:2:1242:5665:2315'	'A00253:692:HN5HLDSX3:2:1234:22119:24017']
TATGCTACAACGGCCACACGTCCGCGTTCG TGAACGTCCCCGCTACACGTCCGCGTTCGT ATGCTACAACGGCCAATCGTGTTCCACATG 5 -2.0 0.4 8641 9116 475 ['Unknown'] 6 ['GCTACA'] bb2573 ['A00253:692:HN5HLDSX3:2:2131:29704:22874'	'A00253:692:HN5HLDSX3:2:2131:29875:23171'	'A00808:1041:HNC2HDSX3:2:2156:6153:24486'	'A00808:1041:HNC2HDSX3:2:2665:31069:20290'	'A00253:692:HN5HLDSX3:2:1235:21070:8578']
CCCATCCTTTCTACACCTGCAGTCTCAAAA CCAATACAGGCCTCCTACACCTGCAGTCTC CCCATCCTTTCTACATTGCACGACCCAGCC 2 -2.0 0.2 10758 12659 1901 ['Unknown'] 5 ['CTACA'] bb2573 ['A00253:692:HN5HLDSX3:2:1235:20817:15092'	'A00253:692:HN5HLDSX3:2:1235:19931:13714']
TACAGGCCAGAAAGCAACCTGGGTATCGGC TTGACAGCGCGCCTAACCTGGGTATCGGCA ACAGGCCAGAAAGCATAACTGGCCTGAATA 4 2.0 0 139230 140702 1472 ['Unknown'] 4 ['ACAG'	'GCCT'	'TAAC'	'CCTG'	'CTGG'] bb2573 ['A00253:692:HN5HLDSX3:2:2235:13865:5337'	'A00253:692:HN5HLDSX3:2:2305:24542:30843'	'A00808:1041:HNC2HDSX3:2:1328:14443:1830'	'A00253:692:HN5HLDSX3:2:1235:14036:17096']
ATAACACGCCTAGTAAATAAAGATGCATCT TAACACCGATGTGGAATAAAGATGCATCTA ACGCCTAGTAAATAAGATGAAGCCTATCTG 10 2.0 0 93839 94047 208 ['Unknown'] 6 ['AAGATG'] bb2573 ['A00253:692:HN5HLDSX3:2:2219:3730:18035'	'A00253:692:HN5HLDSX3:2:2435:24207:14387'	'A00253:692:HN5HLDSX3:2:2506:30617:33317'	'A00253:692:HN5HLDSX3:2:2506:30427:34115'	'A00253:692:HN5HLDSX3:2:2578:30698:36683'	'A00808:1041:HNC2HDSX3:2:1107:13982:34538'	'A00808:1041:HNC2HDSX3:2:1107:13358:34554'	'A00808:1041:HNC2HDSX3:2:2667:28908:24251'	'A00808:1041:HNC2HDSX3:2:2674:4652:7388'	'A00253:692:HN5HLDSX3:2:1235:16315:18317']
ATTCTCCCCTCCCATTAAAAAACTTTAAAG CGATATCAAGTTGTCATTAAAAAACTTTAA ATTCTCCCCTCCCATAATGATTTATAGTGA 4 2.0 0 147307 149006 1699 ['Unknown'] 4 ['TTTA'] bb2573 ['A00253:692:HN5HLDSX3:2:1450:17083:7560'	'A00808:1041:HNC2HDSX3:2:1350:27019:31125'	'A00808:1041:HNC2HDSX3:2:1351:25373:15718'	'A00253:692:HN5HLDSX3:2:1235:22788:20635']
ACTATCTTGCGTTGTATGATGCGCCTCTAC ACTCTTCCTGATGCATGATGCGCCTCTACT ATCTTGCGTTGTATGTGAGGATTTGAGGTG 2 -2.0 0 83644 84319 675 ['Unknown'] 4 ['TCTT'	'TGCG'] bb2573 ['A00253:692:HN5HLDSX3:2:2352:12735:19946'	'A00253:692:HN5HLDSX3:2:1235:3938:20776']
ATGCGGGTATCTACAAAATATACCCTTCCA TGGAATACCGTTTTAAAATATACCCTTCCA ATGCGGGTATCTACATTCGGTATTCTAGAA 2 2.0 0.1 146327 147174 847 ['Unknown'] 3 ['GAA'	'TAC'	'TAT'	'TTC'] bb2573 ['A00253:692:HN5HLDSX3:2:2139:26549:2879'	'A00253:692:HN5HLDSX3:2:1235:24406:20807']
TTGCGCCTCAAGGATCAAACGGCTTTATGC CACGATCGCTTTTACAAACGGCTTTATGCA GCGCCTCAAGGATCAGATTGTATCGTTATT 3 2.0 0.1 56190 56550 360 ['Unknown'] 4 ['GATC'	'ATCG'	'TTAT'] bb2573 ['A00808:1041:HNC2HDSX3:2:1108:4906:9424'	'A00808:1041:HNC2HDSX3:2:1108:2889:9690'	'A00253:692:HN5HLDSX3:2:1235:27326:29653']
AGTCGATCATGGACAGAAAACCTTATCATG ACGCAGGAAAGGTGCAGAAAACCTTATCAT AGCCGATCATGGACATTCAGAAATGTGGAC 2 2.0 0.3 14283 14686 403 ['Unknown'] 6 ['CAGAAA'] bb2573 ['A00808:1041:HNC2HDSX3:2:2541:1886:2503'	'A00253:692:HN5HLDSX3:2:1235:9896:31563']
CGCCGGCTCGGTGGCCCGAGATTACCTGGG TTGCCCCGTACTCACCGAGATTACCTGGGT ATGGTGGGAGGTTCCGTTGCCACCGCCTGG 2 -2.5 0.5 153787 155011 1224 ['Unknown'] 5 ['TTGCC'	'CACCG'	'CCTGG'] bb2573 ['A00253:692:HN5HLDSX3:2:1448:29830:30639'	'A00253:692:HN5HLDSX3:2:1236:30255:12430']
CTTCTCCCTAATATACACATCTGCTAAAGG AGACTGCATTAACTCACATCTGCTAAAGGT GCCCGCCTTCTCCCTGGTATACACCTGCAA 18 -1.8333333333333333 0.6 4245 5859 1614 ['Unknown'] 5 ['CTGCA'] bb2573 ['A00253:692:HN5HLDSX3:2:1325:18412:30592'	'A00253:692:HN5HLDSX3:2:1546:12111:7028'	'A00253:692:HN5HLDSX3:2:1617:28085:18129'	'A00253:692:HN5HLDSX3:2:2118:32642:2660'	'A00253:692:HN5HLDSX3:2:2337:21766:25974'	'A00253:692:HN5HLDSX3:2:2405:19596:29042'	'A00253:692:HN5HLDSX3:2:2440:23204:24142'	'A00253:692:HN5HLDSX3:2:2510:8458:32706'	'A00253:692:HN5HLDSX3:2:2563:8513:18959'	'A00253:692:HN5HLDSX3:2:2570:6424:25426'	'A00253:692:HN5HLDSX3:2:2633:22797:19961'	'A00808:1041:HNC2HDSX3:2:1131:17490:5008'	'A00808:1041:HNC2HDSX3:2:1567:10574:28792'	'A00808:1041:HNC2HDSX3:2:2253:18801:16110'	'A00808:1041:HNC2HDSX3:2:2361:8214:1846'	'A00808:1041:HNC2HDSX3:2:2508:13449:3145'	'A00808:1041:HNC2HDSX3:2:2617:20473:16501'	'A00253:692:HN5HLDSX3:2:1236:9326:17331']
CATTCTTACAGACTTATATCCGTAACCTTT CATACAGTGAACCAATATCCGTAACCTTTT CTTACAGACTTATATGTTCGTGCGTATATA 3 -2.0 0.2 8538 9452 914 ['Unknown'] 5 ['TACAG'] bb2573 ['A00253:692:HN5HLDSX3:2:1557:11894:28072'	'A00808:1041:HNC2HDSX3:2:2129:21558:9455'	'A00253:692:HN5HLDSX3:2:1236:2917:17973']
AATTACATAACAGCATCATACCCTTTGTTA TAGATCTAAAATCCTCATACCCTTTGTTAC ACATAACAGCATCATTTCAACGTAACAAAC 2 2.0 0 15843 16470 627 ['Unknown'] 4 ['TCAT'	'CATA'] bb2573 ['A00253:692:HN5HLDSX3:2:1626:5791:20322'	'A00253:692:HN5HLDSX3:2:1236:13331:34131']
CAGCAGCGATATGTACACCCCACCTAGAAT AATCTGTCTGACATTACACCCCACCTAGAA CAGCAGCGATATGTATGTATGGACGACTCT 3 2.0 0.4 112790 113228 438 ['Unknown'] 3 ['TCT'	'TGT'	'GAC'] bb2573 ['A00808:1041:HNC2HDSX3:2:1108:20039:15374'	'A00808:1041:HNC2HDSX3:2:2211:21386:35556'	'A00253:692:HN5HLDSX3:2:1236:6750:36761']
CAGGAGTTTAGACCAGATAAACCCAAATGT ATTAGATGAACATACAGATAAACCCAAATG CAGGAGTTTAGACCATCTGCCCAAGATATT 3 2.0 0.3 143033 143418 385 ['Unknown'] 5 ['TTAGA'	'AGATA'	'CCCAA'] bb2573 ['A00253:692:HN5HLDSX3:2:2273:13241:36511'	'A00808:1041:HNC2HDSX3:2:2649:19840:8797'	'A00253:692:HN5HLDSX3:2:1237:28140:16282']
CCTGTACACATCCATACATGTCTCCATTAA CCCCCCACTAAACCTCCATACATGTCTCCA CCTGTACACATCCATCCCATGTACATTTCC 16 -2.0 0.3 158336 158514 178 ['Unknown'] 5 ['TCCAT'	'TACAT'	'CATGT'] bb2573 ['A00253:692:HN5HLDSX3:2:1450:5936:23954'	'A00253:692:HN5HLDSX3:2:2130:20048:4993'	'A00253:692:HN5HLDSX3:2:2141:30391:1141'	'A00253:692:HN5HLDSX3:2:2543:20627:36401'	'A00808:1041:HNC2HDSX3:2:1239:25238:27696'	'A00808:1041:HNC2HDSX3:2:1311:23041:29872'	'A00808:1041:HNC2HDSX3:2:1625:6180:7999'	'A00808:1041:HNC2HDSX3:2:1645:16776:31203'	'A00808:1041:HNC2HDSX3:2:1676:7645:16924'	'A00808:1041:HNC2HDSX3:2:1676:6361:17049'	'A00808:1041:HNC2HDSX3:2:2239:14841:19366'	'A00808:1041:HNC2HDSX3:2:2311:26847:6621'	'A00808:1041:HNC2HDSX3:2:2539:5005:24752'	'A00808:1041:HNC2HDSX3:2:2625:9091:31861'	'A00808:1041:HNC2HDSX3:2:2626:10230:1141'	'A00253:692:HN5HLDSX3:2:1237:30264:16924']
TCTTATATCGAGACGCAATTCCGTATAAAT AATGACGTTATAAACAATTCCGTATAAATC ATATATCGAGACGCATGAAGCAACCGACAC 2 2.0 0 8126 8406 280 ['Unknown'] 4 ['ATGA'	'GACG'	'TATA'] bb2573 ['A00808:1041:HNC2HDSX3:2:1220:11469:28494'	'A00253:692:HN5HLDSX3:2:1237:4562:17378']
ATATAATACAGGCCAGGACGATTATATCCC ATGGGGGTGGGACACAGGACGATTATATCC ATATAATACAGGCCAAAGTCTCCAAATTAC 2 2.0 0.6 130177 130993 816 ['Unknown'] 5 ['ACAGG'] bb2573 ['A00253:692:HN5HLDSX3:2:2355:20274:10238'	'A00253:692:HN5HLDSX3:2:1237:22281:19069']
AGATATTCGACAGAATGCTTTCGGCTCCAT TTGAGCAGAAAACCTGCTTTCGGCTCCATC ATATTCGACAGAATGACTGTCACGCTTAAC 4 -2.0 0.7 131025 132115 1090 ['Unknown'] 5 ['CAGAA'] bb2573 ['A00253:692:HN5HLDSX3:2:2430:26467:17425'	'A00808:1041:HNC2HDSX3:2:1418:2682:13870'	'A00808:1041:HNC2HDSX3:2:2418:2085:28181'	'A00253:692:HN5HLDSX3:2:1237:24424:24032']
ACATGTTTTTTGCTCCAGTTCTTATTATTA TCACCCTATCGCAGCAGTTCTTATTATTAC ATGTTTTTTGCTCCAATTGTTGCGCCTCTT 2 2.0 0.6000000000000001 118285 118563 278 ['Unknown'] 4 ['TCTT'] bb2573 ['A00808:1041:HNC2HDSX3:2:1216:7374:7874'	'A00253:692:HN5HLDSX3:2:1237:25409:33599']
CGATATATGAATGAGTGAAGCGTTGGACTA CGGCATCTAGGCTATGAAGCGTTGGACTAA ATATATGAATGAGTGGGCGGCAATCAGTAT 2 -2.0 0 44428 45104 676 ['Unknown'] 6 ['TATGAA'] bb2573 ['A00808:1041:HNC2HDSX3:2:1602:21034:29997'	'A00253:692:HN5HLDSX3:2:1237:17372:35493']
GCATTCTGTCGTATTTGTAATCGTTCCGTG GAAGAAATAATGTCTGTAATCGTTCCGTGT ATTCTGTCGTATTTGAACGCCCACGGAAAC 3 -2.0 0 42079 42416 337 ['Unknown'] 5 ['TCTGT'] bb2573 ['A00808:1041:HNC2HDSX3:2:1654:15311:23218'	'A00808:1041:HNC2HDSX3:2:1654:15049:23516'	'A00253:692:HN5HLDSX3:2:1238:9489:4460']
TGTCCTAATATGATGTTTACATAACTATAT ATTGCTTTTAAGCTTGTTTACATAACGATA TGTCCTAATATGATGCGATTTGGATCAAAC 3 -2.0 0 61257 62506 1249 ['Unknown'] 4 ['CGAT'] bb2573 ['A00808:1041:HNC2HDSX3:2:2174:15591:30279'	'A00808:1041:HNC2HDSX3:2:2174:15637:35023'	'A00253:692:HN5HLDSX3:2:1238:25427:7701']
ATAAAAGAGTGTGGTTGGCCCTTCCAGTCC ATCAGTGGATGTACTGGCCCCTCCAGTCCT ATAAAAGATTGTGGTATAAATGAAGATAGC 2 2.0 0.3 102872 103755 883 ['Unknown'] 4 ['GTGG'] bb2573 ['A00808:1041:HNC2HDSX3:2:1325:25229:32409'	'A00253:692:HN5HLDSX3:2:1238:7681:7717']
AGCACATGTTGTGTCAAACTGTAAATCATT CTTCATGTTAAAATAAACTGTAAATCATTC ATGTTGTGTCAAACTTCCAGGAATACGATT 2 -2.0 0.5 148897 149051 154 ['Unknown'] 5 ['ATGTT'	'AAACT'] bb2573 ['A00808:1041:HNC2HDSX3:2:2661:20175:18396'	'A00253:692:HN5HLDSX3:2:1238:11243:11851']
CGACGAGAAAAATTGTACTGGAGACGAGCG AGAACGTGTTTGAATACTGGAGACGAGCGC ACGAGAAAAATTGTAGGCCGGGCTTTACGG 3 2.0 0.2 131834 132187 353 ['Unknown'] 5 ['ACGAG'] bb2573 ['A00808:1041:HNC2HDSX3:2:1255:23050:34585'	'A00808:1041:HNC2HDSX3:2:2658:9245:1251'	'A00253:692:HN5HLDSX3:2:1238:26404:13338']
TGACCCCCCCCATCCTGGGATATCGACTAA TATGATTGGTCGAATGGGATATCGACTAAA TGACCCCCCCCATCCATGAAGGGGCGTGTC 2 2.0 0 131354 131739 385 ['Unknown'] 4 ['ATGA'] bb2573 ['A00808:1041:HNC2HDSX3:2:2464:6144:12853'	'A00253:692:HN5HLDSX3:2:1238:20934:13698']
TAACTAATCGCACAACTTTGGGTAGATTCT GAGTGTGCAACTCCGGGTAGATTCTCCAAA TAACTAATCGCACAATTATTAATAGGATTT 2 2.0 0 131928 132532 604 ['Unknown'] 4 ['AACT'	'GATT'] bb2573 ['A00253:692:HN5HLDSX3:2:2107:5032:12461'	'A00253:692:HN5HLDSX3:2:1238:27823:30765']
ATTAGGAGTATCCTGCGAATTGTTGGAAAG CTGAAGAAGAAAGTCGAATTGTTGGAAAGA TTAGGAGTATCCTGCATGAGGTATGCGGAT 3 2.0 0.3 146579 146999 420 ['Unknown'] 3 ['CTG'	'TGA'	'AGT'	'GGA'] bb2573 ['A00253:692:HN5HLDSX3:2:1420:30861:33708'	'A00253:692:HN5HLDSX3:2:2421:17535:27258'	'A00253:692:HN5HLDSX3:2:1238:10420:32377']
TATTTCTATGGAATGCCAGCCACTCCGGGG ATTTTTCCACATACGCCAGCCACTCCGGGG TATTTCTATGGAATGGATGAAATAAGCCCC 3 -2.0 0.4 151496 152075 579 ['Unknown'] 4 ['ATTT'	'TTTC'	'AGCC'] bb2573 ['A00253:692:HN5HLDSX3:2:1425:1561:21449'	'A00253:692:HN5HLDSX3:2:1514:10221:6198'	'A00253:692:HN5HLDSX3:2:1239:28348:4523']
GCACAAGTTTTTTATAGGCTATGCCTACCT TATTATTAATGTTGAGGCTATGCCTACCTT CACAAGTTTTTTATATGGTCTTAAAGGATC 2 -2.0 0.1 42703 42918 215 ['Unknown'] 4 ['TTAT'	'TTAA'	'TATG'] bb2573 ['A00253:692:HN5HLDSX3:2:1239:14443:11506'	'A00253:692:HN5HLDSX3:2:1239:14398:11490']
TCGTATACATTGAATGAAGTAGCATAAATG TGATGACCGATTGCGAAGTAGCATAAATGT GTATACATTGAATGACCAATCGCATTAATA 2 -2.0 0 46743 47322 579 ['Unknown'] 6 ['ATGACC'] bb2573 ['A00253:692:HN5HLDSX3:2:2578:4065:30577'	'A00253:692:HN5HLDSX3:2:1239:12337:19132']
TCAATTTATGGACCATTGCATGTAAGCCTT GAGGGTTCATTTATATTGCATGTAAGCCTT TCAATTTATTGACCAAAAAATTATCTATAT 2 2.0 0 100492 100838 346 ['Unknown'] 6 ['ATTTAT'] bb2573 ['A00253:692:HN5HLDSX3:2:2444:10402:24893'	'A00253:692:HN5HLDSX3:2:1239:32298:25363']
TGCCAATTATTCCTGGCTGCAAACTATATC CGCGGACCAAGCATTGGCTGCAAACTATAT TGCCAATTATTCCTGCTAATTCTAGGTATA 2 -2.0 0.5 8850 9365 515 ['Unknown'] 4 ['CCAA'	'CTGC'	'TATA'] bb2573 ['A00808:1041:HNC2HDSX3:2:1635:31910:9690'	'A00253:692:HN5HLDSX3:2:1239:25174:26772']
CCGGGTCCTTCGGGGCATTCACGCTCCCAA TTATCCTGGCATCCCATTCACGCTCCCAAT CCGGGTCCTTCGGGGCAAAATACACGTCCA 6 2.0 0 17790 18348 558 ['Unknown'] 4 ['TCCT'	'GGCA'	'CACG'] bb2573 ['A00253:692:HN5HLDSX3:2:1339:26747:25770'	'A00253:692:HN5HLDSX3:2:1339:26666:28667'	'A00253:692:HN5HLDSX3:2:2306:20971:30107'	'A00253:692:HN5HLDSX3:2:2639:5330:25535'	'A00808:1041:HNC2HDSX3:2:2174:31882:17816'	'A00253:692:HN5HLDSX3:2:1240:24126:1720']
TCGATTAGTGATCTGAAATTATCCTGGGGA GCTATCTAGTTGTTTGAAATTATCCTGGGG TCGATTAGTGATCTGTCTATATGTCGTCCC 2 -2.0 0.4 62766 63186 420 ['Unknown'] 4 ['CTAT'	'ATCT'	'TCTA'	'TAGT'	'ATTA'] bb2573 ['A00253:692:HN5HLDSX3:2:1540:19063:33943'	'A00253:692:HN5HLDSX3:2:1240:27787:2049']
CCTTAGCAAACACCGCAGTTTTTTTGTCAA CTATGCAAACCGTTCAGTTTTTTTGTCAAT TTCGCAAACACCGCAAAACGGTGATGTATG 2 2.0 0.3 144898 145379 481 ['Unknown'] 6 ['GCAAAC'] bb2573 ['A00808:1041:HNC2HDSX3:2:1328:17508:4163'	'A00253:692:HN5HLDSX3:2:1240:32154:4194']
CTTTCGTGCTGCAGCTGTATCACATACGTC ACGTGCATATTTATTGTATCACATACGTCA ACTTTCGTGCTGCAGCTGTCCATTTTCCAT 2 0.0 0.5 126344 126726 382 ['Unknown'] 5 ['CGTGC'] bb2573 ['A00808:1041:HNC2HDSX3:2:1205:24424:28291'	'A00253:692:HN5HLDSX3:2:1240:6723:5337']
TAAACACGCCGTTCCATGAATGAGTGGGCG CCGTCGGCCGATATATGAATGAGTGGGCGG ACACGCCGTTCCATGGATTCTAAGAAAATA 2 -2.0 0.1 45094 48134 3040 ['Unknown'] 4 ['CCGT'	'GCCG'] bb2573 ['A00808:1041:HNC2HDSX3:2:2369:31195:31125'	'A00253:692:HN5HLDSX3:2:1240:14995:22795']
ATAAACAGTGATCTGTGCGCGTCTCCAGAC CGCCAGACCTTCTTTGCGCGTCTCCAGACA CAATAAACAGTGATCTGTACGAAGCATTAC 2 -2.0 0.4 8887 9419 532 ['Unknown'] 3 ['CAG'	'TCT'	'ACA'] bb2573 ['A00808:1041:HNC2HDSX3:2:1247:25482:16407'	'A00253:692:HN5HLDSX3:2:1240:5791:30937']
CAGCTTTCATATCCGTGTCAGTCTACTCCT TAGGGAATATGAAACCGTGTCAGTCTACTC CAGCTTTCATATCCGAGTAATTATGACGCA 2 -2.0 0.5 14362 14636 274 ['Unknown'] 5 ['TATGA'] bb2573 ['A00253:692:HN5HLDSX3:2:2476:18548:19398'	'A00253:692:HN5HLDSX3:2:1240:19244:33880']
AAGCCTGACATAGGTGCTACACGTCCGCGT CAATGAACGTCCCCGCTACACGTCCGCGTT AAGCCTGACGTAGGTATGATTTTTCCTATT 7 -2.0 0.1 8638 8938 300 ['Unknown'] 4 ['ATGA'	'ACGT'] bb2573 ['A00808:1041:HNC2HDSX3:2:1244:13187:9455'	'A00808:1041:HNC2HDSX3:2:2334:29740:11036'	'A00808:1041:HNC2HDSX3:2:2334:29487:13135'	'A00808:1041:HNC2HDSX3:2:2334:29514:13150'	'A00808:1041:HNC2HDSX3:2:2674:22182:3709'	'A00808:1041:HNC2HDSX3:2:2674:23005:11146'	'A00253:692:HN5HLDSX3:2:1241:12518:16376']
CGGACAATTTACCTTTAAGAATGCCTATTG TGTGAACTGCTTTGTAAGATTGCCTATTGT CGGACAATTTACCTTGTCTCCAATCGGAAT 2 -2.0 0.3 77403 81611 4208 ['Unknown'] 4 ['TTGT'] bb2573 ['A00253:692:HN5HLDSX3:2:1241:3206:24236'	'A00253:692:HN5HLDSX3:2:1241:4227:23782']
GGAATCCCAGGGTGCATACCTCGCATATTT TAATTATGACGCATATACCTCGCATATTTC GAATCCCAGGGTGCAATTGGAACAGCTGCC 2 2.0 0 14653 15293 640 ['Unknown'] 4 ['AATT'] bb2573 ['A00253:692:HN5HLDSX3:2:2548:18484:30655'	'A00253:692:HN5HLDSX3:2:1241:30120:25379']
GTATTTCAAATTGAAATTGTTTGGTGAGTA GTGTTAATCGTGGCATTGAAATTGTTTGGT GTATTTCAAATTGAACAGTTCCTTCTCTCA 5 -2.0 0 48492 48990 498 ['Unknown'] 6 ['ATTGAA'	'AAATTG'] bb2573 ['A00808:1041:HNC2HDSX3:2:1158:13494:23202'	'A00808:1041:HNC2HDSX3:2:2637:26440:13808'	'A00808:1041:HNC2HDSX3:2:2637:27227:14888'	'A00808:1041:HNC2HDSX3:2:2637:27588:16924'	'A00253:692:HN5HLDSX3:2:1241:5466:25989']
AGTTGCGAATTCTGCAATAATCAAAAGTGC AGGGACATGATGTTTGCAATAATCAAAAGT AGTTGCGAATTCTGCGAACGAGGCCTGCCG 2 -2.0 0.1 95047 95527 480 ['Unknown'] 4 ['TTGC'] bb2573 ['A00808:1041:HNC2HDSX3:2:2160:21929:29324'	'A00253:692:HN5HLDSX3:2:1241:19958:33646']
GCCCATTAACTCTCAAGAATCTCCCGATGA GGATGCGATACCAACAAGAATCTCCCGATG GCCCATTAACTCTCATGGATCTAGAACAGT 2 2.0 0.2 157302 157812 510 ['Unknown'] 4 ['GGAT'	'AACA'	'AGAA'	'ATCT'	'TCTC'] bb2573 ['A00253:692:HN5HLDSX3:2:2209:14868:12493'	'A00253:692:HN5HLDSX3:2:1242:22923:2801']
TTGATGTTCCGTTCCTACATGCTCAAACCT AGTTCCATTTTTCTTACATGCTCAAACCTA GATGTTCCGTTCCTAGTTGTCGCAGTATCC 3 -2.0 0.5 9029 9744 715 ['Unknown'] 5 ['GTTCC'] bb2573 ['A00253:692:HN5HLDSX3:2:1323:5963:30890'	'A00808:1041:HNC2HDSX3:2:2557:14986:11130'	'A00253:692:HN5HLDSX3:2:1242:20871:4758']
GTCGCAATATCCGTTTCGCATACTCACTTT GAAGGGTAAGCGAATCGCATACACACTTTT GCAGTATCCGTTTCGAGATGGAAAGTGGGT 4 -2.0 0 9285 9765 480 ['Unknown'] 4 ['GGGT'] bb2573 ['A00253:692:HN5HLDSX3:2:2464:30490:12900'	'A00808:1041:HNC2HDSX3:2:2352:19108:26976'	'A00808:1041:HNC2HDSX3:2:2676:9706:15013'	'A00253:692:HN5HLDSX3:2:1242:20356:9972']
TGAATAGCGTATGTGCTTATCATGCCGTGA AAGGTGCAGAAAACCTTATCATGCCGTGAA GAATAGCGTATGTGCAAATCCCTATGAATG 3 2.0 0.1 14291 15664 1373 ['Unknown'] 5 ['GTGCA'] bb2573 ['A00808:1041:HNC2HDSX3:2:2403:11912:30420'	'A00808:1041:HNC2HDSX3:2:2544:22932:22326'	'A00253:692:HN5HLDSX3:2:1242:25708:15295']
GGCATGAGAAGGATTCAGAATTGATCGTCT CTACTCCTATGATACAGAATTGATCGTCTA CATGAGAAGGATTCAAAGGATATTAAGTTT 2 2.0 0.3 14386 14837 451 ['Unknown'] 4 ['ATGA'	'GATA'	'AGAA'] bb2573 ['A00808:1041:HNC2HDSX3:2:2558:19994:9972'	'A00253:692:HN5HLDSX3:2:1242:5150:22247']
GTGTTTGTATTGCCAACATTGATATTCTGC ATGTCATTTCGCATCCAACATTGACATTCT GTGTTTGTATTGCCATATTAATTAGGCGTA 5 2.0 0 147535 147996 461 ['Unknown'] 4 ['ATTG'] bb2573 ['A00808:1041:HNC2HDSX3:2:1524:27606:15577'	'A00808:1041:HNC2HDSX3:2:1524:29188:27806'	'A00808:1041:HNC2HDSX3:2:1524:28872:27821'	'A00808:1041:HNC2HDSX3:2:2670:20265:31610'	'A00253:692:HN5HLDSX3:2:1242:17065:25285']
GTCGGCTATAACATGAAAGCAGAGACACCA CCCAAAGGGATTTGACATGAAAGCAGAGAC GTCGGCTATAACATGTATTAGTGGATGTGA 2 -2.0 0.4 61341 61871 530 ['Unknown'] 5 ['ACATG'] bb2573 ['A00253:692:HN5HLDSX3:2:2306:18168:34992'	'A00253:692:HN5HLDSX3:2:1242:10917:32330']
TACATTCTTACAGACTTAGGTCTCACCCCT ATGCGACTGCATGTTTAGGTCTCACCCCTC ATTCTTACAGACTTATATGTTCGTGCGTAT 3 -2.0 0.1 9147 9449 302 ['Unknown'] 5 ['ATGTT'] bb2573 ['A00808:1041:HNC2HDSX3:2:1658:15573:30467'	'A00808:1041:HNC2HDSX3:2:2659:15447:13808'	'A00253:692:HN5HLDSX3:2:1243:27371:4022']
TCAAGGACATTATTGTAACAGGCGGTGTCT GATTCGACGGCAACTGTAACAGGCGGTGTC TCAAGGACATTATTGCTCACAATGGACTTT 2 -2.0 0.9 105323 105725 402 ['Unknown'] 3 ['ATT'	'GAC'	'CAA'	'ACT'	'ACA'	'AGG'] bb2573 ['A00253:692:HN5HLDSX3:2:2249:11297:6120'	'A00253:692:HN5HLDSX3:2:1243:26576:8688']
CAGGCCGGTTGTTGTCCGGTATACAGTCGA TGTTGTACCGGCAATGTCCGGTATACAGTC CAGGCCGGTTGTTGTTCACATTCCCGAGGG 4 -2.0 0 157886 158173 287 ['Unknown'] 6 ['TGTTGT'] bb2573 ['A00253:692:HN5HLDSX3:2:1307:12726:15546'	'A00808:1041:HNC2HDSX3:2:2243:1461:15953'	'A00808:1041:HNC2HDSX3:2:2564:26567:35352'	'A00253:692:HN5HLDSX3:2:1243:17815:19633']
TGGCCCGCTTACTTGTATACAATTTAGACT TTCCAGTAAAATTATTGTATACAATTTAGA TGGCCCGCTTACTTGCATCCATTCATACAT 2 -2.0 0.1 125553 125898 345 ['Unknown'] 5 ['ATACA'] bb2573 ['A00808:1041:HNC2HDSX3:2:2506:11894:21903'	'A00253:692:HN5HLDSX3:2:1243:8657:19648']
CTTTTGAGATGCCACCAGGTGCAGGCACTC CGGCATGTGCACCCCCACCAGGTGCAGGCA CTTTTGAGATGCCACAACCATCTACCACGC 2 2.0 0 153660 153978 318 ['Unknown'] 4 ['CCAC'	'ACCA'] bb2573 ['A00808:1041:HNC2HDSX3:2:2255:10041:12868'	'A00253:692:HN5HLDSX3:2:1243:14244:32017']
TGTTGATGATCGTACATGAGTGGGCGGCAA CGGCCGATATATGAATGAGTGGGCGGCAAT GATGATCGTACATGACATCATCTATATCGG 2 -2.0 0 45098 45588 490 ['Unknown'] 5 ['TATAT'] bb2573 ['A00253:692:HN5HLDSX3:2:1421:21992:13683'	'A00253:692:HN5HLDSX3:2:1243:9191:33317']
CAGAACCAGCTTCACCACGAGTGATGACGG TCGGCCAGGCAAGGCACGAGTGATGACGGC GAACCAGCTTCACCAATCAGCTTATCTAGA 3 2.0 0.3 44771 45383 612 ['Unknown'] 4 ['CCAG'] bb2573 ['A00253:692:HN5HLDSX3:2:1474:30056:20322'	'A00808:1041:HNC2HDSX3:2:1367:21513:34397'	'A00253:692:HN5HLDSX3:2:1244:12698:1438']
ATTTTCCCACGCTACCAGAGACGACTCAAT AACTTATAGGTTTATACCAGAGACGACTCA ATTTTCCCACGCTACTATTCTGGATTCGTT 3 2.0 0 121359 121712 353 ['Unknown'] 3 ['ACT'	'TAT'	'GTT'	'TTT'	'TAC'	'CCA'	'ACG'] bb2573 ['A00253:692:HN5HLDSX3:2:1566:4472:6136'	'A00808:1041:HNC2HDSX3:2:1355:19687:24502'	'A00253:692:HN5HLDSX3:2:1244:26955:9690']
GAAACAAGTACTTCAAAATGCGAACGACAC CGTCTACGGACAAGCAAAATGCGAACGACA GAAACAAGTACTTCATATGGATAAACAAAA 3 2.0 0.4 102370 102706 336 ['Unknown'] 5 ['ACAAG'	'CAAAA'] bb2573 ['A00253:692:HN5HLDSX3:2:1244:6777:10911'	'A00808:1041:HNC2HDSX3:2:1540:27100:22373'	'A00253:692:HN5HLDSX3:2:1244:6668:10817']
TGTCAGCAAACATTGCACTGTTTTCGTAGC AAAACCTCCGAAACCATTGCACTGTTTTCG TGTCAGCAAACATTGTCTAAATATGTGCCA 2 0.0 0.8 35281 35759 478 ['Unknown'] 5 ['CATTG'] bb2573 ['A00253:692:HN5HLDSX3:2:1629:10348:21449'	'A00253:692:HN5HLDSX3:2:1244:11686:15499']
CTGTACGCAGTCTAGCCATGAAGGGGCGTG CTGACCCCCCCCATCCATGAAGGGGCGTGT TACGCAGTCTAGCCAGGACCATATTAACCG 7 2.0 0 131738 132020 282 ['Unknown'] 4 ['GACC'	'CCAT'] bb2573 ['A00253:692:HN5HLDSX3:2:1317:24939:35759'	'A00808:1041:HNC2HDSX3:2:1301:20292:10238'	'A00808:1041:HNC2HDSX3:2:1569:18096:1204'	'A00808:1041:HNC2HDSX3:2:2247:32117:22138'	'A00808:1041:HNC2HDSX3:2:2426:8684:19038'	'A00808:1041:HNC2HDSX3:2:2609:3206:31970'	'A00253:692:HN5HLDSX3:2:1244:5303:19319']
ACCAGTTCTTATACACTGGACTCAATAATC CCTCCGTGGATGGTTACACTGGACTCACTA ACCAGTTCTTATACAGGAACGACGGAAATC 2 2.0 0 145163 145733 570 ['Unknown'] 4 ['TACA'] bb2573 ['A00253:692:HN5HLDSX3:2:2237:23493:3317'	'A00253:692:HN5HLDSX3:2:1244:30129:23202']
GCTAGTGATAATAAGTGTGGTCTGTCCTTT ACACAGAACCATGATGTGGTCTGTCCTTTT TAGTGATAATAAGTGACTGAGGTATGTGCT 3 -2.0 0.4 136712 138341 1629 ['Unknown'] 5 ['ATGTG'] bb2573 ['A00808:1041:HNC2HDSX3:2:2164:29884:31955'	'A00808:1041:HNC2HDSX3:2:2164:30581:34914'	'A00253:692:HN5HLDSX3:2:1244:32416:29105']
AAGCGACACGTTACAGACATCGCTCGTGTC TCCCGAGGCTATGGCAGACATCGCTCGTGT AAGCGACACGTTACATGAAATGTATAATTT 3 2.0 0.3 157168 157701 533 ['Unknown'] 4 ['GACA'	'ACAT'] bb2573 ['A00808:1041:HNC2HDSX3:2:1603:1416:21512'	'A00808:1041:HNC2HDSX3:2:2461:4318:20181'	'A00253:692:HN5HLDSX3:2:1245:13973:7153']
TATATCGATTTTGATTATGCAATCTCTGCG TGGCGCAACTGCAATGATTATGCAATCTCT TATATCGATTTTGATAAAGATATACGGGTA 2 -2.0 0 92383 93017 634 ['Unknown'] 4 ['TGAT'	'GATT'] bb2573 ['A00253:692:HN5HLDSX3:2:1245:19108:18208'	'A00253:692:HN5HLDSX3:2:1245:18385:13636']
CCTATACAAAGCTTTCTGGGTGGACGGCCG CTCACCGAGATTACCTGGGTGGACGGCCGA CCTATACAAAGCTTTATGCGACTGGCGTGC 2 2.0 0 153797 154213 416 ['Unknown'] 4 ['CTGG'] bb2573 ['A00808:1041:HNC2HDSX3:2:1343:28601:24784'	'A00253:692:HN5HLDSX3:2:1245:30816:14090']
TGCTCCAGCAACTCAGTCATGCTGTGGATA ATACCGCGCTACATAGTCATGCTGTGGATA TGCTCCAGCAACTCAATGCCATACCGAATG 2 2.0 0.4 77707 77983 276 ['Unknown'] 6 ['ATACCG'] bb2573 ['A00808:1041:HNC2HDSX3:2:2321:19623:13870'	'A00253:692:HN5HLDSX3:2:1245:8287:17503']
AGATCGAAACCAACCACATGGCAAAACGAT AAGGAAACAGATCAACATGGCAAAACGATG TCGAAACCAACCACAGAACAATAGGTTTCC 2 2.0 0 159302 159971 669 ['Unknown'] 5 ['GAAAC'	'ACAGA'] bb2573 ['A00253:692:HN5HLDSX3:2:2432:14163:2534'	'A00253:692:HN5HLDSX3:2:1245:13512:22106']
TATGATGAGACCCGACATATATGAAAGCTG AATCGAAATGATATCATATATGAAAGCTGC TGATGAGACCCGACAAGTGATGAGTTGTCC 2 2.0 0.4 43542 43947 405 ['Unknown'] 4 ['ATGA'	'TGAT'] bb2573 ['A00253:692:HN5HLDSX3:2:2245:8015:7232'	'A00253:692:HN5HLDSX3:2:1245:8296:24189']
GGGGCGATTATTATCGTCATTTCGCATCCA AGAACAATCGGTATGTCATTTCGCATCCAA GATTATTATCGTCATAGTAGGGGGTGTTTG 2 2.0 0.4 147523 147973 450 ['Unknown'] 5 ['GTCAT'] bb2573 ['A00253:692:HN5HLDSX3:2:2372:31222:18677'	'A00253:692:HN5HLDSX3:2:1245:16459:34569']
TCGGGATTATATCCGCAAGTTTTACCGACC GAGGTCTGCGGGCACAAGTTTTACCGACCT GGGATTATATCCGCAGCTGACACCTACATT 2 2.0 0.2 150377 151217 840 ['Unknown'] 4 ['ACCT'] bb2573 ['A00253:692:HN5HLDSX3:2:2115:18982:14732'	'A00253:692:HN5HLDSX3:2:1246:21540:4069']
TACTCTTAAACTTCAAAGGCGAATGTAATC ATGAATGACTGGGCCAAAGGCGAATGTAAT TACTCTTAAACTTCATGAAACAATGATACA 2 2.0 0.1 77164 77782 618 ['Unknown'] 5 ['ATGAA'	'AATGA'] bb2573 ['A00253:692:HN5HLDSX3:2:2454:30617:23390'	'A00253:692:HN5HLDSX3:2:1246:24957:9298']
TCCCATAATTTTTTTGCGTGTCAAACGATC TGCATACTCTGGAAGCGTGTCAAACGATCT TAAGGATATCCCATATAACGGATTATACTC 2 -2.0 0 97282 98183 901 ['Unknown'] 6 ['ATACTC'] bb2573 ['A00808:1041:HNC2HDSX3:2:1344:31458:2300'	'A00253:692:HN5HLDSX3:2:1246:32786:26772']
GGAAAGCTGGGTTTTTGGATTCTGTCAACA ATCAAATTGGAACATGGATTCTGTCAACAA AAAGCTGGGTTTTTGATATTGACCGCCGGA 3 -2.0 0.3 100601 101163 562 ['Unknown'] 4 ['ATTG'] bb2573 ['A00808:1041:HNC2HDSX3:2:1573:21884:24674'	'A00808:1041:HNC2HDSX3:2:2573:21838:30765'	'A00253:692:HN5HLDSX3:2:1247:3613:11569']
CGCCGATTTATGTTTTTGTACGTTCAAATT TTCACCGCCGCGTCTTGTACGTTCAGATTT GATTTATGTTTTTGTGTTGGATGGTCGGTA 3 -2.0 0 111253 111707 454 ['Unknown'] 5 ['GATTT'] bb2573 ['A00253:692:HN5HLDSX3:2:1247:20085:15107'	'A00808:1041:HNC2HDSX3:2:1314:16441:2848'	'A00253:692:HN5HLDSX3:2:1247:20121:15045']
GTTCTACTTGTATCGACACCAGCTGCCCCG TGAAGATACTTCGTTATCGACACCAGCTGC GTTCCACTTGTATCGTCGGTCTGATAATCA 2 2.0 0.4 139728 140749 1021 ['Unknown'] 5 ['TATCG'] bb2573 ['A00253:692:HN5HLDSX3:2:2248:20555:19930'	'A00253:692:HN5HLDSX3:2:1247:20329:19382']
GCTTCAACATATACATTGCTTTTCGACGCT CTTGACTGGAAGGCTTGCTTTTCGACGCTT TCAACATATACATTGTTTCTAAGGTATCTT 3 -2.0 0.2 62715 63079 364 ['Unknown'] 4 ['AAGG'	'TTTC'] bb2573 ['A00808:1041:HNC2HDSX3:2:1631:19714:29528'	'A00808:1041:HNC2HDSX3:2:2678:1434:6856'	'A00253:692:HN5HLDSX3:2:1247:29731:30373']
ATACGGCAGGCATTGGTTCTAGAGAAGGTG GCCTTTATCCATGCTGGTTCTAGAGAAGGT ATACGGCAGGCATTGAAGAGTTTCGCGGGG 2 -2.0 0 136946 137412 466 ['Unknown'] 4 ['AGAG'	'GAAG'] bb2573 ['A00253:692:HN5HLDSX3:2:2606:14045:35524'	'A00253:692:HN5HLDSX3:2:1248:6894:9424']
TGAATATGCTTTATAGCTAGTGTCGAGAAA TAAAAGCTATAATCAGCTAGTATCGAGAAA TGAATATGCTTTATATCTCGCAATAAATGA 2 2.0 0.4 59827 60857 1030 ['Unknown'] 4 ['TAAA'	'TATA'	'ATAA'	'TATC'] bb2573 ['A00808:1041:HNC2HDSX3:2:1216:15049:36855'	'A00253:692:HN5HLDSX3:2:1248:9534:10676']
CGCGAAAGATGCCAGTATCAGTTAAAAGCT GAGTGGGCGGCAATCAGTATCAGTTACAAG CGCGAAAGATGCCAGAGCAGAACCAGCTTC 3 2.0 0.3 45114 45364 250 ['Unknown'] 3 ['GAG'	'GCG'	'GCA'	'CAG'	'AAG'] bb2573 ['A00253:692:HN5HLDSX3:2:2239:25201:2394'	'A00253:692:HN5HLDSX3:2:2239:25870:3552'	'A00253:692:HN5HLDSX3:2:1248:1045:16611']
GGTAGATGTCAATGTATTACCTATATTTCC GGTATGATTTTTCCTATTACCTATATTTCC GGTAGATGTCAATGTGCAAAAAAAAAAAAA 3 -2.0 0 8950 9317 367 ['Unknown'] 4 ['GGTA'] bb2573 ['A00253:692:HN5HLDSX3:2:1567:2049:34695'	'A00808:1041:HNC2HDSX3:2:2147:7898:33646'	'A00253:692:HN5HLDSX3:2:1248:19786:19100']
GTCTTATTCATGATACATTGGTACATTCCT CATTAAATCCTTGTATACATTGGTACATTC GTCTTATTCATGATAAAGCTCTCTGTGCGC 3 -3.0 0.4 47194 48578 1384 ['Unknown'] 4 ['TAAA'	'ATTC'] bb2573 ['A00253:692:HN5HLDSX3:2:1248:13033:21308'	'A00808:1041:HNC2HDSX3:2:2163:8350:31610'	'A00253:692:HN5HLDSX3:2:1248:12310:19993']
GAGCGTGAATATTTGGCTCGAGCTATGTCG GGCTACAATTCCCTTTTGGCTCGAGCTATG GAGCGTGAATATTTGCCCATTAGGTATTAA 2 -2.0 0 149925 150681 756 ['Unknown'] 4 ['TTTG'	'GAGC'] bb2573 ['A00808:1041:HNC2HDSX3:2:2666:12174:10614'	'A00253:692:HN5HLDSX3:2:1248:28537:20040']
GTCATCTGTATCAAGCCGATTGCAGAATGA TGGTCAGCGTTATGCAAGCCGATTGCAGAA GTCATCTGCATCAAGAACTAGTTTAAGCTC 2 2.0 0.2 140166 140478 312 ['Unknown'] 4 ['GTCA'	'TGCA'	'CAAG'	'AAGC'	'AGAA'] bb2573 ['A00808:1041:HNC2HDSX3:2:2274:12093:20901'	'A00253:692:HN5HLDSX3:2:1249:13783:1783']
TTGGCTCATAAAATGCTTGTCCAATTCAGA GAAAAAAAAAGATCATGCTTGTCCAATTCA TTGGCTCATAAAATGTATGCAGCTTGCATT 4 -2.0 0 122205 122542 337 ['Unknown'] 5 ['GCTTG'] bb2573 ['A00808:1041:HNC2HDSX3:2:1355:12057:27696'	'A00808:1041:HNC2HDSX3:2:1601:12635:6339'	'A00808:1041:HNC2HDSX3:2:1601:12671:6402'	'A00253:692:HN5HLDSX3:2:1249:28655:15922']
TTGAATGTGGAAGTATCATGTACAAATACG TCTGCCGTAGTATTTATCATGTACAAAGAC TTGAATGTGGAAGTAGACATAAAAACTTGT 2 -2.0 0 10900 11368 468 ['Unknown'] 4 ['GTAG'	'AGTA'	'ATGT'	'AGAC'] bb2573 ['A00808:1041:HNC2HDSX3:2:2607:30120:27414'	'A00253:692:HN5HLDSX3:2:1249:12545:17707']
CTCCCGAGCAATACACGAGAACACAATGTC CCTGCCGGAACGCCACACGAGAACACAATG CTCCCGAGCAATACAAACAGGGTTTGCAGA 2 2.0 0 156431 156783 352 ['Unknown'] 4 ['CGAG'	'AACA'	'ACAA'	'CAAT'] bb2573 ['A00808:1041:HNC2HDSX3:2:2549:8639:5744'	'A00253:692:HN5HLDSX3:2:1249:27923:20447']
CTGACCCCCCCCATCCAACTGCCACATTCA ACGACGAAGATTATCAACTGCCACATTCAC GACCCCCCCCATCCATGAAGGGGCGTGTCA 5 2.0 0 131128 131740 612 ['Unknown'] 4 ['GAAG'] bb2573 ['A00808:1041:HNC2HDSX3:2:1154:2880:27023'	'A00808:1041:HNC2HDSX3:2:1454:27082:22467'	'A00808:1041:HNC2HDSX3:2:1552:24035:9267'	'A00808:1041:HNC2HDSX3:2:2154:3423:34444'	'A00253:692:HN5HLDSX3:2:1249:15402:28667']
GCTGGACCGGCTCCGCTGGCCCCATGATCC GCTAAATTGTGGCTCCATGATCCCGATGGA GTTGGACCGGCTCCGTTGTCTTAGACGTGT 3 -3.0 0.1 152900 153556 656 ['Unknown'] 6 ['GGCTCC'] bb2573 ['A00808:1041:HNC2HDSX3:2:1460:8377:9674'	'A00808:1041:HNC2HDSX3:2:2406:8043:1548'	'A00253:692:HN5HLDSX3:2:1249:24334:29700']
CCTCCGTTATAATCCCCTATCTACGAAAGC GTTCCGAATATATTCCTATCTACGAAAGCA CCTCCGTTATAATCCAACGTGCAAGTTCGT 2 2.0 0.2 147107 147436 329 ['Unknown'] 4 ['GTTC'	'TCCG'	'TATA'] bb2573 ['A00253:692:HN5HLDSX3:2:2127:11993:8797'	'A00253:692:HN5HLDSX3:2:1250:27199:2284']
TGTTCGTGCGTATATGATCCGAAGGGAGAT ATCTCCGCTCCATGTGATCCGAAGGGAGAT TGTTCGTGCGTATATACAGACGTATTCTAA 2 -2.0 0 9191 9466 275 ['Unknown'] 3 ['TCT'	'TGT'	'GTG'	'AGA'] bb2573 ['A00253:692:HN5HLDSX3:2:1251:8006:7153'	'A00253:692:HN5HLDSX3:2:1250:9760:14199']
GCCACAAATACGACAATTACTTTATCATCG CAAATGAAGAACATATTACTTTATCATCGC AGCCACAAATACGACCTTGTTAACGTTTCA 2 -2.0 0.7 14772 16534 1762 ['Unknown'] 5 ['CAAAT'] bb2573 ['A00253:692:HN5HLDSX3:2:1401:32063:9486'	'A00253:692:HN5HLDSX3:2:1250:8648:17253']
GCATTTGTCGTGCAAATTGGAACATGGAGT CAGAATACCGCTATCAAATTGGAACATGGA GCATTTGTCGTGCAACGACTCTACGCCATC 2 2.0 0 100589 101323 734 ['Unknown'] 3 ['TAC'	'CGC'	'CTA'	'ATC'	'CAA'	'ATT'	'TTG'	'AAC'	'CAT'] bb2573 ['A00253:692:HN5HLDSX3:2:2115:6099:36072'	'A00253:692:HN5HLDSX3:2:1250:26015:25410']
TTACTCCTAAACGAACGTGATTTGGAGAAT ATCCTCGTCGAGATCGTGATTTGGAGAATA TACTCCTAAACGAACAGAGGATGCTGCCTA 2 2.0 0.2 112317 113137 820 ['Unknown'] 4 ['TCCT'] bb2573 ['A00808:1041:HNC2HDSX3:2:2250:14588:36182'	'A00253:692:HN5HLDSX3:2:1250:9182:28729']
CACGCTAATTCCGCCCATTGAATATCGGAA ATATCAAACGTGTACATTGAATATCGGAAT CGCTAATTCCGCCCACAAATGATACTACTG 2 2.0 0 112519 113439 920 ['Unknown'] 4 ['CAAA'] bb2573 ['A00253:692:HN5HLDSX3:2:1251:2465:8484'	'A00253:692:HN5HLDSX3:2:1250:2103:30780']
TTTGATATCCAAATGTCCCCGCGATGGTAG GTATACTCTCAGTTTGTCCCCGCGATGGTA TTTGATATCCAAATGAGTCAACCCACAAGA 2 -2.0 0 35665 36958 1293 ['Unknown'] 4 ['TTTG'] bb2573 ['A00253:692:HN5HLDSX3:2:2655:5059:23876'	'A00253:692:HN5HLDSX3:2:1251:5294:4773']
ACCAGCTTTCATATCATGCCGTGAAATTGT GGTGCAGAAAACCTTATCATGCCGTGAAAT ACCAGCTTTCATATCCGAGTAATTATGACG 2 0.0 0.2 14293 14634 341 ['Unknown'] 4 ['TTAT'	'TATC'	'TCAT'] bb2573 ['A00253:692:HN5HLDSX3:2:1572:15085:11929'	'A00253:692:HN5HLDSX3:2:1251:3423:11741']
CTACAACCTTATGCATTGCCACTAAATCAA AGATATCATGGGACCATTGCCACTAAATCA CTACAAACTTATGCAAACACTTCAAGCAGT 2 2.0 0 142859 143284 425 ['Unknown'] 4 ['CACT'] bb2573 ['A00253:692:HN5HLDSX3:2:1575:12906:34115'	'A00253:692:HN5HLDSX3:2:1251:22019:19711']
GAAAGTTTCATGTCGTGTACAGACATATCC GTGTCAACAGCTCTTGTACAGACATATCCA GTTTCATGTCGTGTATTTATTGCATCATAT 2 -2.0 0.1 10731 11069 338 ['Unknown'] 5 ['CATAT'] bb2573 ['A00808:1041:HNC2HDSX3:2:1355:12445:30029'	'A00253:692:HN5HLDSX3:2:1251:16441:21198']
ACAGCACTTATATATGGCAATAAATCTATA ACATTTTGTCCATCATGGCAAAAAATCTAT ACAGCACTTATATATTCTGCTTACACACGA 2 2.0 0 133418 136812 3394 ['Unknown'] 3 ['ACA'	'ATT'	'GCA'	'TCT'	'TAT'] bb2573 ['A00253:692:HN5HLDSX3:2:2575:29252:5431'	'A00253:692:HN5HLDSX3:2:1251:22688:24251']
AAAGCTGGAAAACCACCAAAGTCTACATCT AATTTGACCCCACGCCAAAGTCTACATCTG GCTGGAAAACCACCATCGTCTCGTTTGTGG 4 2.0 0.3 131409 132079 670 ['Unknown'] 4 ['TTTG'	'CCAC'	'GTCT'	'CATC'] bb2573 ['A00253:692:HN5HLDSX3:2:2251:26422:9079'	'A00808:1041:HNC2HDSX3:2:1546:4933:32863'	'A00808:1041:HNC2HDSX3:2:1547:6587:3223'	'A00253:692:HN5HLDSX3:2:1251:25147:29794']
TGTCTATAATAGGAGCATGTATAACCTTGA GGCTATCACCCTGTCATGTATAACCTTGAT TCTATAATAGGAGCAATGGCCATTACTTTG 3 2.0 0 100808 101655 847 ['Unknown'] 5 ['TATAA'] bb2573 ['A00808:1041:HNC2HDSX3:2:1572:18530:6621'	'A00808:1041:HNC2HDSX3:2:1572:18557:7200'	'A00253:692:HN5HLDSX3:2:1251:1687:33411']
ATATACGGCGCTACAAAATTAACACCGATG AATGTACGACTTCTCAAAATTAACACCGAT ATATACGGCGCTACAGAGCACATATTGAGA 3 2.0 0 93819 94205 386 ['Unknown'] 4 ['TACG'] bb2573 ['A00808:1041:HNC2HDSX3:2:1540:4426:36683'	'A00808:1041:HNC2HDSX3:2:1564:31222:26099'	'A00253:692:HN5HLDSX3:2:1251:13358:33771']
AATAGACAGGTATTGTAAATCTTGATACGT TGTAACAACTATTTTAAATCTTGATACGTC GACAGGTATTGTAAAGGCTTTAAGTAACGC 2 -2.0 0.3 85701 86379 678 ['Unknown'] 5 ['TGTAA'	'GTAAC'	'TTTAA'] bb2573 ['A00808:1041:HNC2HDSX3:2:2468:30861:9565'	'A00253:692:HN5HLDSX3:2:1251:28076:34773']
ATACTTCGTTATCGACAAGAACGTTGATCT CTTCGTGATCTGCTCAAGAACGTTGATCTT ACTTCGTTATCGACACCAGCTGCCCCGATG 2 2.0 0.2 139352 139735 383 ['Unknown'] 6 ['CTTCGT'] bb2573 ['A00253:692:HN5HLDSX3:2:2351:10737:14450'	'A00253:692:HN5HLDSX3:2:1252:19009:1846']
GTTTCAATGCTTACCAAAACCGCCTTCGAC TCCCTACTTAAATACAAAACCGCCTTCGAC GTTTCAATGCTTACCGAGGAGGAAAGATAT 5 0.4 0 95950 96518 568 ['Unknown'] 4 ['CTTA'	'ACCG'] bb2573 ['A00808:1041:HNC2HDSX3:2:1418:2826:25520'	'A00808:1041:HNC2HDSX3:2:1418:2899:25551'	'A00808:1041:HNC2HDSX3:2:2537:20799:5165'	'A00808:1041:HNC2HDSX3:2:2537:20130:11866'	'A00253:692:HN5HLDSX3:2:1252:4589:10160']
TTTATATCTCGCAATAACGAATATTCCCGA AATGCTTCTCAGCCAACGAATATTCCCGAT TATATCTCGCAATAAATGAGTAAACCATAT 2 2.0 0.30000000000000004 59855 60868 1013 ['Unknown'] 4 ['AATG'	'TCTC'	'AATA'	'ATAT'] bb2573 ['A00253:692:HN5HLDSX3:2:2442:4815:6417'	'A00253:692:HN5HLDSX3:2:1252:30427:11287']
TCCCAGTGGAATATGCAGTGAGTAACAATA GGTCGGATCAAAACTGCAGTGAGTAACAAT TCCCAGTGGAATATGTGATGCGTATGATGA 2 -2.0 0.4 76703 77138 435 ['Unknown'] 5 ['CAGTG'] bb2573 ['A00808:1041:HNC2HDSX3:2:1512:9995:15734'	'A00253:692:HN5HLDSX3:2:1252:3278:11772']
TTGGTTTCTACAATAACATGCAAGTCATTA TGCTGATAATGGCTACATGCAAGTCATTAT TTTCTACAATAACATTGGGAAATTCAGGAA 4 2.0 0 102776 103060 284 ['Unknown'] 5 ['CTACA'] bb2573 ['A00808:1041:HNC2HDSX3:2:2124:28818:4867'	'A00808:1041:HNC2HDSX3:2:2130:9073:6402'	'A00808:1041:HNC2HDSX3:2:2130:9091:13009'	'A00253:692:HN5HLDSX3:2:1252:5855:13792']
GTCAATATAACAATACACGTAGAAGCATCT TAGCAGAGATGAAGCAATACACGTAGAAGC GTCAATATAACAATATTAATAAAATTATCA 8 2.0 0.4 96955 97336 381 ['Unknown'] 5 ['CAATA'] bb2573 ['A00808:1041:HNC2HDSX3:2:1164:18285:9486'	'A00808:1041:HNC2HDSX3:2:1270:22706:10347'	'A00808:1041:HNC2HDSX3:2:1521:22092:35931'	'A00808:1041:HNC2HDSX3:2:1521:22173:36198'	'A00808:1041:HNC2HDSX3:2:2112:3468:14043'	'A00808:1041:HNC2HDSX3:2:2112:3504:14074'	'A00808:1041:HNC2HDSX3:2:2521:22697:7545'	'A00253:692:HN5HLDSX3:2:1252:19298:24737']
AATATAACAATATTAGATATACATCACTAT TTATTCAGTCAAAAAGATATACATCACTAT AATATAACAATATTAATAAAATTATCAGTC 2 3.0 0.4 96623 97339 716 ['Unknown'] 6 ['TCAGTC'] bb2573 ['A00253:692:HN5HLDSX3:2:2437:12011:36886'	'A00253:692:HN5HLDSX3:2:1252:24939:32847']
CTCAGCTAAATCCTTTGATGAATCGAGCTC AGCATAATCCCGGATGATGAATCGAGCTCC AGCTAAATCCTTTGAAGCAATATTATCGTT 8 -2.0 0 10050 10551 501 ['Unknown'] 5 ['AATCC'] bb2573 ['A00253:692:HN5HLDSX3:2:2218:30816:19194'	'A00253:692:HN5HLDSX3:2:2377:2989:24455'	'A00808:1041:HNC2HDSX3:2:1224:15935:4977'	'A00808:1041:HNC2HDSX3:2:1263:13169:18286'	'A00808:1041:HNC2HDSX3:2:1263:11975:31313'	'A00808:1041:HNC2HDSX3:2:2176:19153:24706'	'A00808:1041:HNC2HDSX3:2:2538:1904:15812'	'A00253:692:HN5HLDSX3:2:1252:16333:34162']
GTGCAATTGCAGACGGGATCGATCTTCTGT GTCTGCAATCATTTGGATCGATCTTCTGTA GTGCAATTGCAGACGAATCTTTTCTGCCCG 2 -2.0 0.2 36013 36403 390 ['Unknown'] 6 ['TGCAAT'] bb2573 ['A00253:692:HN5HLDSX3:2:2253:24053:22889'	'A00253:692:HN5HLDSX3:2:1253:23113:4445']
CTTGAATATATCCTGGTCGATGGAGGTGCC ATCTCGACAGTCTTTGGTCGATGGAGGTGC CTTGAATATTTCCTGCAATTTGTAGTAGCT 2 -2.0 0.2 87234 88348 1114 ['Unknown'] 4 ['TTTG'] bb2573 ['A00808:1041:HNC2HDSX3:2:1437:16604:4131'	'A00253:692:HN5HLDSX3:2:1253:28456:11318']
GTGTGAGATAAAATGAATGATATTTTTATA TCCATGTCGTCGTCTGAATGATATTTTTAT GTGTGAGATAAAATGCAGGGACACAAGAAT 2 -2.0 0 63218 63574 356 ['Unknown'] 4 ['GAAT'	'AATG'	'GATA'] bb2573 ['A00808:1041:HNC2HDSX3:2:1136:29505:14418'	'A00253:692:HN5HLDSX3:2:1253:7988:14544']
AAAAAAAAAGAACATGCTATGAGGTGTAAA TTTGTATATTGTGTACATGCTATGAGGTGT AAAAAAAAAGAACATAGTTGTGACTTGTCT 2 0.0 0.4 158582 159090 508 ['Unknown'] 5 ['TTGTG'] bb2573 ['A00253:692:HN5HLDSX3:2:1571:23276:26584'	'A00253:692:HN5HLDSX3:2:1253:19533:18630']
ATGCTGACATGCGTGGGTCGCTTCGCAAAA GTAAAATTTAAATAGGTCGCTTCGCAAAAT GCTGACATGCGTGGGATGTCAGCAAAAAAA 2 2.0 0.8 25080 25533 453 ['Unknown'] 6 ['GCAAAA'] bb2573 ['A00253:692:HN5HLDSX3:2:2356:20546:12994'	'A00253:692:HN5HLDSX3:2:1253:11903:28808']
GACTTTAAATGCCTGCGATTTCTGGGGCTT TATCAGCTTTTCTTCGATTTCTGGGGCTTC ACTTTAAATGCCTGCATTACAGATACCTTT 2 2.0 0 153477 153867 390 ['Unknown'] 4 ['CTTT'] bb2573 ['A00808:1041:HNC2HDSX3:2:1573:24035:28338'	'A00253:692:HN5HLDSX3:2:1253:7907:29872']
TGAACGCATATATCGCACTCTGAACATCCT CTCCACGGTATCATCACTCTGAACATCCTG AACGCATATATCGCATATGGTTTGAATATT 2 2.0 0.1 76252 76578 326 ['Unknown'] 4 ['TATC'	'TGAA'] bb2573 ['A00808:1041:HNC2HDSX3:2:1515:24587:21402'	'A00253:692:HN5HLDSX3:2:1254:7410:5619']
TGTAGCTCTCCATCATCGTTGTAGTAAATT GTACTCGCCCCTCACATCGTTGTAGTAAAT TGTACCTCTCCATCAGACGCGAAAGATGCC 3 2.0 0 44923 45347 424 ['Unknown'] 4 ['GTAC'	'CCTC'	'CATC'	'TGTA'] bb2573 ['A00808:1041:HNC2HDSX3:2:1528:14968:1611'	'A00808:1041:HNC2HDSX3:2:2527:14036:10833'	'A00253:692:HN5HLDSX3:2:1254:12545:10661']
TATTTCTATGGAATGTTTCGACTTTCAGCA TGACACCTACATTTATGTTTCGACTTTCAG TATTTCTATGGAATGGATGAAATAAGCCCC 3 -2.0 0 151234 152075 841 ['Unknown'] 4 ['ATTT'	'TATG'	'TTTC'] bb2573 ['A00253:692:HN5HLDSX3:2:1254:14660:20306'	'A00253:692:HN5HLDSX3:2:1254:14940:20635'	'A00253:692:HN5HLDSX3:2:1254:15411:11146']
GAAATATGTGTTTTACATTCACCCCCTGTG ATTATTTAATTTTATACATTCACCCCCTGT GAAATATGTGTTTTAAAATCGATCATTAGG 2 2.0 0 40769 41151 382 ['Unknown'] 5 ['TTTAA'	'TTTTA'] bb2573 ['A00253:692:HN5HLDSX3:2:1254:6876:18975'	'A00253:692:HN5HLDSX3:2:1254:6045:12179']
ATAAATGAAAGTTTCATGATCACGATACGA ATATACACCTGAGTATGATCACGATACGAT AATGAAAGTTTCATGTCGTGTATTTATTGC 3 -2.0 0 10467 11062 595 ['Unknown'] 4 ['GTAT'	'ATGA'] bb2573 ['A00253:692:HN5HLDSX3:2:1663:6858:6825'	'A00253:692:HN5HLDSX3:2:2266:16043:22075'	'A00253:692:HN5HLDSX3:2:1254:30409:14137']
TGTCAAACGATCTTTATGGGGCCCAAACCA TTAAGAATTATCTCATGGGGCCCAAACCAT GTCAAACGATCTTTAATTTGTCTAGATTTT 2 2.0 0.1 96999 97300 301 ['Unknown'] 5 ['CAAAC'] bb2573 ['A00808:1041:HNC2HDSX3:2:1653:13114:27398'	'A00253:692:HN5HLDSX3:2:1254:2889:18584']
GAAATGATGTGAAAATAACAAAAGAATTCC CCCGACGCCTATACTAACAAAAGAATTCCT TGATGTGAAAATAACGGAAACTGTGTTGAG 3 2.0 0 73097 73489 392 ['Unknown'] 4 ['TAAC'	'AAAA'] bb2573 ['A00808:1041:HNC2HDSX3:2:1221:2564:18615'	'A00808:1041:HNC2HDSX3:2:2231:7410:33489'	'A00253:692:HN5HLDSX3:2:1254:20690:27743']
ATAATGGTACTATCAGGCCAGATTAACATT TCGATGAATCTGTGCAGGCCAGATTAACAT ATAATGGTACTATCATTTATGATATTTTAC 3 2.0 0.3 147633 147921 288 ['Unknown'] 4 ['ATGA'] bb2573 ['A00253:692:HN5HLDSX3:2:2264:26603:14246'	'A00808:1041:HNC2HDSX3:2:2201:12400:22874'	'A00253:692:HN5HLDSX3:2:1254:31539:32628']
CTCCACGGATAGAATGCAGCTGTCCATTTT CGAGACTTTCGTGCTGCAGCTGTCCATTTT CTCCACGGATAGAATAGTACGGGGTCGTTG 5 2.0 0.5 126722 127087 365 ['Unknown'] 4 ['TCGT'	'TCCA'] bb2573 ['A00808:1041:HNC2HDSX3:2:2517:3233:15358'	'A00808:1041:HNC2HDSX3:2:2517:6958:20306'	'A00808:1041:HNC2HDSX3:2:2517:6894:20353'	'A00808:1041:HNC2HDSX3:2:2531:25744:21151'	'A00253:692:HN5HLDSX3:2:1254:9534:34256']
GAAAATTACAAGGCACGCCAACGAAAAGAA ACCCAATTGAATACCACGCCAACGAAAAGA GAAAATTACAAGGCATCTTGTATCGTTAGA 2 2.0 0.1 102541 102909 368 ['Unknown'] 5 ['GAAAA'] bb2573 ['A00808:1041:HNC2HDSX3:2:1210:16197:33332'	'A00253:692:HN5HLDSX3:2:1255:8648:9518']
CATCTTCTCCAACCATCATCACCCGTCCCG GCGATGCCCCCGGGTCATCACCCGTCCCGC CTTCTCCAACCATCAGATTTTCCTTCCTTG 5 2.0 0 1530 2031 501 ['Unknown'] 5 ['CATCA'] bb2573 ['A00253:692:HN5HLDSX3:2:1255:23077:14465'	'A00808:1041:HNC2HDSX3:2:2207:26223:25551'	'A00808:1041:HNC2HDSX3:2:2207:23339:35243'	'A00808:1041:HNC2HDSX3:2:2654:16134:18693'	'A00253:692:HN5HLDSX3:2:1255:23050:14418']
TTGATGGAGGAGTTGTGCCAACATTTTCAG GTTGTTAAGGTTCATTGTGCCAACATTTTC TTGATGGAGGAGTTGCAAACCTGACGTCAC 5 -2.0 0 10506 10945 439 ['Unknown'] 4 ['GTTG'] bb2573 ['A00808:1041:HNC2HDSX3:2:1367:32181:35618'	'A00808:1041:HNC2HDSX3:2:1425:13512:14967'	'A00808:1041:HNC2HDSX3:2:2210:3513:4601'	'A00808:1041:HNC2HDSX3:2:2436:18710:12226'	'A00253:692:HN5HLDSX3:2:1255:7310:20603']
ACGGCGGTTACTGTACAGCACTTAAGAAAG ATGAGATGATAAATCAGCACTTAAGAAAGG GGCGGTTACTGTACATTTGCAGTAACTTTT 2 2.0 0.3 7922 8451 529 ['Unknown'] 4 ['ACTT'] bb2573 ['A00253:692:HN5HLDSX3:2:1256:18267:7639'	'A00253:692:HN5HLDSX3:2:1255:19804:22514']
ATCACCAAAACTTGAGATGCCAATTATTCC AAAGCCTCGAGAAATTGAGATGCCAATTAT ATCACCAAAACTTGATGTTCCGTTCCTAGT 10 -2.0 0 9345 9731 386 ['Unknown'] 4 ['TTGA'	'GATG'	'CCAA'] bb2573 ['A00253:692:HN5HLDSX3:2:1436:9507:35994'	'A00253:692:HN5HLDSX3:2:1673:19036:5243'	'A00253:692:HN5HLDSX3:2:1673:19090:5525'	'A00253:692:HN5HLDSX3:2:2528:9245:31501'	'A00808:1041:HNC2HDSX3:2:1172:24451:26365'	'A00808:1041:HNC2HDSX3:2:1172:24478:26381'	'A00808:1041:HNC2HDSX3:2:1377:29875:18255'	'A00808:1041:HNC2HDSX3:2:2206:2130:32362'	'A00808:1041:HNC2HDSX3:2:2304:24632:6950'	'A00253:692:HN5HLDSX3:2:1255:27236:27586']
TTGAGCCATGCTATTATTATAGGTGGAACT TGCCAGTGAAGTACATTATAGGTGGAACTT TTGAGCCATGCTATTGAGTTTCTCAATTCA 2 -2.0 0.4 124703 125488 785 ['Unknown'] 4 ['GCCA'] bb2573 ['A00253:692:HN5HLDSX3:2:2662:7193:4304'	'A00253:692:HN5HLDSX3:2:1255:29568:35665']
CTAGCCAGGACCATAATTTGCATTAACTAT CGGTAGACAGTAAATTGCATTAACTATCCA CTAGCCAGGACCATATTAACCGCCGCTACG 2 2.0 0 131581 132028 447 ['Unknown'] 6 ['ATTAAC'] bb2573 ['A00253:692:HN5HLDSX3:2:2513:30201:19163'	'A00253:692:HN5HLDSX3:2:1255:8919:36292']
AGGTATTTATTCGCGCGTATAATATTTGCC CACCTTGTCGCCTTGCGTATAATATTTGCC AGGTATTTATTCGCGATAAGCTCATGGAGC 2 -2.0 0 135281 136025 744 ['Unknown'] 5 ['TATTT'] bb2573 ['A00808:1041:HNC2HDSX3:2:1277:12038:5901'	'A00253:692:HN5HLDSX3:2:1256:13069:26913']
GATGACAGCTTCAAATGAATAAACGTGTCA TAAACTAGATTGGTTGAATAAACGTGTCAT ATGACAGCTTCAAATAATACCAACTTCTTT 3 2.0 0 96787 97238 451 ['Unknown'] 5 ['AATAA'] bb2573 ['A00253:692:HN5HLDSX3:2:2476:30481:18677'	'A00808:1041:HNC2HDSX3:2:1503:18566:34616'	'A00253:692:HN5HLDSX3:2:1256:24207:33739']
GCAGTTATCTAATGCTCAAACCTAAACATG TCCATTTTTCTTACATGCTCAAACCTAAAC GCAGTTATCTAATGCGTAGCTTTGATAATG 2 -2.5 0.5 9032 9525 493 ['Unknown'] 4 ['ATGC'	'CTAA'] bb2573 ['A00253:692:HN5HLDSX3:2:2206:15962:12947'	'A00253:692:HN5HLDSX3:2:1257:20790:1016']
CAGAGCAGAACCAGCAATACTCTAGCTCTG TAATCTACATCTTTCAGCAATACTCTAGCT CAGAGCAGAACCAGCTTCACCAATCAGCTT 20 2.0 0.3 44874 45376 502 ['Unknown'] 5 ['TCAGC'] bb2573 ['A00253:692:HN5HLDSX3:2:1432:29749:2347'	'A00253:692:HN5HLDSX3:2:1565:30463:5462'	'A00253:692:HN5HLDSX3:2:2477:22173:12680'	'A00808:1041:HNC2HDSX3:2:1112:27218:34726'	'A00808:1041:HNC2HDSX3:2:1112:27127:34788'	'A00808:1041:HNC2HDSX3:2:1206:2971:29997'	'A00808:1041:HNC2HDSX3:2:1206:2790:30217'	'A00808:1041:HNC2HDSX3:2:1442:19452:34898'	'A00808:1041:HNC2HDSX3:2:1510:3387:25426'	'A00808:1041:HNC2HDSX3:2:1560:15790:15342'	'A00808:1041:HNC2HDSX3:2:1628:26332:7138'	'A00808:1041:HNC2HDSX3:2:2109:12274:7968'	'A00808:1041:HNC2HDSX3:2:2135:4833:30530'	'A00808:1041:HNC2HDSX3:2:2210:9986:5729'	'A00808:1041:HNC2HDSX3:2:2472:13042:10927'	'A00808:1041:HNC2HDSX3:2:2521:10474:19914'	'A00808:1041:HNC2HDSX3:2:2627:26630:25316'	'A00808:1041:HNC2HDSX3:2:2658:10077:2284'	'A00808:1041:HNC2HDSX3:2:2658:9453:2456'	'A00253:692:HN5HLDSX3:2:1257:29215:1391']
TGAAGAGCTATAATGGTGTTTTAAGCTTGG TCAACCTTCTCATCAATGGTGTTTTAAGCT TGAAGAGCTATAATGAGCTCTAATGAAATG 2 -2.0 0.3 53005 53451 446 ['Unknown'] 4 ['AATG'	'AGCT'] bb2573 ['A00808:1041:HNC2HDSX3:2:2138:11397:20885'	'A00253:692:HN5HLDSX3:2:1257:22263:2347']
AAGTGGAGCGGATTATGAAAGTTCTGCAAA TGCCGGTATACCGCTGAAAGTTCTGCAAAG GTGGAGCGGATTATGTCAGCAATGGACAGA 2 -2.0 0.1 136230 136670 440 ['Unknown'] 4 ['GCAA'] bb2573 ['A00253:692:HN5HLDSX3:2:1257:12436:8844'	'A00253:692:HN5HLDSX3:2:1257:12156:8609']
GTATAATCCAGTTAAGGGAAACATCACGTT CCATATACTTTCTCAGGGAAACATCACGTT GTATAATCCAGTTAATGTTATTCGACAATG 2 2.0 0.8 93787 96699 2912 ['Unknown'] 4 ['TATA'] bb2573 ['A00253:692:HN5HLDSX3:2:1257:2465:30592'	'A00253:692:HN5HLDSX3:2:1257:2474:30545']
TAAGGTTTCTGACGCAAAGGATATTAAGTT GCATGAGAAGGATTCAAAGGATATTAAGTT TAAGGCTTCTGACGCGTATGATGCCAACAT 3 2.0 0.6 14836 15240 404 ['Unknown'] 4 ['ATGA'	'AAGG'	'TAAG'] bb2573 ['A00253:692:HN5HLDSX3:2:1258:22950:11021'	'A00253:692:HN5HLDSX3:2:1535:13322:8030'	'A00253:692:HN5HLDSX3:2:1258:22914:10958']
ATTTAATAGCTAGTGATTGTGCTCATACGT CTCAGCACTGATACGATTGTGCTCATACGT ATCTAATAGCTAGTGCAAATGGAACACCTA 2 2.0 0.2 84222 84851 629 ['Unknown'] 4 ['GTGC'] bb2573 ['A00253:692:HN5HLDSX3:2:1258:12002:11350'	'A00253:692:HN5HLDSX3:2:1258:12002:10974']
TCTCCGATCCATGTGTCGTGTCCGGTCATA CAGGATTTCCGTGTTGTCGTGTCCGGTCAT TCTCCGCTCCATGTGATCCGAAGGGAGATC 13 -2.0 0 8749 9192 443 ['Unknown'] 4 ['TCCG'] bb2573 ['A00253:692:HN5HLDSX3:2:1543:14488:25332'	'A00253:692:HN5HLDSX3:2:1646:10936:17112'	'A00253:692:HN5HLDSX3:2:1660:29044:13651'	'A00253:692:HN5HLDSX3:2:1670:22959:22561'	'A00253:692:HN5HLDSX3:2:2505:15212:29966'	'A00808:1041:HNC2HDSX3:2:1218:10502:12508'	'A00808:1041:HNC2HDSX3:2:1435:6894:17127'	'A00808:1041:HNC2HDSX3:2:1435:6271:17206'	'A00808:1041:HNC2HDSX3:2:1435:6334:17597'	'A00808:1041:HNC2HDSX3:2:2137:6524:18615'	'A00808:1041:HNC2HDSX3:2:2415:18096:1329'	'A00808:1041:HNC2HDSX3:2:2435:4327:23234'	'A00253:692:HN5HLDSX3:2:1258:28546:19617']
TTTGCGGTTTTTTGATAACGAAAACGATTT ATGCCTGCAAGCGGTAACGAAAACGATTTG TTGCGGTTTTTTGATGACTTTGCGATTTTG 2 -2.0 0.5 136592 138414 1822 ['Unknown'] 6 ['CGATTT'] bb2573 ['A00808:1041:HNC2HDSX3:2:1578:19687:26256'	'A00253:692:HN5HLDSX3:2:1258:12906:26976']
CCCTATGTTTATACTTACGTGTGTGTCAAC TAAACATATTTACATACGTGTGTGTCAACG GCCCTATGTTTATACAACTCCACACGAAAA 5 2.0 0 102836 103557 721 ['Unknown'] 4 ['TTTA'	'TACA'	'ATAC'	'CAAC'] bb2573 ['A00253:692:HN5HLDSX3:2:1258:10149:29810'	'A00808:1041:HNC2HDSX3:2:1457:25608:35603'	'A00808:1041:HNC2HDSX3:2:1458:26567:2879'	'A00808:1041:HNC2HDSX3:2:2109:5204:2456'	'A00253:692:HN5HLDSX3:2:1258:10185:29747']
ACATTTGAAAATCATGGCGATTCCCTTGAT CTAGGAAACCACTCCATGGCGATTCCCTTG ACATTCGAAAATCATAATACAGCCACAAAT 2 2.0 0 14733 16514 1781 ['Unknown'] 4 ['GAAA'	'CCAC'	'ATTC'] bb2573 ['A00808:1041:HNC2HDSX3:2:2448:3495:11209'	'A00253:692:HN5HLDSX3:2:1258:3287:30765']
TTAATGTCCTTTGTTACAAGTGCTTATGAA ACGATTATCGCCCAACAAGTGCTTATGAAC ATGTCCTTTGTTACAGGCCAGAAAGCATAA 3 2.0 0.1 140135 140690 555 ['Unknown'] 3 ['TTA'	'GCC'	'CCA'	'ACA'	'AAG'	'CTT'	'ATG'	'GAA'] bb2573 ['A00808:1041:HNC2HDSX3:2:1660:1253:11146'	'A00808:1041:HNC2HDSX3:2:2660:3106:17425'	'A00253:692:HN5HLDSX3:2:1258:7609:35243']
TATTTCTATGGAATGACGAAGACGTGGGGA TTGTTGGCAGCTTTTGACGAAGACGTGGGG TATTTCTATGGAATGGATGAAATAAGCCCC 2 -2.0 0.2 151466 152075 609 ['Unknown'] 3 ['TGG'	'AGC'	'TTT'	'TGA'	'GAA'	'AAG'] bb2573 ['A00253:692:HN5HLDSX3:2:1503:2510:31109'	'A00253:692:HN5HLDSX3:2:1258:13331:36041']
ACCTCCTTATAAAGTGGCTGTGGGGCTGGA GTGATCGAGTCAGCTGGCTGTGGGGCTGGA ACCTCCTTATAAAGTACTGATAGTAGTGGC 3 -2.0 0.4 105464 109739 4275 ['Unknown'] 4 ['TGAT'	'TGGC'	'GTGG'] bb2573 ['A00808:1041:HNC2HDSX3:2:1504:5683:34726'	'A00808:1041:HNC2HDSX3:2:1505:4878:2581'	'A00253:692:HN5HLDSX3:2:1259:8784:4147']
ATTCAGAAGGAAAGCTCCGTCGGTCTAATT TTATCCCGGTGAATTCCGTCGGTCTAATTT ATTCAGAAGGAAAGCATCGAGCAATCACGG 2 2.0 0 60265 60689 424 ['Unknown'] 4 ['ATTC'] bb2573 ['A00253:692:HN5HLDSX3:2:1259:22462:33536'	'A00253:692:HN5HLDSX3:2:1259:21757:11459']
CTTCTCCCTGGTATACACTTGCACCTCTTG TAGTGACTTTCACGCACTTGCACCTCTTGT CTCCCTGGTATACACCTGCAAGAGACGCCT 2 -3.0 0.8 2330 5868 3538 ['Unknown'] 5 ['CACCT'] bb2573 ['A00253:692:HN5HLDSX3:2:1259:27046:21715'	'A00253:692:HN5HLDSX3:2:1259:27679:14982']
CATCTAAACTTGATGCAGAAAAGAATTTAG TATTCTGCTTTCGTCAGAAAAGAATTTAGA TCTAAACTTGATGCAAGATCACCGCGGGCC 4 2.0 0.3 80703 81370 667 ['Unknown'] 4 ['AAGA'] bb2573 ['A00808:1041:HNC2HDSX3:2:1245:12075:8688'	'A00808:1041:HNC2HDSX3:2:2103:25572:7764'	'A00808:1041:HNC2HDSX3:2:2103:25744:8218'	'A00253:692:HN5HLDSX3:2:1259:8730:17206']
GTATATTTTACCCCATTAAACAAATAGAAT TGTCGATGCGGGATCCATTAAACAAATAGA GTATATTTCACCCCAAAGAACCAGAGTGTA 3 2.0 0 147058 147483 425 ['Unknown'] 4 ['CAAA'] bb2573 ['A00808:1041:HNC2HDSX3:2:1262:5737:7670'	'A00808:1041:HNC2HDSX3:2:2351:19759:5494'	'A00253:692:HN5HLDSX3:2:1259:20274:27962']
GCCATGTTACAAAGTTGCGCCAGACCTTCT AAACTATATCGGAATGCGCCAGACCTTCTT CATGTTACAAAGTTGGAAATTAAGGAGCGA 2 -2.0 0 8871 9675 804 ['Unknown'] 4 ['GGAA'] bb2573 ['A00253:692:HN5HLDSX3:2:1527:25997:5306'	'A00253:692:HN5HLDSX3:2:1260:11541:5447']
CATAACATGAGCAAATGACGTCACAAAACA AGGAGTTGCAAACCTGACGTCACAAAACAG AACATGAGCAAATGAGACCATACAGAAACG 2 -2.0 0.3 10952 12719 1767 ['Unknown'] 5 ['GCAAA'] bb2573 ['A00808:1041:HNC2HDSX3:2:1564:19425:1251'	'A00253:692:HN5HLDSX3:2:1260:11189:10097']
AATAATGATGTGTAATTTGACAGTAGATTC CGTCTACGCTTAGCTAATTTGACAGTAGAT AATAATGATGTGTAAATATGGAACAGAGAA 3 2.0 0.4 119182 119934 752 ['Unknown'] 4 ['TAAT'	'ACAG'] bb2573 ['A00253:692:HN5HLDSX3:2:2436:14543:2503'	'A00253:692:HN5HLDSX3:2:2436:14940:5791'	'A00253:692:HN5HLDSX3:2:1260:3161:13949']
GATAAAAAAAAAGAACATTACTAGGACGGA GCACAAAAAATTTTCATTACTAGGACGGAA AGTGATAAAAAAAAAAGAACATAGTTGTGA 4 2.0 0 158695 159083 388 ['Unknown'] 6 ['AAAAAA'] bb2573 ['A00808:1041:HNC2HDSX3:2:1535:19849:13166'	'A00808:1041:HNC2HDSX3:2:2455:27778:31845'	'A00808:1041:HNC2HDSX3:2:2455:26874:34287'	'A00253:692:HN5HLDSX3:2:1260:21640:15013']
GAAATCATAATTGGATGTCCCTGACGGATT GTTCCATGCAATTGTGTCCCTGACGGATTC AATCATAATTGGATGATTCCTCTACACTTT 2 -2.0 0.1 53417 53917 500 ['Unknown'] 5 ['AATTG'	'GATTC'] bb2573 ['A00253:692:HN5HLDSX3:2:1260:5547:27352'	'A00253:692:HN5HLDSX3:2:1260:5267:15687']
TTATACGCGCCAATGGTTCCTAGTTCCATA GGAGAGTGGAAACTTGGTTCCTAGTTCCAT TTATACGCGCCAATGTAAATACATGTTCCG 2 -2.0 0.3 36206 37398 1192 ['Unknown'] 5 ['GTTCC'] bb2573 ['A00253:692:HN5HLDSX3:2:2259:20030:34084'	'A00253:692:HN5HLDSX3:2:1260:21956:16939']
ATCTCCCAATCTTTGTGAACCAAATCTAGT TCCAAATCGGTATATGAACCAAATCTAGTT CTCCCAATCTTTGTGTAACAACAGCCGATG 5 -2.0 0.1 85336 85832 496 ['Unknown'] 5 ['AATCT'] bb2573 ['A00253:692:HN5HLDSX3:2:1642:31864:28839'	'A00253:692:HN5HLDSX3:2:2471:15121:22608'	'A00253:692:HN5HLDSX3:2:2501:31711:16141'	'A00253:692:HN5HLDSX3:2:2574:1045:26099'	'A00253:692:HN5HLDSX3:2:1261:24523:3818']
CCGATATCAAGTTGTCAACAGGCTATGTAT CTGCAACGAAACGGCAACAGGCTATGTATG GATATCAAGTTGTCATTAAAAAACTTTAAA 2 2.0 0.1 146935 147308 373 ['Unknown'] 4 ['AAAC'] bb2573 ['A00253:692:HN5HLDSX3:2:1270:3992:16767'	'A00253:692:HN5HLDSX3:2:1261:15628:14184']
CACTGATGACAGCTTCAGAATATGTTAAGA CTCACTGGCACGAGCAGAATATGTTAAGAC CTGATGACAGCTTCAAATAATACCAACTTC 2 2.0 0.4 96730 97235 505 ['Unknown'] 4 ['AATA'] bb2573 ['A00253:692:HN5HLDSX3:2:1261:12066:15217'	'A00253:692:HN5HLDSX3:2:1261:12020:15201']
ACGTGCTCCTCTTACAAGAGAAAGCTCTTA ACTATCCAGACTTGAAGAGAAAGCTCTTAT CGTGCTCCTCTTACACACGAAGAAATGGAC 4 2.0 0.3 131603 132226 623 ['Unknown'] 6 ['CTCTTA'] bb2573 ['A00253:692:HN5HLDSX3:2:1365:14543:33505'	'A00253:692:HN5HLDSX3:2:1528:17644:17456'	'A00808:1041:HNC2HDSX3:2:2427:8513:17018'	'A00253:692:HN5HLDSX3:2:1261:29658:18693']
CAGCAAATAAACCCAATCAGTATCAGTTAC GAATGAGTGGGCGGCAATCAGTATCAGTTA CAGCAAATAAACCCATGTCTGCTAAAAATC 3 2.0 0.4 45110 46077 967 ['Unknown'] 4 ['GCAA'	'AATC'] bb2573 ['A00253:692:HN5HLDSX3:2:2126:10981:9580'	'A00253:692:HN5HLDSX3:2:2126:10845:11099'	'A00253:692:HN5HLDSX3:2:1261:13530:22294']
AATCTCTTTGGAGTCTACAAGACCTGGTAT TAATAATCGAAGAGTACAAGACCTGGTATT TCTTTGGAGTCTACAGGTTTTTGGGAAGGG 2 2.0 0.8 40803 41535 732 ['Unknown'] 4 ['GAAG'	'GAGT'	'TACA'] bb2573 ['A00253:692:HN5HLDSX3:2:2610:20085:2832'	'A00253:692:HN5HLDSX3:2:1262:29225:1532']
AGAGCTTACTTACATCCAATAGCTACATTA CCGTATCCCTGCTCCATCCAATAGCTACAT AGAGCTTACTTACATAATTTCAGTCCTCCT 2 2.0 0 1844 2238 394 ['Unknown'] 5 ['TACAT'] bb2573 ['A00253:692:HN5HLDSX3:2:1368:18647:6981'	'A00253:692:HN5HLDSX3:2:1262:8865:2785']
GGGGGTCGCGTAGAAAAAATGTTGCAGACA ATAGCTAATGTCGGAAAATGTTGCAGACAC GGGGTCGCGTAGAAATTCTCCGATGTTTTC 2 -2.0 0.3 47410 47728 318 ['Unknown'] 5 ['ATGTT'] bb2573 ['A00253:692:HN5HLDSX3:2:1262:24985:11788'	'A00253:692:HN5HLDSX3:2:1262:25256:10535']
ACAATTTAAATTTGCCAAAGTTATCAACCA ACGAGAAGGGAAACTTGCCAAAGTTATCAA ACAATTTATATTTGCTTTAATCTCATCCAT 2 -2.0 0.8 100418 100967 549 ['Unknown'] 4 ['TTGC'	'TTAT'] bb2573 ['A00253:692:HN5HLDSX3:2:2263:24279:1986'	'A00253:692:HN5HLDSX3:2:1262:25880:11710']
TTAAATGCCTGCATTACAAGATTTTTCATA GCGTACATCCTTACACAAGATTTTTCATAT AATGCCTGCATTACAGATACCTTTTTTATA 3 2.0 0.1 153596 153873 277 ['Unknown'] 5 ['TTACA'	'TTTTT'] bb2573 ['A00808:1041:HNC2HDSX3:2:2103:2501:35916'	'A00808:1041:HNC2HDSX3:2:2177:19895:16470'	'A00253:692:HN5HLDSX3:2:1262:22688:18521']
AGTGACTGAGGTATGTGAGGGCAGTTTATC AAGGAAGCCAAATTTGAGGGCAGTTTGTCA TGACTGAGGTATGTGCTCTTCTTATCTCCT 2 -2.0 0.5 138059 138354 295 ['Unknown'] 5 ['TGAGG'] bb2573 ['A00808:1041:HNC2HDSX3:2:2351:19931:29966'	'A00253:692:HN5HLDSX3:2:1262:2492:21621']
CCAATTATTCCTGCTCAAACCAAAACATGA CCATTTTTCTTACATGCTCAAACCTAAACA TGCCAATTATTCCTGCTAATTCTAGGTATA 6 -1.3333333333333333 0.8 9033 9365 332 ['Unknown'] 4 ['TTCT'	'TGCT'	'CTAA'] bb2573 ['A00253:692:HN5HLDSX3:2:1571:6849:30890'	'A00253:692:HN5HLDSX3:2:1629:32470:30389'	'A00253:692:HN5HLDSX3:2:2132:16125:23062'	'A00808:1041:HNC2HDSX3:2:1275:14823:8719'	'A00808:1041:HNC2HDSX3:2:2571:3405:31281'	'A00253:692:HN5HLDSX3:2:1262:16278:23797']
AATAAAGTGTTTAAACATGAAACAATGATA GTACTCTTAAACTTCATGAAACAATGATAC TAAAGTGTTTAAACAGTATACCGACACCTA 2 2.0 0.5 77781 78283 502 ['Unknown'] 6 ['TTAAAC'] bb2573 ['A00253:692:HN5HLDSX3:2:1263:12201:26819'	'A00253:692:HN5HLDSX3:2:1262:10592:34240']
TATTATATAATTAAATGTATCTACCAAAAT GAGTTATGATAGAGTGTATCTACCAAAATG ATTATATAATTAAATAATCTGGCAAAAATA 2 -2.0 0.2 86110 86467 357 ['Unknown'] 5 ['CAAAA'	'AAAAT'] bb2573 ['A00253:692:HN5HLDSX3:2:2578:30092:1532'	'A00253:692:HN5HLDSX3:2:1263:19063:4413']
AGGTCTCATATAATATTCTGTACTGTGTAT TGATTATTCTGTAATGTACTGTGTATATGT AGGTCTCATATAATACACATACTTCTGAAT 2 -2.0 0.1 105608 106363 755 ['Unknown'] 5 ['TTCTG'] bb2573 ['A00808:1041:HNC2HDSX3:2:2214:15311:32268'	'A00253:692:HN5HLDSX3:2:1263:7129:4914']
CGAAGAAGCCTGACGTAGAAAAACAAAGAC ACATTCAAAATAATTAGAAAAACAAAGACA AGAAGCCTGACGTAGGTATGATTTTTCCTA 7 0.8571428571428571 0.8 8610 8936 326 ['Unknown'] 4 ['AGAA'] bb2573 ['A00253:692:HN5HLDSX3:2:2241:11586:20462'	'A00253:692:HN5HLDSX3:2:2445:22968:37012'	'A00808:1041:HNC2HDSX3:2:1113:27977:21574'	'A00808:1041:HNC2HDSX3:2:1621:28772:20509'	'A00808:1041:HNC2HDSX3:2:1670:10682:20776'	'A00808:1041:HNC2HDSX3:2:2347:2636:18928'	'A00253:692:HN5HLDSX3:2:1263:1497:32487']
GCCACTACTAATAACGCCAACTGCTCTACT ATTTACGTGAATATGCCAACTGCTCTACTA GCCACTACTAATAACATTACCACCTCCGTG 4 2.0 0 144632 145141 509 ['Unknown'] 6 ['CTACTA'] bb2573 ['A00253:692:HN5HLDSX3:2:1552:9019:28197'	'A00808:1041:HNC2HDSX3:2:1305:31232:10802'	'A00808:1041:HNC2HDSX3:2:2131:8296:25535'	'A00253:692:HN5HLDSX3:2:1263:21133:35493']
CATATGCAGAGGGATATCCAGACTCTTCCA GTTCCCCTGGGATAATCCAGACTCTTCCAA GCAGAGGGATATCCAAGGGAACGACGCCGT 5 -2.0 0 111316 111827 511 ['Unknown'] 6 ['GGGATA'] bb2573 ['A00253:692:HN5HLDSX3:2:2170:8260:27226'	'A00253:692:HN5HLDSX3:2:2630:29830:16360'	'A00808:1041:HNC2HDSX3:2:1623:12002:36996'	'A00808:1041:HNC2HDSX3:2:2623:12328:25316'	'A00253:692:HN5HLDSX3:2:1264:26178:7341']
CGGGAATCGCCAACAAGACTTTGAACTTAA GTGACTCGTCCGATCAAGACTTTGAACTTA CGGGAATCGCCAACAGGAGACGGGGAATCC 2 2.0 0.2 131173 132496 1323 ['Unknown'] 4 ['AGAC'] bb2573 ['A00808:1041:HNC2HDSX3:2:2117:30318:9846'	'A00253:692:HN5HLDSX3:2:1264:2853:22216']
TTTTATAATGTACGTTGTCTTAGACGTGTC TGTTGGACCGGCTCCGTTGTCTTAGACGTG TTTTATAATGTACGTAAGGGGTTTGTGATG 2 2.0 0.3 153555 153896 341 ['Unknown'] 4 ['TTGT'	'ACGT'] bb2573 ['A00253:692:HN5HLDSX3:2:2442:11270:11115'	'A00253:692:HN5HLDSX3:2:1264:10140:25191']
GGAGAGTGGAAACTTATACGCGATTCATCT TGGTGACAAATTATTTATACGCGATTCATC GGAGAGTGGAAACTTGGTTCCTAGTTCCAT 2 -2.0 0.2 35858 36206 348 ['Unknown'] 4 ['TGGT'] bb2573 ['A00808:1041:HNC2HDSX3:2:2327:5023:14262'	'A00253:692:HN5HLDSX3:2:1264:6849:32393']
CAATCGTGACAATGAAAATAGAACCAATGG TTGGTTTTCTCCATATGAAAATAGAACCAA CAATCGTGACAATGAGGTAGCATTTTTCTT 2 -2.0 0 61839 62244 405 ['Unknown'] 6 ['TTTTCT'] bb2573 ['A00253:692:HN5HLDSX3:2:2648:9751:22858'	'A00253:692:HN5HLDSX3:2:1264:27941:34538']
CATATCAAATGGTAATGGAGGTGGAGAGCC CTATTAATCTGTAGTGGAGGTGGAGAGCCT TATCAAATGGTAATGATATTGACGTTGTCT 2 -2.0 0 73850 74276 426 ['Unknown'] 4 ['TATT'	'TAAT'] bb2573 ['A00808:1041:HNC2HDSX3:2:1201:26485:29387'	'A00253:692:HN5HLDSX3:2:1265:18936:7232']
ACAGAACAGTAGTATCAATTTATAATATTA CTCGGAATTGCATGCAATTTATAATATTAC CAGAACAGTAGTATCGTCGACGAAAATGAG 4 2.0 0.5 146161 147854 1693 ['Unknown'] 3 ['TCG'	'GAA'	'AAT'	'ATG'	'TAT'] bb2573 ['A00808:1041:HNC2HDSX3:2:2330:30517:27790'	'A00808:1041:HNC2HDSX3:2:2330:30101:28260'	'A00808:1041:HNC2HDSX3:2:2330:30300:28385'	'A00253:692:HN5HLDSX3:2:1265:23285:7279']
ACGATCCTAGTAATAATGTTTCTGTGATAA CACATACGTCAATTATGTTTCTGTGATAAT ATCCTAGTAATAATGATTTTGCAGAACAGA 3 -2.0 0 126363 127014 651 ['Unknown'] 5 ['ATAAT'] bb2573 ['A00808:1041:HNC2HDSX3:2:1161:27190:9940'	'A00808:1041:HNC2HDSX3:2:2268:4960:14904'	'A00253:692:HN5HLDSX3:2:1265:31675:12070']
CCGCAGATCCCCGTGCGTTGGAGCCGTTGA CCCGCGCGCACGACCGTTGGAGCCGTTGAG CGCAGATCCCCGTGCACGGGGTCAGTGCCA 2 0.0 0.4 1191 1557 366 ['Unknown'] 5 ['GCACG'] bb2573 ['A00253:692:HN5HLDSX3:2:2518:21902:4820'	'A00253:692:HN5HLDSX3:2:1265:19461:31187']
CCCGGGAATAAAATATGGAATATTATCTTT CTACAATTCGGGTCTGGAATATTATCTTTG CCGGGAATAAAATATATGTCTGATAAATTA 2 -2.0 0.1 81703 81985 282 ['Unknown'] 6 ['GGAATA'] bb2573 ['A00253:692:HN5HLDSX3:2:1265:13729:33379'	'A00253:692:HN5HLDSX3:2:1265:14217:33285']
TCAACCTCATGATAGTGGTCTACGTCGTGA GAACTCCCATGGCAATAGTGGTCTACGTCG TCAACCTCATGATAGAGTACAACCTTTTCC 3 2.0 0.6000000000000001 143919 145879 1960 ['Unknown'] 4 ['CATG'	'ATAG'] bb2573 ['A00253:692:HN5HLDSX3:2:2353:8495:11694'	'A00253:692:HN5HLDSX3:2:2574:26621:18443'	'A00253:692:HN5HLDSX3:2:1266:13548:6010']
CATACCTTCAGCTTGTAAAGTAAGAAGAGC ATTATTAACAGTTTCTTGTAAAGTAAGAAG CATACCTTCAGCTTGGTATATTAGGGGGTC 2 -2.0 0.1 46576 47029 453 ['Unknown'] 5 ['TATTA'] bb2573 ['A00808:1041:HNC2HDSX3:2:1236:13413:3552'	'A00253:692:HN5HLDSX3:2:1266:3983:7921']
AGAATGTCCGTCTTAACGTGTTGCCTTTTT AGGGGCGTGTCAAATAACGTGTTGCCTTTT AGAATGTCCGTCTTATGGACATAGTAGGTT 2 2.0 0 131758 132332 574 ['Unknown'] 4 ['TGTC'] bb2573 ['A00808:1041:HNC2HDSX3:2:1663:1154:3615'	'A00253:692:HN5HLDSX3:2:1266:23791:9878']
AACATTGTCCCACAACTTTGTTCTAGATCT GATAGTGAATGGTCCAACTTTGTTCTAGAT AACATTGTCCCACAATGAGTAATCATGTCC 2 2.0 0.2 102501 103859 1358 ['Unknown'] 4 ['AATG'	'GTCC'	'TTGT'] bb2573 ['A00808:1041:HNC2HDSX3:2:1437:13042:24048'	'A00253:692:HN5HLDSX3:2:1266:8495:21026']
ATGGAAGATAGCCTGCGTGCAGCATGTCTT GATTCGCTTGCATTTGCGTGCAGCATGTCT ATGGAAGATAGCCTGGATACATAAGTGATC 2 -2.0 0.2 133031 133754 723 ['Unknown'] 3 ['GAT'	'CAT'	'GTG'	'AGC'	'ATG'] bb2573 ['A00808:1041:HNC2HDSX3:2:2456:27534:30326'	'A00253:692:HN5HLDSX3:2:1266:11433:26146']
AGATATGGAACTTAAATGTACAAAAGACCG GTGTAATCATTCACATGTACAAAAGACCGG AGATATGGAACTTAATGATACAAGTATGTT 8 2.0 0 20480 21445 965 ['Unknown'] 5 ['TACAA'] bb2573 ['A00808:1041:HNC2HDSX3:2:1678:13386:30467'	'A00808:1041:HNC2HDSX3:2:2517:16062:22514'	'A00808:1041:HNC2HDSX3:2:2517:16080:22608'	'A00808:1041:HNC2HDSX3:2:2517:16712:26741'	'A00808:1041:HNC2HDSX3:2:2517:16749:26741'	'A00808:1041:HNC2HDSX3:2:2517:17300:32831'	'A00808:1041:HNC2HDSX3:2:2517:17074:32878'	'A00253:692:HN5HLDSX3:2:1266:9381:32236']
TTTAGGCTTATTCAGGGATGTACTACTGCA GGCTGGTCTCAAAACAGGGATGTACTACTG TTTAGGCTTATTCAGTCAAAAAGATATACA 3 2.0 0.7 96126 96616 490 ['Unknown'] 6 ['TCAAAA'] bb2573 ['A00253:692:HN5HLDSX3:2:1576:21685:28745'	'A00253:692:HN5HLDSX3:2:2207:2040:23469'	'A00253:692:HN5HLDSX3:2:1267:30264:4492']
GTGGGAATAAACTCGCATGGTAATGATACG CCGTTGGAAGTACTCATGGTAATGATACGA GGAATAAACTCGCATATAGACATCTGCCCA 3 2.0 0 45003 45710 707 ['Unknown'] 4 ['GGAA'	'ACTC'] bb2573 ['A00808:1041:HNC2HDSX3:2:2161:31629:6543'	'A00808:1041:HNC2HDSX3:2:2161:31168:6997'	'A00253:692:HN5HLDSX3:2:1267:15194:15812']
CAATAAACAGTGCTCAACCTAAACATGACA TTCTTACATGCTCAAACCTAAACATGACGT CTTCAATAAACAGTGATCTGTACGAAGCAT 3 -2.0 0.6 9039 9416 377 ['Unknown'] 6 ['TAAACA'] bb2573 ['A00253:692:HN5HLDSX3:2:2113:25644:32189'	'A00808:1041:HNC2HDSX3:2:1276:3106:2049'	'A00253:692:HN5HLDSX3:2:1267:7798:20322']
TGATGGTCAGATTCCACTTCCACTTCGACG GCACTTGCTGTATTACTTCCACTTCGACGA TGATGGTCAGATTCCTATGGTAGTTATGAG 4 2.0 0.1 99235 101438 2203 ['Unknown'] 4 ['TTCC'] bb2573 ['A00253:692:HN5HLDSX3:2:1267:9299:31000'	'A00253:692:HN5HLDSX3:2:1267:9760:31109'	'A00808:1041:HNC2HDSX3:2:2378:31882:10676'	'A00253:692:HN5HLDSX3:2:1267:10963:23641']
TTCAAAAAGCCTTTAAAGCCCACTTGCTGG TGTCACTTATGCAATAAAGCCCACTTGCTG TTCAAAAAGCCTTTACAGATAAAGAGGAAT 2 0.0 0 139045 140348 1303 ['Unknown'] 6 ['ATAAAG'	'AAAGCC'] bb2573 ['A00808:1041:HNC2HDSX3:2:1336:25563:1141'	'A00253:692:HN5HLDSX3:2:1268:28610:6543']
CTGACTGATACTATATTATAGCGAACGCGT CGTACAACCGTGGGATATTATAGCGAACGC CTGACTGATACTATACGAAGAGACTTGAGA 4 2.0 0 19767 20818 1051 ['Unknown'] 4 ['GATA'	'TATA'	'CGAA'] bb2573 ['A00253:692:HN5HLDSX3:2:1269:16342:7310'	'A00253:692:HN5HLDSX3:2:1617:29026:1814'	'A00808:1041:HNC2HDSX3:2:1533:31539:35947'	'A00253:692:HN5HLDSX3:2:1268:16450:26725']
GTGTCGCGGTAATTGAGCATTCGTGGACAA TTTTTTGTTGCGCAGAGCATTCGTGGACAA GTGTCGCGGTAATTGGTAAATATGGTACAG 9 2.111111111111111 1.0 42757 43316 559 ['Unknown'] 3 ['TTG'	'TGT'	'GCG'	'CGC'	'CAG'	'ATT'	'TCG'	'GTG'	'TGG'	'ACA'] bb2573 ['A00253:692:HN5HLDSX3:2:1459:17228:5306'	'A00253:692:HN5HLDSX3:2:1502:16459:29309'	'A00253:692:HN5HLDSX3:2:2666:29541:14043'	'A00808:1041:HNC2HDSX3:2:1101:3540:29199'	'A00808:1041:HNC2HDSX3:2:1206:5981:17300'	'A00808:1041:HNC2HDSX3:2:1274:15980:30953'	'A00808:1041:HNC2HDSX3:2:2219:4481:19335'	'A00808:1041:HNC2HDSX3:2:2605:13819:5979'	'A00253:692:HN5HLDSX3:2:1268:2862:29528']
ATTATAACCCATATGTCTCAGCTACTGTAG ACTGTAACAGGCGGTGTCTCAGCTACTGTA ATTATAACCCATATGGATGGACACACTACA 3 -2.0 0 105335 106937 1602 ['Unknown'] 4 ['TAAC'	'CTAC'] bb2573 ['A00808:1041:HNC2HDSX3:2:2336:3920:16297'	'A00808:1041:HNC2HDSX3:2:2336:4291:16344'	'A00253:692:HN5HLDSX3:2:1268:9643:31469']
CCAACGACAATGCCTATTTATTGTATCACA GAGTGGTACGTGCATATTTATTGTATCACA CCAACGACAATGCCTGCACAGAAAGCCATT 4 -2.0 0.3 126337 126902 565 ['Unknown'] 4 ['TGCA'	'CACA'] bb2573 ['A00253:692:HN5HLDSX3:2:2552:6433:21872'	'A00808:1041:HNC2HDSX3:2:2270:15094:10410'	'A00808:1041:HNC2HDSX3:2:2366:5014:3568'	'A00253:692:HN5HLDSX3:2:1269:26928:5259']
CTAAAAGTCTTTTTGATGAATGACTGGGCC ATATGTGATGCGTATGATGAATGACTGGGC CTAAAAGTCTTTTTGGTATGTTTAAAAACA 3 -2.0 0 77148 77645 497 ['Unknown'] 5 ['TATGT'	'GTATG'] bb2573 ['A00253:692:HN5HLDSX3:2:2138:12590:8422'	'A00253:692:HN5HLDSX3:2:2352:16125:23343'	'A00253:692:HN5HLDSX3:2:1269:15899:5384']
CCTATGAGAAAGCGCTTGTTAAGGTTCATT CGATTTATTCTCAGTTGTTAAGGTTCATTG ATGAGAAAGCGCTTGAATGTGGAAGTAGAC 7 -2.0 0.1 10493 11356 863 ['Unknown'] 3 ['AGT'	'TTG'	'TGT'	'AAG'] bb2573 ['A00253:692:HN5HLDSX3:2:2333:21160:2221'	'A00253:692:HN5HLDSX3:2:2333:21694:3928'	'A00808:1041:HNC2HDSX3:2:1413:16938:28886'	'A00808:1041:HNC2HDSX3:2:1413:17680:32393'	'A00808:1041:HNC2HDSX3:2:2140:23095:11522'	'A00808:1041:HNC2HDSX3:2:2414:15817:1799'	'A00253:692:HN5HLDSX3:2:1269:13548:7232']
TGCAGTTATCTAATGTATGCTACAACGGCC CCATGTGTACTGCTTGTATGCTACAACGGC TGCAGTTATCTAATGCGTAGCTTTGATAAT 4 -2.0 0 9099 9524 425 ['Unknown'] 4 ['GCTT'	'ATGC'] bb2573 ['A00253:692:HN5HLDSX3:2:1556:3739:11757'	'A00808:1041:HNC2HDSX3:2:2117:26503:21934'	'A00808:1041:HNC2HDSX3:2:2360:19660:31626'	'A00253:692:HN5HLDSX3:2:1269:29333:11052']
TTCTTACAGACTTATATGAACGTCCCCGCT GAAAAACAAAGACAATGAACGTCCCCGCTA TTACAGACTTATATGTTCGTGCGTATATAC 7 -2.0 0.3 8626 9453 827 ['Unknown'] 4 ['AGAC'] bb2573 ['A00253:692:HN5HLDSX3:2:2342:16125:29919'	'A00808:1041:HNC2HDSX3:2:1126:29568:7827'	'A00808:1041:HNC2HDSX3:2:1321:26847:4648'	'A00808:1041:HNC2HDSX3:2:1423:21142:10895'	'A00808:1041:HNC2HDSX3:2:1423:22498:11209'	'A00808:1041:HNC2HDSX3:2:1423:21947:11537'	'A00253:692:HN5HLDSX3:2:1269:24795:17409']
CAGTGTGTTTTTCTTTTTCCTCTACGGCCA TATCATATTCCCTATTTCTTTTTCCTCTAC CAGTGTGTTTTTCTTGCAACATCGTCTAAG 9 -1.5555555555555556 0.2 34472 34623 151 ['Unknown'] 6 ['TTTCTT'	'TTTTTC'] bb2573 ['A00253:692:HN5HLDSX3:2:2269:31693:5713'	'A00253:692:HN5HLDSX3:2:2520:10022:22200'	'A00253:692:HN5HLDSX3:2:2558:21332:11600'	'A00253:692:HN5HLDSX3:2:2604:17101:30671'	'A00808:1041:HNC2HDSX3:2:1426:14262:30921'	'A00808:1041:HNC2HDSX3:2:1442:21721:36323'	'A00808:1041:HNC2HDSX3:2:2236:14633:1595'	'A00808:1041:HNC2HDSX3:2:2344:11776:2159'	'A00253:692:HN5HLDSX3:2:1269:20717:24439']
CTCAAACGGCGCAGATGTTGGCAGCTTTTG TGATTTCGACAGCTTGTTGGCAGCTTTTGA CAAACGGCGCAGATGAATCTGGTGAGAGTT 9 -2.0 0.2 151453 151809 356 ['Unknown'] 4 ['GCAG'] bb2573 ['A00253:692:HN5HLDSX3:2:1336:23619:20415'	'A00253:692:HN5HLDSX3:2:2624:14154:10034'	'A00253:692:HN5HLDSX3:2:2678:12897:3975'	'A00808:1041:HNC2HDSX3:2:1553:16857:18223'	'A00808:1041:HNC2HDSX3:2:1615:23746:1125'	'A00808:1041:HNC2HDSX3:2:1615:23592:1172'	'A00808:1041:HNC2HDSX3:2:2259:18792:1407'	'A00808:1041:HNC2HDSX3:2:2362:1850:34507'	'A00253:692:HN5HLDSX3:2:1269:1425:34272']
TGAAGAGCTATAATGTAAAATCACATCGGA TTCTCGATTACTGGATGTAAAATCACATCG TGAAGAGCTATAATGAGCTCTAATGAAATG 7 -2.0 0.4 53109 53451 342 ['Unknown'] 4 ['AAAT'] bb2573 ['A00253:692:HN5HLDSX3:2:2267:2157:27868'	'A00253:692:HN5HLDSX3:2:2552:3134:23797'	'A00808:1041:HNC2HDSX3:2:1337:13955:2926'	'A00808:1041:HNC2HDSX3:2:1375:21404:7498'	'A00808:1041:HNC2HDSX3:2:1649:10728:2409'	'A00808:1041:HNC2HDSX3:2:2424:26106:4523'	'A00253:692:HN5HLDSX3:2:1270:22444:3944']
AAGGTGTCTTGACAAGTGTACCTAATGGAC GGAGATTGTCTCCTCAAGTGTACCTAATGG AAGGTGTCTTGACAATGCAATACCACGGAA 2 2.0 0.2 118799 119151 352 ['Unknown'] 5 ['TGTCT'] bb2573 ['A00253:692:HN5HLDSX3:2:2234:2672:20494'	'A00253:692:HN5HLDSX3:2:1270:8097:14982']
AATTCGAAGCAGTTGCTGCAGTTAAACACG TCCCCTCTTTTATTTTGCTGCAGTTAAACA AATTCGAAGCAGTTGTATTACCTGGGGACA 2 0.0 0 157954 158239 285 ['Unknown'] 6 ['GCAGTT'] bb2573 ['A00808:1041:HNC2HDSX3:2:2504:6234:9659'	'A00253:692:HN5HLDSX3:2:1270:24930:16517']
AACCACATTGCCCACATGATTCAACTTCGG AGCTACTGTAGTTGATGATTCAACTTCGGT CACATTGCCCACATGTACAGTGTCTTCACA 3 -2.0 0 105355 106274 919 ['Unknown'] 4 ['TGTA'	'TTCA'	'CTTC'] bb2573 ['A00253:692:HN5HLDSX3:2:1324:14606:36213'	'A00253:692:HN5HLDSX3:2:2325:12997:10191'	'A00253:692:HN5HLDSX3:2:1270:7428:25160']
CGGACCGAGAACACATTACTAGGACGGAAG GCACAAAAAATTTTCATTACTAGGACGGAA CGGACCGAGAACACAGTGATAAAAAAAAAA 13 2.0 0.5 158695 159069 374 ['Unknown'] 6 ['AAAAAA'] bb2573 ['A00253:692:HN5HLDSX3:2:1643:4264:2581'	'A00253:692:HN5HLDSX3:2:2139:16649:33552'	'A00253:692:HN5HLDSX3:2:2140:17906:10300'	'A00253:692:HN5HLDSX3:2:2567:13783:28588'	'A00808:1041:HNC2HDSX3:2:1344:29848:21559'	'A00808:1041:HNC2HDSX3:2:1344:27805:23249'	'A00808:1041:HNC2HDSX3:2:1410:24406:30859'	'A00808:1041:HNC2HDSX3:2:1415:29794:6433'	'A00808:1041:HNC2HDSX3:2:1620:23529:35227'	'A00808:1041:HNC2HDSX3:2:2144:21341:4413'	'A00808:1041:HNC2HDSX3:2:2235:10529:33004'	'A00808:1041:HNC2HDSX3:2:2378:22932:33880'	'A00253:692:HN5HLDSX3:2:1270:22444:27085']
CGATAAGAAAAAAGTCAATGGCAGGAATAA GATAACCGGCTGTTGTCAATGGCAGGAATA CGATAAGAAAAAAGTAGTAGAAGTTTGTTT 2 2.0 0.4 99327 99671 344 ['Unknown'] 5 ['GATAA'] bb2573 ['A00808:1041:HNC2HDSX3:2:1543:10375:24283'	'A00253:692:HN5HLDSX3:2:1270:17499:31516']
GAGAAGCATGAATTTGTATGCAGAATGGCC GACTGTGCGGCATGGTATGCAGAATGGCCT CGAGAAGCATGAATTGATGGTGACAAATTA 2 -2.0 0 35154 35841 687 ['Unknown'] 5 ['GCATG'	'ATGGT'] bb2573 ['A00808:1041:HNC2HDSX3:2:1607:5457:18646'	'A00253:692:HN5HLDSX3:2:1270:31910:36182']
GATATGGCTATAATGATGTCATACGCTTCC TAGCTTTCTATGTGTGATGTCATACGCTTC GATATGGCTATAATGTAGCTCCGAAGTTAC 4 -2.0 0.2 36337 37342 1005 ['Unknown'] 5 ['TAGCT'] bb2573 ['A00253:692:HN5HLDSX3:2:1278:14136:10441'	'A00253:692:HN5HLDSX3:2:2441:8413:4726'	'A00808:1041:HNC2HDSX3:2:2237:8820:14763'	'A00253:692:HN5HLDSX3:2:1271:18756:7388']
TATGTCCTCGACTCATCTTATGTAAAAATA AATTGACAGTAATCCATCTTATGTAAAAAT TATGTCCTCGACTCAAGATGTCAATGCAAC 2 2.0 0.1 101027 101375 348 ['Unknown'] 5 ['TATGT'] bb2573 ['A00253:692:HN5HLDSX3:2:2317:14823:23437'	'A00253:692:HN5HLDSX3:2:1271:19307:11600']
ACGCCTTACCCGAACCACGACCCGCATGCG ATGCGCCCTCTACACACGACCCGCATGCGC GCCTTACCCGAACCAGCCCTGCGCGCTTGC 2 2.0 0 2975 3258 283 ['Unknown'] 5 ['TGCGC'	'GCCCT'	'ACCCG'] bb2573 ['A00253:692:HN5HLDSX3:2:1271:15429:29653'	'A00253:692:HN5HLDSX3:2:1271:14814:18693']
CACATCTACCCAAACCACATATATGTTCAG GCCGATGCTGCCCTAAACCACATATATGTT CACATCTACCCAAACAACCGCACCCCCACA 2 2.0 0 155267 155584 317 ['Unknown'] 5 ['CCACA'	'CACAT'] bb2573 ['A00253:692:HN5HLDSX3:2:2435:14922:4633'	'A00253:692:HN5HLDSX3:2:1271:27100:35243']
TCTGCGAACGAGGCCTGCTGTGAGACTAGC GATGCTCTCAGATATGCTGTGAGACTAGCT GCGAACGAGGCCTGCCGCCGTTTGCTGATT 3 -2.0 0.1 95290 95540 250 ['Unknown'] 5 ['TGCTG'] bb2573 ['A00808:1041:HNC2HDSX3:2:1669:24560:34569'	'A00808:1041:HNC2HDSX3:2:2670:24270:26866'	'A00253:692:HN5HLDSX3:2:1272:19407:1814']
GTGGGAACACTGGGTATTCATCAACGGGAC CCCCCCTCCCCCCATATTCATCAACGGGAC GTGGGAACACTGGGTGATTTGTGTTTATTT 2 -2.0 0 150410 150646 236 ['Unknown'] 4 ['TATT'	'GGGA'] bb2573 ['A00808:1041:HNC2HDSX3:2:1640:3242:30718'	'A00253:692:HN5HLDSX3:2:1272:19497:7639']
CCACTTCTATTACTTTGCTCTATGCGTTTT AGTAAACCATATCATGCTCTATGCGTTTTA ACTTCTATTACTTTGTTTATGTCATAAAAT 2 -2.0 0 60886 61495 609 ['Unknown'] 5 ['TCTAT'] bb2573 ['A00808:1041:HNC2HDSX3:2:1328:11180:6668'	'A00253:692:HN5HLDSX3:2:1272:23176:7999']
CTTAGATTTATACCAAAATGCGGGTATCTA TAAATGCTAGCCTACAAAATGCGGGTATCT CTTAGATTTATACCACTGATATGTACATAT 2 2.0 0 147156 148237 1081 ['Unknown'] 4 ['TACA'] bb2573 ['A00808:1041:HNC2HDSX3:2:1240:21079:34616'	'A00253:692:HN5HLDSX3:2:1272:25220:7999']
AGGAAAAACTTCTACCACAGGGCAAGGAAA AGCGACCTTGCTATCACAGGGCAAGGAAAC GAAAAACTTCTACCAATTCCACGGTCATTC 2 2.0 0.1 59329 60582 1253 ['Unknown'] 4 ['GAAA'	'AAAC'] bb2573 ['A00253:692:HN5HLDSX3:2:1272:30906:14653'	'A00253:692:HN5HLDSX3:2:1272:31792:13213']
TTTACCCCGGTGATTAATGCCGAATCATAA GCTATAATGTTGTTTGCCGAATCATAAAGC TTTACCCCGGTGATTTATGAAACTGTCTAA 5 -2.8 0 89300 89773 473 ['Unknown'] 3 ['CTA'	'TAT'	'TAA'	'ATG'	'TGT'	'TTT'	'CCG'	'GAA'	'AAA'] bb2573 ['A00253:692:HN5HLDSX3:2:2269:10737:30827'	'A00253:692:HN5HLDSX3:2:2270:10267:1892'	'A00253:692:HN5HLDSX3:2:2270:10131:3380'	'A00253:692:HN5HLDSX3:2:2607:4978:5228'	'A00253:692:HN5HLDSX3:2:1272:18738:28933']
ATATCCCAAATATATTAAAAAACTTTAAAG GATATCAAGTTGTCATTAAAAAACTTTAAA ATATCCCAAATATATGACGCTACCAGGAAA 2 2.0 0 147308 148060 752 ['Unknown'] 5 ['ATATC'] bb2573 ['A00808:1041:HNC2HDSX3:2:1506:8992:20322'	'A00253:692:HN5HLDSX3:2:1273:9561:1204']
TTTGAACCAGATGCATAGATGTGTTTTATT CTTATAATACTTATTGCATAGATGTGTTTT TTTGAACCAGATGCAAATTATCAACAGTTT 2 -2.0 0 21502 22031 529 ['Unknown'] 5 ['AGATG'] bb2573 ['A00253:692:HN5HLDSX3:2:1273:12762:21433'	'A00253:692:HN5HLDSX3:2:1273:12599:21214']
AACTTGCCAAAGTTAAGAAAAAAGTAGTAG GCATTCAAATGCGATAAGAAAAAAGTAGTA AACTTGCCAAAGTTATCAACCAATGAGACT 2 2.0 0.30000000000000004 99660 100429 769 ['Unknown'] 5 ['AAAGT'] bb2573 ['A00253:692:HN5HLDSX3:2:2155:6017:26036'	'A00253:692:HN5HLDSX3:2:1273:26621:34475']
TATTGCTTTCCAATGAAGCGAGTGTCTGCA CGGTGATACAAAGGATGAAGCGAGTGTCTG TATTGCTTTCCAATGTTGCACTGTTTTATC 4 -2.0 0 35988 37036 1048 ['Unknown'] 3 ['CAA'	'ATG'	'TGT'	'CTG'] bb2573 ['A00253:692:HN5HLDSX3:2:1302:17074:16532'	'A00253:692:HN5HLDSX3:2:1302:17137:16579'	'A00808:1041:HNC2HDSX3:2:2177:4752:32393'	'A00253:692:HN5HLDSX3:2:1273:3152:35759']
ATACACCGGCCTCAATATCGATAATCGGCT CTTTGCTTCCGTATTATCGATAATCGGCTC CACCGGCCTCAATATACCACGACCGACAGA 10 -2.0 0 8808 9245 437 ['Unknown'] 4 ['CGGC'] bb2573 ['A00253:692:HN5HLDSX3:2:1336:19072:9815'	'A00253:692:HN5HLDSX3:2:2359:12509:11224'	'A00808:1041:HNC2HDSX3:2:1101:6741:7874'	'A00808:1041:HNC2HDSX3:2:1136:6696:24862'	'A00808:1041:HNC2HDSX3:2:1207:16269:18082'	'A00808:1041:HNC2HDSX3:2:1207:15872:19147'	'A00808:1041:HNC2HDSX3:2:2264:22046:9987'	'A00808:1041:HNC2HDSX3:2:2359:8919:16720'	'A00808:1041:HNC2HDSX3:2:2662:3115:28432'	'A00253:692:HN5HLDSX3:2:1274:11550:22968']
AGAGACTTGAGACATGTCGAGCTAAAGCGA TAGTCGGGGAATGCCATGTCGAGCTAAAGC AGAGACTTGAGACATTCACTTGCCAAGTTT 2 2.0 0 19574 20836 1262 ['Unknown'] 5 ['TGCCA'] bb2573 ['A00253:692:HN5HLDSX3:2:2248:20636:34100'	'A00253:692:HN5HLDSX3:2:1274:5837:33646']
GGACGTCCAAGTGCAAGTTGGAGATACTAA ACGAAAGCAAGTAACAAGTTGGAGATACTA GGACGTCCAAGTGCATGGACTTACATTTAT 3 2.0 0.2 147128 147749 621 ['Unknown'] 5 ['CAAGT'] bb2573 ['A00253:692:HN5HLDSX3:2:2217:28989:33379'	'A00808:1041:HNC2HDSX3:2:2356:8739:34350'	'A00253:692:HN5HLDSX3:2:1274:11216:36166']
GAACTGAACACCATCTGGTATCCGAATTTG CCCATAGCCCCACGCATCTGGTATCCGAAT GAACTGAACACCATCGCTCCTACCAGCCCT 5 2.0 0 68165 68630 465 ['Unknown'] 5 ['AGCCC'] bb2573 ['A00808:1041:HNC2HDSX3:2:1166:23339:28729'	'A00808:1041:HNC2HDSX3:2:1166:24975:36448'	'A00808:1041:HNC2HDSX3:2:1167:23719:1548'	'A00808:1041:HNC2HDSX3:2:1307:25455:11819'	'A00253:692:HN5HLDSX3:2:1275:18150:12477']
AGGGATAATAGCGTGGCTAGAGAGCATCAT GTTCGCGGCTCTCTTGGCTAGAGAGCATCA AGGGATAATAGCGTGTTGGCCAAATGGCGG 2 -2.0 0 159716 160115 399 ['Unknown'] 5 ['TTGGC'] bb2573 ['A00253:692:HN5HLDSX3:2:1628:19732:17253'	'A00253:692:HN5HLDSX3:2:1275:8775:15655']
ATTCTGCAATTCGCATAGAATTTTGCAAAG GTGGATGTGATAACTCGCATAGAATTTTGC ATTCTGCAATTCGCACCAAGCTGTGGCAAT 2 -2.0 0.4 61891 62070 179 ['Unknown'] 5 ['TCGCA'] bb2573 ['A00253:692:HN5HLDSX3:2:2548:5728:7404'	'A00253:692:HN5HLDSX3:2:1275:13955:17362']
TCTCAATGAATACAAGCATGTCTGTAATGA ATCCAATGTTACTTCAAGCATGTCTGTAAT TCTCAATGAATACAAAATCCCGTCTCCACT 2 3.0 0.2 143769 144414 645 ['Unknown'] 5 ['CAATG'] bb2573 ['A00253:692:HN5HLDSX3:2:1276:15854:13197'	'A00253:692:HN5HLDSX3:2:1276:15239:12571']
TCATACGCTCTCCACATGCCGTATAAGAGT GAACCCATTGAATAATGCCGTATAAGAGTC TACGCTCTCCACATGTGCCGTCGCCATCTT 2 -2.0 0 64343 64612 269 ['Unknown'] 6 ['TGCCGT'] bb2573 ['A00253:692:HN5HLDSX3:2:2276:11198:10645'	'A00253:692:HN5HLDSX3:2:1276:11089:13964']
GATCCGGATGAGAACGTTGATCTTAAAGGG TCGTGATCTGCTCAAGAACGTTGATCTTAA GATCCGGATGAGAACTGTTTTTGAACAGGC 2 -2.0 0.5 139354 139537 183 ['Unknown'] 5 ['AGAAC'] bb2573 ['A00808:1041:HNC2HDSX3:2:1273:26295:4194'	'A00253:692:HN5HLDSX3:2:1276:15040:18396']
GGCTTCCCGTCACTCACAAAGACGGAAGCG AGTATTTATCATGTACAAAGACGGAAGCGC CTTCCCGTCACTCAAAGGAATTACTGGACT 2 -2.0 0.4 10908 11230 322 ['Unknown'] 5 ['CAAAG'] bb2573 ['A00808:1041:HNC2HDSX3:2:1638:16450:21402'	'A00253:692:HN5HLDSX3:2:1276:11171:18709']
AGATGTTGCCGAAAACAACCCAACGTAATA TACATAATACGCCTCAACCCAACGTAATAT ATGTTGCCGAAAACATCACTTTACTTACAG 2 2.0 0 92008 92421 413 ['Unknown'] 4 ['TACA'	'ACAT'] bb2573 ['A00253:692:HN5HLDSX3:2:1276:17183:24173'	'A00253:692:HN5HLDSX3:2:1276:18285:23766']
AGCTGGAAAACCACCTAATGTGGCGTTGAG TATATGAAGATATTTAATGTGGCGTTGAGC AGCTGGAAAACCACCATCGTCTCGTTTGTG 3 2.0 0.2 131793 132078 285 ['Unknown'] 4 ['TGTG'	'CGTT'] bb2573 ['A00808:1041:HNC2HDSX3:2:2357:24334:10316'	'A00808:1041:HNC2HDSX3:2:2357:24288:10770'	'A00253:692:HN5HLDSX3:2:1276:21585:26443']
AATATAGTTCTATCTGGGAACTAAATTTCT CACGTTAAATGTGTTGGGAACTAAATTTCT AATATAGTTCTATCTATCAGAACGTGATTT 8 -2.0 0.3 46645 47081 436 ['Unknown'] 4 ['ACGT'	'GAAC'	'ATTT'	'TTCT'] bb2573 ['A00253:692:HN5HLDSX3:2:2525:23891:12994'	'A00253:692:HN5HLDSX3:2:2525:24279:20588'	'A00253:692:HN5HLDSX3:2:2525:23891:24987'	'A00808:1041:HNC2HDSX3:2:2175:17598:19570'	'A00808:1041:HNC2HDSX3:2:2175:17517:19711'	'A00808:1041:HNC2HDSX3:2:2527:10375:32205'	'A00808:1041:HNC2HDSX3:2:2527:10303:32236'	'A00253:692:HN5HLDSX3:2:1276:23665:30420']
AAATCAAATCTGTCATGAAGCAATATTATC TCAGCTAAATCCTTTGAAGCAATATTATCG ATCAAATCTGTCATGGCATACCGTTCCCAC 3 -2.0 0 10549 10832 283 ['Unknown'] 5 ['AAATC'] bb2573 ['A00808:1041:HNC2HDSX3:2:1515:17662:1517'	'A00808:1041:HNC2HDSX3:2:1572:27163:5541'	'A00253:692:HN5HLDSX3:2:1277:21649:6355']
GGTATACTATTGATACACTGCAGCATTAAA CGAAACAATGCCGCCACTGCAGCATTAAAT TCTACTATTGATACAATTACGGCATTGCTT 2 2.0 0 57199 58150 951 ['Unknown'] 5 ['ACAAT'	'GCATT'] bb2573 ['A00808:1041:HNC2HDSX3:2:1223:8305:24549'	'A00253:692:HN5HLDSX3:2:1277:1316:8938']
TGATCCATATTGTACGATGCAGTTTCAGCT CGGTGACGGACATTGATGCAGTTTCAGCTG TGATCCATACTGTACAAAAACTGATATATG 2 2.0 0.1 142570 143114 544 ['Unknown'] 4 ['TGAT'] bb2573 ['A00253:692:HN5HLDSX3:2:1277:31566:9533'	'A00253:692:HN5HLDSX3:2:1277:31376:9392']
ATTACTTTGTTTATGTCATTTCTCTAGCTT CGCCATATATTTTATCATTTCTCTAGCTTC CTTTGTTTATGTCATAAAATTTAAGTTCAT 2 2.0 0 61107 61505 398 ['Unknown'] 5 ['TTTAT'] bb2573 ['A00253:692:HN5HLDSX3:2:1277:12879:13369'	'A00253:692:HN5HLDSX3:2:1277:12753:13307']
TAAGAGTATCTTATATTCCTACCGATCTTA GAACCTACACCTGCATTCCTACCGATCTTA TAAGAGTATCTTATAATAATTCATTTGCTC 2 2.0 0 16299 16707 408 ['Unknown'] 6 ['ATCTTA'] bb2573 ['A00253:692:HN5HLDSX3:2:1277:3197:18803'	'A00253:692:HN5HLDSX3:2:1277:4309:17722']
AACAAGGGAGATTAATCGACAACTGAGAAG CCCAGAGCCGTGTCAATCGACAACTGAGAA AACAAGGGAGATTAAATCAAAAAAAAAAGA 3 -2.0 0 10861 11102 241 ['Unknown'] 4 ['TCAA'	'AATC'	'ACAA'	'GAGA'] bb2573 ['A00253:692:HN5HLDSX3:2:2453:17472:7138'	'A00808:1041:HNC2HDSX3:2:1432:18249:23015'	'A00253:692:HN5HLDSX3:2:1277:25590:17754']
GTGATGCCCACGGATTATAGGATATGCCTC TCAGTTGCGCATAATATAGGATATGCCTCT ATGCCCACGGATTATTGGTTGCACGAAATG 2 -2.0 0 45260 45537 277 ['Unknown'] 5 ['GTTGC'	'ATGCC'] bb2573 ['A00808:1041:HNC2HDSX3:2:1352:20157:1736'	'A00253:692:HN5HLDSX3:2:1277:21594:21324']
GCTCTGACCCCGGGCTTGCGGGAGTGCGAG ATGGCGACGCGAAGTTGCGGGAGTGCGAGG CTGACCCCGGGCTTGGCACGGGGTTTGTTT 7 -2.0 0.1 111178 111626 448 ['Unknown'] 4 ['TGGC'	'CGGG'] bb2573 ['A00808:1041:HNC2HDSX3:2:1520:26829:21245'	'A00808:1041:HNC2HDSX3:2:1520:26793:21308'	'A00808:1041:HNC2HDSX3:2:2201:16740:6120'	'A00808:1041:HNC2HDSX3:2:2201:15483:9017'	'A00808:1041:HNC2HDSX3:2:2201:14868:10144'	'A00808:1041:HNC2HDSX3:2:2641:8684:1470'	'A00253:692:HN5HLDSX3:2:1277:15284:23923']
CGATATATATGACTCCACTTGAGCAGAAAA AAGTCTCCAAATTACACTTGAGCAGAAAAC TATCCGATATATATGCCTCCGATAGCATTT 2 2.0 0 131008 131482 474 ['Unknown'] 4 ['CTCC'	'AGCA'] bb2573 ['A00808:1041:HNC2HDSX3:2:1542:8947:36996'	'A00253:692:HN5HLDSX3:2:1277:8214:28714']
ACAGGCCAGAAAGCAAGTGCTTATGAACGT CGATTATCGCCCAACAAGTGCTTATGAACG ACAGGCCAGAAAGCATAACTGGCCTGAATA 5 2.0 0.2 140136 140702 566 ['Unknown'] 4 ['TGAA'] bb2573 ['A00253:692:HN5HLDSX3:2:1277:9507:32111'	'A00808:1041:HNC2HDSX3:2:1471:16107:29543'	'A00808:1041:HNC2HDSX3:2:1471:16550:30060'	'A00808:1041:HNC2HDSX3:2:2528:25473:16799'	'A00253:692:HN5HLDSX3:2:1277:9254:30452']
AAAATGATATTGATGAAGTTTGGGGTTCAG GATCTAATTGTAACTGAAGTTTGGGGTTCA AAAATGATATTGATGCATGCCACTTATTTT 2 -2.0 0.4 37892 38877 985 ['Unknown'] 4 ['ATTG'] bb2573 ['A00253:692:HN5HLDSX3:2:2174:10393:12446'	'A00253:692:HN5HLDSX3:2:1277:2546:34178']
TTGGAGGCGATGACACAAATGGGGTGTGTA GAAAACCGATGCTAACACAAATGGGGTGTG TTGGAGGCGATGACAGTTAGTTGCGAATTC 2 2.0 0.5 95193 95509 316 ['Unknown'] 5 ['CGATG'] bb2573 ['A00808:1041:HNC2HDSX3:2:2166:22309:21371'	'A00253:692:HN5HLDSX3:2:1277:13286:34491']
ATAGACAGGTATTGTGTAACAACAGCCGAT ATATCTCCCAATCTTTGTGTAACAACAGCC ATAGACAGGTATTGTAAAGGCTTTAAGTAA 2 -2.0 0 85828 86376 548 ['Unknown'] 5 ['TGTAA'] bb2573 ['A00253:692:HN5HLDSX3:2:1277:15971:36354'	'A00253:692:HN5HLDSX3:2:1277:15709:35837']
ATATACACCTGAGTATGGGATCCCCCAAAG ACCTCTGCGAAAATTGGGATCCCCCAAAGC ATACACCTGAGTATGATCACGATACGATTT 7 -2.0 0 10023 10469 446 ['Unknown'] 4 ['ACCT'	'GATC'] bb2573 ['A00253:692:HN5HLDSX3:2:2511:2772:14747'	'A00808:1041:HNC2HDSX3:2:1411:15628:21136'	'A00808:1041:HNC2HDSX3:2:2269:10646:31610'	'A00808:1041:HNC2HDSX3:2:2269:10529:31657'	'A00808:1041:HNC2HDSX3:2:2327:19786:8234'	'A00808:1041:HNC2HDSX3:2:2335:22309:13009'	'A00253:692:HN5HLDSX3:2:1278:26937:3646']
CGGAATATCAAACAACTGCATACGGCAGCG AAAAGTATAGCTGTAACTGCATACGGCAGC CGGAATATCAAACAATCGATGTCTAAAATG 3 2.0 0 100074 100733 659 ['Unknown'] 4 ['AAAA'] bb2573 ['A00808:1041:HNC2HDSX3:2:1670:10429:15295'	'A00808:1041:HNC2HDSX3:2:1670:10791:15327'	'A00253:692:HN5HLDSX3:2:1278:14371:3834']
CAGAACCAGCTTCACCATCTTTCAGCAATA GGACTTATAATCTACATCTTTCAGCAATAC GAACCAGCTTCACCAATCAGCTTATCTAGA 9 2.0 0 44867 45383 516 ['Unknown'] 5 ['CTTAT'	'ATCTA'	'TCAGC'] bb2573 ['A00253:692:HN5HLDSX3:2:1278:25852:26287'	'A00253:692:HN5HLDSX3:2:1345:26512:5854'	'A00253:692:HN5HLDSX3:2:2529:21603:17989'	'A00808:1041:HNC2HDSX3:2:1224:19614:34961'	'A00808:1041:HNC2HDSX3:2:1461:7392:34773'	'A00808:1041:HNC2HDSX3:2:1664:7446:15671'	'A00808:1041:HNC2HDSX3:2:2452:22426:27305'	'A00808:1041:HNC2HDSX3:2:2641:1461:29356'	'A00253:692:HN5HLDSX3:2:1278:25807:25895']
ATGACGCTGTATAATATTGTCGGAGAAACG TCTGAGACATCGTCTAATATTGTCGGAGAA ATGACGCTGTATAATCTTTGTCTTTCTATC 3 -2.0 0.5 37498 37974 476 ['Unknown'] 5 ['TTGTC'] bb2573 ['A00808:1041:HNC2HDSX3:2:2648:16658:30718'	'A00808:1041:HNC2HDSX3:2:2648:16134:36980'	'A00253:692:HN5HLDSX3:2:1278:22806:31720']
GCCCTGGGGCTTGGGCTGTCGCCGCACTCC AGGTATTGATGGTACTGTCGCCGCGCTCCC CTGGGGCTTGGGCTGAGCGCAGTGCGATGC 2 -2.0 0.7 787 1507 720 ['Unknown'] 4 ['GATG'	'GCGC'] bb2573 ['A00253:692:HN5HLDSX3:2:1562:30427:8907'	'A00253:692:HN5HLDSX3:2:1278:14208:33552']
ACTAGACATTTCCGTAATGTTAAAAAACGT TAGATGATCACACAGTTAAAAAACGTGCAA ACTAGACATTTCCGTCAAAGGGCTACTGTT 2 2.0 0.8 38794 38997 203 ['Unknown'] 4 ['TAGA'] bb2573 ['A00808:1041:HNC2HDSX3:2:2234:7789:32424'	'A00253:692:HN5HLDSX3:2:1301:21974:5635']
ACAGGCCAGAAAGCAAATTGCCTACATCAG TGTATCAACACCGCCAAATTGCCTAAATCA ACAGGCCAGAAAGCATAACTGGCCTGAATA 3 2.0 0 140263 140702 439 ['Unknown'] 4 ['GCCA'	'GCCT'] bb2573 ['A00253:692:HN5HLDSX3:2:1301:16785:5916'	'A00808:1041:HNC2HDSX3:2:1665:14290:11898'	'A00253:692:HN5HLDSX3:2:1301:16423:5885']
CTATAATGCAACAAGTCATTCAGTGAATAT CTATCGATTGTACTTCATTCAGTGAATATG AATGCAACAAGTCATGCTTCGTCAGCCCTC 5 2.0 0 99568 100014 446 ['Unknown'] 4 ['CTTC'	'TCAT'	'TCAG'] bb2573 ['A00253:692:HN5HLDSX3:2:1604:30535:21433'	'A00808:1041:HNC2HDSX3:2:1665:30499:15139'	'A00808:1041:HNC2HDSX3:2:2326:1389:33270'	'A00808:1041:HNC2HDSX3:2:2326:1416:33348'	'A00253:692:HN5HLDSX3:2:1301:15221:8907']
CTTTTACACTTCTTTATCAAAGTGTGTGTT GGACACATCCAAAATATCAAAGTGTGTGGT CTTTTACACTTCTTTGAATAAAGACCCATC 3 -2.0 0.1 150032 150521 489 ['Unknown'] 4 ['ACAC'	'CATC'	'AATA'	'AAAG'] bb2573 ['A00808:1041:HNC2HDSX3:2:1110:30508:17284'	'A00808:1041:HNC2HDSX3:2:2519:27245:22529'	'A00253:692:HN5HLDSX3:2:1301:25283:14935']
GATAAGAGCCTTTTGCACTGCCTTTCCCGG ATCAACGGGACTCATGCACTGCCTTTCCCG GATAAGAGCCTTTTGTGCTTAGTCGATGGT 2 -2.0 0.4 150429 150879 450 ['Unknown'] 6 ['GCCTTT'] bb2573 ['A00808:1041:HNC2HDSX3:2:1334:4345:19570'	'A00253:692:HN5HLDSX3:2:1301:10031:17331']
TTATGGTGAAAGTTGCGTATAATATTTGCC AGCACCTTGTCGCCTTGCGTATAATATTTG TTATGGTGAAAGTTGGAACCTCTTACGTGC 6 -2.0 0.1 135279 135897 618 ['Unknown'] 4 ['ACCT'] bb2573 ['A00253:692:HN5HLDSX3:2:1308:17011:10848'	'A00808:1041:HNC2HDSX3:2:2250:31882:10739'	'A00808:1041:HNC2HDSX3:2:2250:31720:10864'	'A00808:1041:HNC2HDSX3:2:2250:32235:11287'	'A00808:1041:HNC2HDSX3:2:2250:32425:28620'	'A00253:692:HN5HLDSX3:2:1301:14443:17926']
TTCGATGAACATTAACAGTTTTTATGAATA AATAGTCAATGATGCAGTTTTTATGAATAG CTTCGATGAACATTACCGTCCTGATACCTG 2 2.0 0.6 15640 16626 986 ['Unknown'] 5 ['ATGAA'] bb2573 ['A00808:1041:HNC2HDSX3:2:2642:4020:23484'	'A00253:692:HN5HLDSX3:2:1301:9326:26850']
AAGTTGTCATATCTAACTACATTGGGTGTC ATTATAATTCTCACATCTAACTACCTTGGG AAGTTGTCATATCTATTGCAGCACCCCCAA 2 -2.0 0.6000000000000001 123948 124133 185 ['Unknown'] 5 ['ATCTA'] bb2573 ['A00808:1041:HNC2HDSX3:2:1107:21667:36542'	'A00253:692:HN5HLDSX3:2:1302:29378:4836']
CCCCGGCTAAAAAAGACACGCCTACTTCTC TGGCGCGTATGGAAACACGCCTACCTCTCA CCCCGGCTAAAAAAGGGAATAAAACTTCTA 2 2.0 0 155992 156513 521 ['Unknown'] 4 ['GGAA'	'AAAC'] bb2573 ['A00808:1041:HNC2HDSX3:2:2122:23737:15358'	'A00253:692:HN5HLDSX3:2:1302:14055:8797']
TTGGCTGCAAACTATGCTCGACCGATTTAC TCCGTAACCTTTTAATGCTCGACCGATTTA TTGGCTGCAAACTATATCGGAATGCGCCAG 3 -2.0 0.1 8555 8863 308 ['Unknown'] 5 ['AATGC'] bb2573 ['A00253:692:HN5HLDSX3:2:2253:3061:26772'	'A00253:692:HN5HLDSX3:2:2317:7166:29778'	'A00253:692:HN5HLDSX3:2:1302:24180:15123']
TTCATCAACAACCACATGGAAAGCATTGTG CCTTGTTGATTCCTATGGAAAGCATTGTGG ATCAACAACCACATGCCAAAAATTTACATT 2 -2.0 0 133229 133590 361 ['Unknown'] 4 ['CATT'] bb2573 ['A00253:692:HN5HLDSX3:2:1302:7708:36479'	'A00253:692:HN5HLDSX3:2:1302:7446:33739']
AATTACAGCATCTACTATTATCGAATTCGT AATACCGGTAGTTGTATTATCGAATTCGTT TTACAGCATCTACTAAAATGGGATTAGGAC 3 -2.0 0.2 35537 36897 1360 ['Unknown'] 4 ['ATTA'] bb2573 ['A00253:692:HN5HLDSX3:2:2148:1298:27445'	'A00253:692:HN5HLDSX3:2:2450:7826:34522'	'A00253:692:HN5HLDSX3:2:1302:15745:34710']
TCACATATTTACAATATGGAACGACTACTT ACATCTAACCGCGCCAATATGGAACGACAA TCACATCTTTACAATCATGCGGACGTTTAT 2 2.0 0 57151 57668 517 ['Unknown'] 6 ['ACATCT'] bb2573 ['A00253:692:HN5HLDSX3:2:1303:20021:17534'	'A00253:692:HN5HLDSX3:2:1303:20012:17143']
TGGAACATCTGTTACGTCGAGGAGGCATCC GACCGATAATCTCTGTCGAGGAGGCATCCA GAACATCTGTTACGTTATCAACGGACCAAT 2 2.0 0.3 145235 145623 388 ['Unknown'] 5 ['TCTGT'] bb2573 ['A00808:1041:HNC2HDSX3:2:2470:22001:6684'	'A00253:692:HN5HLDSX3:2:1303:13856:21699']
ATGAAGTGTTATTCTCAGAAAGCTTCCATA GTTTGCAGCGACTGCAGAAAGCTTCCATAT AAGTGTTATTCTCAGCACCTGATTTATATG 4 2.0 0.3 15103 15504 401 ['Unknown'] 4 ['CAGC'	'ATAT'] bb2573 ['A00253:692:HN5HLDSX3:2:1370:23583:35947'	'A00253:692:HN5HLDSX3:2:2371:24035:8516'	'A00253:692:HN5HLDSX3:2:2461:1669:15562'	'A00253:692:HN5HLDSX3:2:1303:5882:25895']
CATCCACCAACACCAAGATAAAGACAAACA TAATATCCCATCCCAGATAAAGACAAACAG GTGGCATCTGGGTGATCAAATAACGATCGT 2 -3.0 0 74224 74765 541 ['Unknown'] 4 ['AATA'	'CATC'	'ATAA'	'CAAA'] bb2573 ['A00808:1041:HNC2HDSX3:2:2568:17788:17895'	'A00253:692:HN5HLDSX3:2:1303:25934:32597']
TCGTCTTATTCGGGCCATCTGCTAAGGATA CGCTGAGGATATTTCATCTGCTAAGGATAT GTCTTATTCGGGCCAGTTTATATCATCGTC 2 2.0 0.5 33699 34139 440 ['Unknown'] 5 ['TCATC'] bb2573 ['A00808:1041:HNC2HDSX3:2:1317:29469:5494'	'A00253:692:HN5HLDSX3:2:1303:7961:36918']
CAGGACACAATTTGATTTGTGTTTATTTTG GTGGGAACACTGGGTGATTTGTGTTTATTT CAGGACACAATTTGACTCGGTGGGCCGGTC 4 0.0 0.5 150646 150962 316 ['Unknown'] 5 ['GTGGG'	'ATTTG'] bb2573 ['A00253:692:HN5HLDSX3:2:1515:13829:7592'	'A00808:1041:HNC2HDSX3:2:2231:28456:12289'	'A00808:1041:HNC2HDSX3:2:2369:29396:5838'	'A00253:692:HN5HLDSX3:2:1304:30138:11443']
CAGACACAGCATTGAAACCCATGTCTGCTA CGCGTTCAGCAAATAAACCCATGTCTGCTA CAGACACAGCATTGATTGTTGCATCACTCA 3 -2.0 0.2 46071 47433 1362 ['Unknown'] 5 ['CAGCA'] bb2573 ['A00253:692:HN5HLDSX3:2:1322:30083:13135'	'A00808:1041:HNC2HDSX3:2:2312:14452:9048'	'A00253:692:HN5HLDSX3:2:1304:6867:13385']
CGAAAATTAGGAAACACATTTATTTGTCAA AAGTGCATGGACTTACATTTATTTGTCAAC CGAAAATTAGGAAACGCTTAGATTTATACC 2 2.0 0 147757 148221 464 ['Unknown'] 6 ['ATTTAT'] bb2573 ['A00253:692:HN5HLDSX3:2:1516:14416:18975'	'A00253:692:HN5HLDSX3:2:1304:1777:18380']
AATTCACTGTTCGCTTGTTTCGATATTATT CATTTTATTTCATATGTTTCGATATTATTA TCACTGTTCGCTTGTAGTCTAGTTAACGAT 5 -2.0 0.2 35382 35793 411 ['Unknown'] 4 ['TGTT'	'TTCG'	'CGAT'] bb2573 ['A00253:692:HN5HLDSX3:2:1620:18096:14512'	'A00808:1041:HNC2HDSX3:2:2345:20735:18771'	'A00808:1041:HNC2HDSX3:2:2442:17065:11005'	'A00808:1041:HNC2HDSX3:2:2664:10511:20948'	'A00253:692:HN5HLDSX3:2:1304:9787:30091']
GGCAAATAGAGCTATTGTGGAAGGGTTTGT AGATATGCCAAATCTGTGGAAGGGTTTGTA AAATAGAGCTATTGTACTACGTTCCGCCGG 2 -2.0 0.4 125599 125973 374 ['Unknown'] 5 ['TTGTA'] bb2573 ['A00253:692:HN5HLDSX3:2:1304:28682:30373'	'A00253:692:HN5HLDSX3:2:1304:28682:30342']
GATACGACGTTGTTTATGTCGTCGTAACCT GGGCAAGTATTGACATGTCGTCGTAACCTG GATACGACGTTGTTTGATACTTTTCCCGAC 3 2.0 0.1 141113 142422 1309 ['Unknown'] 4 ['TTGA'] bb2573 ['A00253:692:HN5HLDSX3:2:1305:28800:21433'	'A00253:692:HN5HLDSX3:2:2248:15356:6950'	'A00253:692:HN5HLDSX3:2:1305:28194:17253']
GCCTCGGCTAAAGCACATGAATTATCGGAT TCGTCTCCTGGTACCATGAATTATCGGATC CTCGGCTAAAGCACAGACGGATGAGACATT 4 2.0 0 155946 156589 643 ['Unknown'] 5 ['CGGAT'] bb2573 ['A00808:1041:HNC2HDSX3:2:1664:20048:7185'	'A00808:1041:HNC2HDSX3:2:2659:26802:14747'	'A00808:1041:HNC2HDSX3:2:2659:26494:16438'	'A00253:692:HN5HLDSX3:2:1305:27037:25363']
TATGAGGGAAACATGTAACCATTCGCATTT GAAAGTGTCTTTCTTGTAACCATTCGCATT TATGAGGGAAACATGAGAATAGATCTACAT 5 -2.0 0 110164 110680 516 ['Unknown'] 4 ['GAAA'] bb2573 ['A00253:692:HN5HLDSX3:2:2313:13286:35305'	'A00253:692:HN5HLDSX3:2:2314:12653:21026'	'A00808:1041:HNC2HDSX3:2:2418:30201:20666'	'A00808:1041:HNC2HDSX3:2:2657:17092:20134'	'A00253:692:HN5HLDSX3:2:1305:13259:33536']
GCGCTTGGCACGGGGTTTACGTTCTCGTTC GTTCAGATTTGGACTTTACGTTCTCGTTCC CTTGGCACGGGGTTTGTTTGTAAAGCCACC 2 -2.0 0.4 111291 111637 346 ['Unknown'] 4 ['TTTG'	'TTGG'] bb2573 ['A00808:1041:HNC2HDSX3:2:1569:31304:1438'	'A00253:692:HN5HLDSX3:2:1305:21748:35744']
TGACAAATCATCCTGAATGGTAATTTTAAT AATTTGGACCCTCTTGAATGGTAATTTTAA TGACAAATCATCCTGGTTTAAATTTCGCTG 3 -2.0 0.2 111381 111751 370 ['Unknown'] 5 ['AATTT'	'TTTAA'] bb2573 ['A00808:1041:HNC2HDSX3:2:1672:21658:22717'	'A00808:1041:HNC2HDSX3:2:2660:19054:9189'	'A00253:692:HN5HLDSX3:2:1306:8395:2910']
ACCCCCGCGCCCCCCCGCGCTCCCTCCGCC TGATGGTACTGTCGCCGCGCTCCCTCCGCC CCCCCGCGCCCCCCTGCGCCGTGGGGCGCG 2 2.0 0 793 1133 340 ['Unknown'] 6 ['CCGCGC'] bb2573 ['A00808:1041:HNC2HDSX3:2:2408:9272:35023'	'A00253:692:HN5HLDSX3:2:1306:2672:4899']
GTCCAGACTTTTCAAACCCAAACGGTTGGA GCGTTATATGCAGTAAACCCAAACGGTTGG GTCCAGACTTTTCAACTTCGATAGAAACTG 4 2.0 0.3 112400 112824 424 ['Unknown'] 4 ['AAAC'] bb2573 ['A00808:1041:HNC2HDSX3:2:1608:27208:8061'	'A00808:1041:HNC2HDSX3:2:1608:27760:8359'	'A00808:1041:HNC2HDSX3:2:2139:1904:1313'	'A00253:692:HN5HLDSX3:2:1306:7771:6026']
AAAGTAATATTGACAGCAACTGTAACAGGC ATACCGATTCGACGGCAACTGTAACAGGCG TAAAAGTAATATTGATAATATATTGACAGT 4 -2.0 0.3 105318 105960 642 ['Unknown'] 4 ['GTAA'	'ACAG'] bb2573 ['A00253:692:HN5HLDSX3:2:1306:21721:12023'	'A00253:692:HN5HLDSX3:2:1516:12283:6167'	'A00808:1041:HNC2HDSX3:2:1408:17363:20259'	'A00253:692:HN5HLDSX3:2:1306:21784:10441']
GCGGGTATGAATCGATTCGATGAACATTAC GATTGGCTTGAGACTTCGATGAACATTACC ATGAATCGATTCGATAATAAAGTATGACAA 8 2.0 0.2 16613 16759 146 ['Unknown'] 6 ['TTCGAT'] bb2573 ['A00253:692:HN5HLDSX3:2:2306:23267:27132'	'A00253:692:HN5HLDSX3:2:2624:30879:10786'	'A00808:1041:HNC2HDSX3:2:1106:23222:27555'	'A00808:1041:HNC2HDSX3:2:1106:23628:29606'	'A00808:1041:HNC2HDSX3:2:2404:20302:16579'	'A00808:1041:HNC2HDSX3:2:2404:20166:16971'	'A00808:1041:HNC2HDSX3:2:2404:21522:17033'	'A00253:692:HN5HLDSX3:2:1306:1868:11115']
GAGTGGGCGGCAATCGGTTCCCGCAATATA TCAAGGTGTCCGGTTCGGTTCCCGCAATAT GAGTGGGCGGCAATCAGTATCAGTTACAAG 2 2.0 0.4 44833 45114 281 ['Unknown'] 5 ['GCAAT'] bb2573 ['A00253:692:HN5HLDSX3:2:2464:8431:36573'	'A00253:692:HN5HLDSX3:2:1306:16134:19507']
TTTGGCGCCTTTTTGGAGCGTTCGCGGCTC GATAACAGTTCTCCTTGGAGCGTTCGCGGC TTTGGCGCCTTTTTGTTGGCGCGCATTTTT 3 -2.0 0 159695 160217 522 ['Unknown'] 4 ['CCTT'	'TTGG'	'CGCG'] bb2573 ['A00808:1041:HNC2HDSX3:2:1354:8793:18098'	'A00808:1041:HNC2HDSX3:2:1354:8901:18129'	'A00253:692:HN5HLDSX3:2:1306:5466:19727']
AAATTCTCCGATGAGTGTTGCATCACTCAT GACACAGCATTGATTGTTGCATCACTCATC AGAAATTCTCCGATGTTTTCGAAAAATTGG 2 -2.0 0 47435 47738 303 ['Unknown'] 4 ['ATTG'	'TGTT'] bb2573 ['A00253:692:HN5HLDSX3:2:1416:32000:8813'	'A00253:692:HN5HLDSX3:2:1306:27688:24674']
ACATAAACCCCGCAGAAGATCCTTCATGTA AAAATATGACATCTGCAGAAGATCCTTCAT ACATAAACCCCGCAGGCAATACAATAGCGA 2 -2.0 0 40022 40561 539 ['Unknown'] 4 ['AATA'	'ACAT'	'GCAG'] bb2573 ['A00808:1041:HNC2HDSX3:2:2429:8630:28307'	'A00253:692:HN5HLDSX3:2:1306:15230:28119']
CAGTATATTTTGTCCTGTTGCACTCGCTGT ACTCTCCTTCCTAATGTTGCACTCGCTGTA ATTATATTTTGTCCTAAATATCTGCTCGAT 2 -2.0 0.3 61993 62448 455 ['Unknown'] 6 ['TCCTAA'] bb2573 ['A00253:692:HN5HLDSX3:2:1642:10185:25113'	'A00253:692:HN5HLDSX3:2:1306:26892:28745']
GCTCATATTTGAATTACCAGATCATGATAT ACAGATTCCAAATCTACCAGATCATGATAT GCTCATATTTGAATTGCATAAAATACACTG 2 -2.0 0.3 30546 32759 2213 ['Unknown'] 4 ['AAAT'	'TCAT'	'ATAT'] bb2573 ['A00253:692:HN5HLDSX3:2:2156:16803:13808'	'A00253:692:HN5HLDSX3:2:1306:23755:36213']
CGGACCATCGATCGCCGACGAGATCCCCAG TAATTTCTTCGATTCGACGAGATCCCCAGG GGACCATCGATCGCCATAGAAATCTCCTCA 3 2.6666666666666665 0 102646 103330 684 ['Unknown'] 5 ['TCGAT'] bb2573 ['A00253:692:HN5HLDSX3:2:1307:14344:6856'	'A00808:1041:HNC2HDSX3:2:2141:21187:14325'	'A00253:692:HN5HLDSX3:2:1307:14507:1595']
AAGGTATATTAGGTATGATATTGTTTCTAT GTTTCACCTACTACTGATATTGTTTCTATT AGGTATATTAGGTATAAATCCGTATGAAGT 2 2.0 0.1 14897 15478 581 ['Unknown'] 5 ['ATATT'] bb2573 ['A00253:692:HN5HLDSX3:2:2124:30969:14951'	'A00253:692:HN5HLDSX3:2:1307:6207:3161']
TTCGGGAATCGCCAACAACAAACGCTGACC GTCATGATCTGTTGCAACAAACGCTGACCC CGGGAATCGCCAACAGGAGACGGGGAATCC 2 2.0 0 131715 132496 781 ['Unknown'] 5 ['CAACA'] bb2573 ['A00253:692:HN5HLDSX3:2:2449:7057:29810'	'A00253:692:HN5HLDSX3:2:1307:6533:14246']
GTGCTGGTTCGGTGGCCTGGGTGGACGGCC ACTCACCGAGATTACCTGGGTGGACGGCCG CGGTGGCCTTGGTGGGCATCGACAAGCACT 15 -2.066666666666667 0.5 153796 155053 1257 ['Unknown'] 5 ['GGTGG'] bb2573 ['A00253:692:HN5HLDSX3:2:1313:1994:3255'	'A00253:692:HN5HLDSX3:2:1440:15185:14857'	'A00253:692:HN5HLDSX3:2:1624:28727:6903'	'A00253:692:HN5HLDSX3:2:2202:27932:13448'	'A00253:692:HN5HLDSX3:2:2202:26865:21214'	'A00253:692:HN5HLDSX3:2:2424:17264:35931'	'A00253:692:HN5HLDSX3:2:2578:4716:5118'	'A00808:1041:HNC2HDSX3:2:1115:15465:22795'	'A00808:1041:HNC2HDSX3:2:2128:13476:30091'	'A00808:1041:HNC2HDSX3:2:2439:5674:5118'	'A00808:1041:HNC2HDSX3:2:2439:4444:5588'	'A00808:1041:HNC2HDSX3:2:2447:27787:21371'	'A00808:1041:HNC2HDSX3:2:2559:2564:9157'	'A00808:1041:HNC2HDSX3:2:2646:3821:12931'	'A00253:692:HN5HLDSX3:2:1307:9588:35289']
GAGAGTTCCAGTGACGAAGACGTGGGGATT TTGTTGGCAGCTTTTGACGAAGACGTGGGG GAGAGTTCCAGTGACCGTTCCCCTTCTTAT 5 -2.0 0.2 151466 151832 366 ['Unknown'] 4 ['TGAC'] bb2573 ['A00808:1041:HNC2HDSX3:2:1317:6750:5916'	'A00808:1041:HNC2HDSX3:2:1317:7229:5932'	'A00808:1041:HNC2HDSX3:2:1674:10664:2331'	'A00808:1041:HNC2HDSX3:2:1674:10321:2362'	'A00253:692:HN5HLDSX3:2:1308:23023:1407']
TGGCCCAGTTCCCGTCTCAGGTCCACGGCT CCTGCACCACTCACCTCAGGTCCACGGCTG GCCCAGTTCCCGTCTATGTAGAGGAAATGA 18 -2.888888888888889 0.7 154421 155136 715 ['Unknown'] 3 ['CCA'	'CAG'	'AGG'	'GTC'	'TCC'] bb2573 ['A00253:692:HN5HLDSX3:2:1455:16694:33755'	'A00253:692:HN5HLDSX3:2:2223:14516:5087'	'A00253:692:HN5HLDSX3:2:2427:5023:10160'	'A00253:692:HN5HLDSX3:2:2512:10511:19758'	'A00253:692:HN5HLDSX3:2:2532:14760:1063'	'A00253:692:HN5HLDSX3:2:2639:21178:8296'	'A00808:1041:HNC2HDSX3:2:1122:16396:18615'	'A00808:1041:HNC2HDSX3:2:1156:23665:21652'	'A00808:1041:HNC2HDSX3:2:1326:32678:8265'	'A00808:1041:HNC2HDSX3:2:1642:5457:28948'	'A00808:1041:HNC2HDSX3:2:2208:4987:3615'	'A00808:1041:HNC2HDSX3:2:2339:26323:32769'	'A00808:1041:HNC2HDSX3:2:2357:30807:2832'	'A00808:1041:HNC2HDSX3:2:2444:16242:17284'	'A00808:1041:HNC2HDSX3:2:2468:25726:31892'	'A00808:1041:HNC2HDSX3:2:2565:4101:19680'	'A00808:1041:HNC2HDSX3:2:2640:1958:14998'	'A00253:692:HN5HLDSX3:2:1308:5439:7623']
TACAACAGCTTGCTCTGTAAATGAATATAT TAACCGATTCTAATTGTAAATGAATATATT CAACAGCTTGCTCTGCTTCGACAAGCAAGT 2 -2.0 0.5 126602 127203 601 ['Unknown'] 3 ['AAC'	'CGA'	'TTC'	'TCT'	'TTG'] bb2573 ['A00808:1041:HNC2HDSX3:2:1311:5692:5024'	'A00253:692:HN5HLDSX3:2:1308:5602:16767']
ATCAGCTTATCTAGACAATATAAAAGGACT CGGTTCGGTTCCCGCAATATAAAAGGACTT CAGCTTATCTAGACATCGTGTTTTACAGCA 3 2.0 0.3 44843 45400 557 ['Unknown'] 3 ['GTT'	'TCG'	'GCA'	'TAT'	'GAC'	'CTT'] bb2573 ['A00253:692:HN5HLDSX3:2:2140:18918:17284'	'A00808:1041:HNC2HDSX3:2:2636:22462:28150'	'A00253:692:HN5HLDSX3:2:1308:29360:20055']
CTTTTTTGGCAAACATGGAAACACTTAACC TTCAGAATGAAACTCATGGAAACACTTAAC CTTTTTTGGCAAACAAGTAAACGGCTCAGG 2 2.0 0.4 138506 143189 4683 ['Unknown'] 5 ['AAACA'] bb2573 ['A00808:1041:HNC2HDSX3:2:1252:11822:2988'	'A00253:692:HN5HLDSX3:2:1309:25201:7498']
CGCAGCAAAAGCAGGATGAGGATGAAAAAT GCTCGACCGATTTACAGGATGAGGCTGAAA CGCAGCAAAAGCAGGTAAAGTATAACCATA 5 1.2 0.7 8571 10985 2414 ['Unknown'] 4 ['CAGG'] bb2573 ['A00808:1041:HNC2HDSX3:2:1517:12726:30890'	'A00808:1041:HNC2HDSX3:2:1631:21314:2456'	'A00808:1041:HNC2HDSX3:2:1631:21567:2988'	'A00808:1041:HNC2HDSX3:2:2119:25617:26600'	'A00253:692:HN5HLDSX3:2:1309:16486:13166']
GAGACCGTATAGCTCACGTTTCTATACATC GACGAAACGTTTGTACGTTTCTATACATCT AGACCGTATAGCTCAATTGTTGCTTGTAGA 2 2.0 0.2 113069 113395 326 ['Unknown'] 5 ['TTGTA'] bb2573 ['A00808:1041:HNC2HDSX3:2:1656:10556:26631'	'A00253:692:HN5HLDSX3:2:1309:24469:34663']
CAACCTCAAGATCTATTGTTTAGTAGAACA GACATTAACTATACATTGTTTAGTAGAACA CAACCTCAAGATCTAAAAGACCAGCTTTCA 2 2.0 0 14252 14615 363 ['Unknown'] 3 ['GAC'	'TAA'	'AAC'	'CTA'	'TTT'	'AGA'] bb2573 ['A00808:1041:HNC2HDSX3:2:2154:20039:10551'	'A00253:692:HN5HLDSX3:2:1310:18150:3427']
TTATGTGATAAACGGGAGCTGATAATCACC ATTTTTGTGTTCACGAGCTGATAATCACCT TGTGATAAACGGGAGGTCGTATGCATGTAT 2 2.0 0.8 40830 41048 218 ['Unknown'] 6 ['TGATAA'] bb2573 ['A00253:692:HN5HLDSX3:2:1310:11975:11146'	'A00253:692:HN5HLDSX3:2:1310:11107:7858']
GATACACGATTATCAAAGATGGATTGTTAC GATGGCAGAGATGGCAAAGATGGATTGTTA GATACACGATTATCATCGTCAGATAATGAG 3 2.0 0.4 130436 131094 658 ['Unknown'] 4 ['CAGA'	'AGAT'	'GATT'] bb2573 ['A00808:1041:HNC2HDSX3:2:1113:26386:30405'	'A00808:1041:HNC2HDSX3:2:2435:32081:30342'	'A00253:692:HN5HLDSX3:2:1310:1461:9001']
ATACTCAAATTTCATGTATGCTACAACTGC CCATGTGTACTGCTTGTATGCTACAACGGC ATACTCAAATTTCATACCGTTGAACTTCAA 2 -2.0 0 9099 9392 293 ['Unknown'] 4 ['TACT'] bb2573 ['A00808:1041:HNC2HDSX3:2:1431:4969:5462'	'A00253:692:HN5HLDSX3:2:1310:10294:9831']
CGCGAGCCTAGACTTTGGTCAGACATGGAT ACCATATATCTTTATGGTCAGACATGGATG CGAGCCTAGACTTTGTAGCTTCCGATGCAG 2 2.0 0.4 66882 67386 504 ['Unknown'] 4 ['CTTT'	'AGAC'	'GATG'] bb2573 ['A00808:1041:HNC2HDSX3:2:1235:21911:27132'	'A00253:692:HN5HLDSX3:2:1310:23484:15640']
ATGAGGCGCTGGATGCATGATTTCATCCAA TGGCCGATGGTCGACATGATTTCATCCAAT AGGCGCTGGATGCATAGTCTATCATTTTGA 2 2.0 0.4 32529 32980 451 ['Unknown'] 4 ['GATG'	'ATTT'	'TCAT'] bb2573 ['A00253:692:HN5HLDSX3:2:2477:32199:33771'	'A00253:692:HN5HLDSX3:2:1310:1344:26616']
TGGCTGCAAACTATACAGGATGAGGCTGAA ATGCTCGACCGATTTACAGGATGAGGCTGA TGGCTGCAAACTATATCGGAATGCGCCAGA 3 -2.0 0.3 8569 8864 295 ['Unknown'] 5 ['GGCTG'] bb2573 ['A00808:1041:HNC2HDSX3:2:1509:29984:30780'	'A00808:1041:HNC2HDSX3:2:2446:10990:22968'	'A00253:692:HN5HLDSX3:2:1310:4734:26976']
ACGCGAAAGATGCCATTTTTCAGCAATACT TTATAATCTACATCTTTCAGCAATACTCTA ACGCGAAAGATGCCAGAGCAGAACCAGCTT 2 2.0 0 44871 45363 492 ['Unknown'] 4 ['CAGC'	'AGCA'] bb2573 ['A00808:1041:HNC2HDSX3:2:2266:10610:22968'	'A00253:692:HN5HLDSX3:2:1311:30083:3803']
AGAAATGCAATGCTGCTCGAGTGGTCGCAT GCGCGGTTAATGTTTGCTGCTCGAGTGGTC AGAAATGCAATGCTGGCATTTAAACTATTT 2 -2.0 0.2 150484 151005 521 ['Unknown'] 5 ['TGCTG'] bb2573 ['A00808:1041:HNC2HDSX3:2:2217:14290:24236'	'A00253:692:HN5HLDSX3:2:1311:13205:10520']
TATTGACTGGTCAACGTGAAACGGATGAAG CTAAAAAATGTTGTACGTGAAACGGATGAA TACTGACTGGTCAACAGACACCGGCGTTCG 2 2.0 0 139493 139967 474 ['Unknown'] 3 ['GTT'	'TAC'	'CGT'	'TGA'	'AAC'	'CGG'] bb2573 ['A00253:692:HN5HLDSX3:2:2647:27199:1814'	'A00253:692:HN5HLDSX3:2:1311:28899:12806']
CGTGTTGGTTATACAGTTTATTACTCTGAA GAGGGTTGATTATCACAGTTTATTACTCTG CGTGTTGGTTATACAATTGAACAAATTAAT 2 2.0 0.2 138157 138746 589 ['Unknown'] 4 ['GGTT'	'GTTG'	'TTGA'	'ATTA'	'TTAT'] bb2573 ['A00253:692:HN5HLDSX3:2:1311:6632:20055'	'A00253:692:HN5HLDSX3:2:1311:6388:17942']
TACTCAAATTTCATAGGATGAGGCTGAAAA CTCGACCGATTTACAGGATGAGGCTGAAAA TACTCAAATTTCATACCGTTGAACTTCAAT 3 -2.0 0.4 8572 9393 821 ['Unknown'] 4 ['ACCG'	'ATTT'	'TGAA'] bb2573 ['A00253:692:HN5HLDSX3:2:1311:22706:29919'	'A00808:1041:HNC2HDSX3:2:1215:29008:22169'	'A00253:692:HN5HLDSX3:2:1311:22752:29872']
ATCTAGGAGGATATGGAGGTCGGGCTCCCC ATATACTGTTAGTTTGGAGGTCGGGCTCCC ATCTAGGAGGATATGTTCAGTCTCAAGTAT 2 -2.0 0 35047 35885 838 ['Unknown'] 5 ['GGAGG'] bb2573 ['A00808:1041:HNC2HDSX3:2:1162:1985:7560'	'A00253:692:HN5HLDSX3:2:1311:17029:32957']
AGAATGACTACGATGAAAAAAATTTACGTA CTGCTCCAATCTGCTGAAAAAAATTTACGT AGAATGACTACGATGGAGCCAATCATCCCA 3 -2.0 0 124336 124671 335 ['Unknown'] 6 ['CCAATC'] bb2573 ['A00253:692:HN5HLDSX3:2:1320:30382:34225'	'A00253:692:HN5HLDSX3:2:2223:26024:5384'	'A00253:692:HN5HLDSX3:2:1312:23665:27633']
GGCTCCCCAAATAACCATATTCCCTATTTC TTCATGATCGTTATCATATTCCCTATTTCT CCCCAAATAACCATACGCGGGAACTCATGT 4 -2.0 0 34461 35074 613 ['Unknown'] 5 ['TCATG'] bb2573 ['A00808:1041:HNC2HDSX3:2:2239:11216:35759'	'A00808:1041:HNC2HDSX3:2:2662:16288:24784'	'A00808:1041:HNC2HDSX3:2:2662:15221:24909'	'A00253:692:HN5HLDSX3:2:1312:14380:30843']
CGTCGCCCTGGCGCACAACGATCGGGTATG GCTCGCATGCTTATACAACGATCGGGTATG CGTCGCCCTGGCGCATCGGTCGGGGAGCCG 2 2.0 0.2 112936 113495 559 ['Unknown'] 5 ['CGCAT'	'ATCGG'	'TCGGG'] bb2573 ['A00253:692:HN5HLDSX3:2:2178:14714:27696'	'A00253:692:HN5HLDSX3:2:1312:19506:34648']
TGATTCCAAAAATTCGCATTATGGCGAGAT TCTTGAGCTGGTTTGCATTATGGCGAGATT TTCCAAAAATTCGCAAGGCGACGATGACTC 3 2.0 0 114428 119061 4633 ['Unknown'] 5 ['GGCGA'] bb2573 ['A00253:692:HN5HLDSX3:2:1502:17445:11600'	'A00253:692:HN5HLDSX3:2:2370:19009:26396'	'A00253:692:HN5HLDSX3:2:1313:32000:2613']
GTTGCAGATCGTCTGTATAAATTGAAGTGG AAAGCAGAGGGGGTTGTATAAATTGAAGTG GTTGCAGATCGTCTGGAACCCCCACGAAAA 2 -2.0 0.2 108647 109013 366 ['Unknown'] 5 ['GCAGA'] bb2573 ['A00253:692:HN5HLDSX3:2:1578:15239:28635'	'A00253:692:HN5HLDSX3:2:1313:27715:5337']
CCATAACGTTTTCATATCCGCATGCCACTT AAAATGATATTGATGCATGCCACTTATTTT CCATAACGTTTTCATTTCCCAGTGGATTGA 2 -2.0 0 38877 39223 346 ['Unknown'] 5 ['ATTGA'] bb2573 ['A00808:1041:HNC2HDSX3:2:1261:4562:17879'	'A00253:692:HN5HLDSX3:2:1313:1551:12414']
CATTGGGACCTGTAAATCAAACCAATTTGC TGCATCAACGAGCGATCAAACCAATTTGCA GACCTGTAAATCAAATGGGCGGATTTCAAT 2 2.0 0.2 59725 60030 305 ['Unknown'] 6 ['ATCAAA'] bb2573 ['A00808:1041:HNC2HDSX3:2:2307:2121:34006'	'A00253:692:HN5HLDSX3:2:1314:3803:2440']
TGGAACTTAATGATACAAGAATATACCCAT ATCACGCGAAAAATCAAGAATATACCCATT ACTTAATGATACAAGTATGTTATAATAGTA 2 2.0 0.6000000000000001 20738 21454 716 ['Unknown'] 4 ['CAAG'	'AATA'	'TATA'	'ATAC'] bb2573 ['A00253:692:HN5HLDSX3:2:2538:20781:31062'	'A00253:692:HN5HLDSX3:2:1314:25201:6370']
TGTGGTCGGGATGTGTTTTTGAACAGGCCA ATCCGGATGAGAACTGTTTTTGAACAGGCC TGTGGTCGGGATGTGAAGTTTACTCTTGAA 2 -2.0 0.4 139538 139828 290 ['Unknown'] 5 ['GGATG'	'TTGAA'] bb2573 ['A00808:1041:HNC2HDSX3:2:1511:24813:24017'	'A00253:692:HN5HLDSX3:2:1314:20491:8202']
TATTACAAACACGCATCTTTGAAAAGAATA GAATTCGAAAAGGAATATGAACGTTTAGAA TTCAAAGATGCGTGTAATAGACATTATATT 2 -1.0 0 94984 95107 123 ['Unknown'] 4 ['AAAG'	'AATA'	'ATAT'	'TAGA'] bb2573 ['A00253:692:HN5HLDSX3:2:2360:30933:14325'	'A00253:692:HN5HLDSX3:2:1314:29857:16658']
GTCAAAAATAACTTCGGGGCAGCATGTAAA TATTGGGGGACTTTGGGGCAGCATGTAAAT GTCAAAAATAACTTCAATGATTCATTTTAT 3 2.0 0 143005 143523 518 ['Unknown'] 4 ['ACTT'	'AAAT'] bb2573 ['A00808:1041:HNC2HDSX3:2:2317:26639:15530'	'A00808:1041:HNC2HDSX3:2:2317:26612:15546'	'A00253:692:HN5HLDSX3:2:1315:12427:2785']
TATGGCAGAAAATGTAAGTGCATCCAAACA GCTGTCGTTACACTTGTAAGTGCATCCAAA TATGGCAGAAAATGTGTCACGCCATGTCAA 2 -2.0 0.3 89876 91549 1673 ['Unknown'] 4 ['TGTC'] bb2573 ['A00253:692:HN5HLDSX3:2:2442:10095:12931'	'A00253:692:HN5HLDSX3:2:1315:21730:22905']
AGATTTTCATCATGTCAAACCATCTATCGG TATCTCATGGGGCCCAAACCATCTATCGGT TTTTCATCATGTCAATATAACAATATTAAT 3 2.0 0 97007 97326 319 ['Unknown'] 5 ['TCATG'] bb2573 ['A00253:692:HN5HLDSX3:2:2162:28411:26960'	'A00808:1041:HNC2HDSX3:2:1240:15573:33254'	'A00253:692:HN5HLDSX3:2:1315:9001:25254']
GCCAGAGCAGAACCATCTTTCAGCAATTCT GGACTTATAATCTACATCTTTCAGCAATAC GCCAGAGCAGAACCAGCTTCACCAATCAGC 4 1.0 0 44867 45374 507 ['Unknown'] 5 ['TCAGC'] bb2573 ['A00253:692:HN5HLDSX3:2:2625:24234:36636'	'A00808:1041:HNC2HDSX3:2:1144:22309:20494'	'A00808:1041:HNC2HDSX3:2:1167:13838:19288'	'A00253:692:HN5HLDSX3:2:1315:25943:29418']
CGGAGGTTCCCGTTCAAACAATTCGGCCAA TGACCCATACCGTTAAACAATTCGGCCAAA CGGAGGTTCCCGTTCGATATATCCATGGTG 3 -2.0 0.2 61438 62936 1498 ['Unknown'] 5 ['CCGTT'] bb2573 ['A00253:692:HN5HLDSX3:2:2523:26250:24095'	'A00253:692:HN5HLDSX3:2:2523:26241:25363'	'A00253:692:HN5HLDSX3:2:1315:8820:32706']
AGGACGACGCCTTTTATGTACACAGTGATA TATATCGCGTATTAATGTACACAGTGATAT CGACGCCTTTTATGTCTCGCATAATTCCGT 3 -2.0 0.5 86019 86986 967 ['Unknown'] 4 ['TCGC'	'TAAT'	'ATGT'] bb2573 ['A00253:692:HN5HLDSX3:2:2173:31611:19820'	'A00253:692:HN5HLDSX3:2:2466:31919:22200'	'A00253:692:HN5HLDSX3:2:1315:9082:33285']
TGGCACATTATCTGACAGTCTAGCCAAGAC CCTAAATCTGTACGCAGTCTAGCCAGGACC GCACATTATCTGACAAATCTTCGGGAATCG 2 0.0 0.5 132010 132475 465 ['Unknown'] 6 ['AAATCT'] bb2573 ['A00808:1041:HNC2HDSX3:2:2202:23411:4742'	'A00253:692:HN5HLDSX3:2:1316:9308:7623']
TTAATTCGCGAGTTGAGTGACCTCGTTGAA AATTACCTAAGTCTTTGAGTGACCTCGTTG TTAATTCGCGAGTTGTGCGATCATCATACC 3 -2.0 0 51133 51732 599 ['Unknown'] 4 ['AATT'	'TACC'	'GAGT'	'GTTG'] bb2573 ['A00253:692:HN5HLDSX3:2:2277:13738:1172'	'A00808:1041:HNC2HDSX3:2:1427:11089:8923'	'A00253:692:HN5HLDSX3:2:1316:6940:9533']
CACCAGGGGAAATTGCAGATCGTCTGGAAC ATTTTGAGAACCCGTTGCAGATCGTCTGGA CACCAGGGGAAATTGAATTTCTGTCTGAAG 2 -2.0 0.1 109000 109777 777 ['Unknown'] 5 ['GTCTG'] bb2573 ['A00253:692:HN5HLDSX3:2:2375:5882:19194'	'A00253:692:HN5HLDSX3:2:1316:26702:12477']
GTAGACGATGTGCCATGCGACATATGCATC AAATATATTGATGTTGCGACATATGCATCC AGACGATGTGCCATGTCTGGCAACGGGGAT 2 -2.0 0.4 130141 130702 561 ['Unknown'] 5 ['GATGT'] bb2573 ['A00253:692:HN5HLDSX3:2:2578:4824:34272'	'A00253:692:HN5HLDSX3:2:1316:18141:25708']
GGACATGATGGATACAAGGAATGAACGATT AGACTGCGATGTAAAAGGAATGAACGATTT GGACATGCTGGATACTGTACTGTTTCGCGC 2 2.0 0.7 131549 132292 743 ['Unknown'] 4 ['ACTG'	'TGTA'] bb2573 ['A00253:692:HN5HLDSX3:2:2140:10212:25911'	'A00253:692:HN5HLDSX3:2:1316:15510:27790']
CCATTGGGGCTCCACAAACGTTCGTAGCAC GTTTTCGTTGCCATCAAACGTTCGTAGCAC CCATTGGGGCTCCACTTTACCGATGATGCT 3 -2.0 0.5 35304 35730 426 ['Unknown'] 4 ['CCAT'] bb2573 ['A00808:1041:HNC2HDSX3:2:2221:15591:2660'	'A00808:1041:HNC2HDSX3:2:2221:32750:14716'	'A00253:692:HN5HLDSX3:2:1316:31756:31563']
ACTCGCTATCGCGATAATTTGTGTTTAAGG TCGTGTTACCCCCGAATTTGTGTTTAAGGT ACTCGCTATCGCGATGGTCGAGTTGGGGTT 2 -2.0 0 153505 154144 639 ['Unknown'] 3 ['TCG'	'GTT'	'CGA'	'TTG'	'GGT'] bb2573 ['A00253:692:HN5HLDSX3:2:1320:13069:16110'	'A00253:692:HN5HLDSX3:2:1316:16125:35023']
TCCCGTCGGAGTAAATGGTAAGGAAGGCGT TATTTCCTTGACTGTGGTAAGGAAGGCGTC CCGTCGGAGTAAATGAGCACCATATTCTGA 4 -2.0 0.2 82746 83439 693 ['Unknown'] 4 ['TATT'	'GTAA'	'CGTC'] bb2573 ['A00253:692:HN5HLDSX3:2:1573:2085:13933'	'A00808:1041:HNC2HDSX3:2:1248:19651:17112'	'A00808:1041:HNC2HDSX3:2:2668:11858:8437'	'A00253:692:HN5HLDSX3:2:1317:13621:3568']
AATAAAACTTTCATACATTAAACAAACAAC AGATGCTACATTTTCATTAAACAAACAACA AAAACTTTCATACATACTAAACGATGGAGT 4 2.0 0 99836 101936 2100 ['Unknown'] 6 ['TTTCAT'] bb2573 ['A00808:1041:HNC2HDSX3:2:1346:18945:10316'	'A00808:1041:HNC2HDSX3:2:1441:4933:32925'	'A00808:1041:HNC2HDSX3:2:1441:4906:33191'	'A00253:692:HN5HLDSX3:2:1317:15944:4993']
CCCAAGGACCTTGACCATATGGAATGAGCA TACAGATTTTTTCTCATATGGAATGAGCAT CAAGGACCTTGACCACCGTCAAAGAAATAG 2 3.0 0.3 17119 17518 399 ['Unknown'] 3 ['AGA'	'TCA'	'ATA'	'GGA'	'GAA'	'AAT'	'TGA'] bb2573 ['A00253:692:HN5HLDSX3:2:1518:22137:26866'	'A00253:692:HN5HLDSX3:2:1317:14760:5979']
AGGCGAAGACGGCCAAGGACCTTGACCACC ATTTAGGATTATTCCCAAGGACCTTGACCA AGGCGAAGACGGCCACGAGTTAGGCCTGGG 2 2.0 0.30000000000000004 17503 18771 1268 ['Unknown'] 5 ['TTAGG'] bb2573 ['A00253:692:HN5HLDSX3:2:2318:5132:21715'	'A00253:692:HN5HLDSX3:2:1317:4698:12446']
CCTCTCACAAAAACTTATCGGAATGCGCCA TTGGCTGCAAACTATATCGGAATGCGCCAG CTCTCACAAAAACTTCTGATGCGATCACCA 3 -2.0 0.7 8863 9708 845 ['Unknown'] 5 ['AAACT'	'ATGCG'] bb2573 ['A00253:692:HN5HLDSX3:2:2633:11975:10081'	'A00808:1041:HNC2HDSX3:2:1437:26078:28870'	'A00253:692:HN5HLDSX3:2:1317:24207:14920']
GGAATGGTCCAAACACAATCCTCCATCTAG ATGTGGACTGATATCAATCCTCCATCTAGG AATGGTCCAAACACAGTTCATGTACCAATC 2 2.0 0.5 14708 14978 270 ['Unknown'] 5 ['CAATC'] bb2573 ['A00253:692:HN5HLDSX3:2:2273:29713:28307'	'A00253:692:HN5HLDSX3:2:1317:29830:20181']
CGTTCACGGGGACAGTAAATGCGATTCCTG TATCCTGTCGTATAACAGTAAATGCGATTC CGTTCACGGGGACAGGATAGAAGTATGTTC 2 -2.0 0.4 46107 46392 285 ['Unknown'] 4 ['GTAT'	'ACAG'	'AGTA'] bb2573 ['A00808:1041:HNC2HDSX3:2:2327:13150:36417'	'A00253:692:HN5HLDSX3:2:1317:31467:28213']
GTGTCATCCTCAGTTGACTGTATCTAATCC TGCATCTGATGATATGACTGTATCTAATCC GTGTCATCCTCAGTTATTACTGGGTAGTCC 2 -2.0 0.30000000000000004 88038 88838 800 ['Unknown'] 4 ['CATC'	'ACTG'	'ATCC'] bb2573 ['A00253:692:HN5HLDSX3:2:1430:9579:35806'	'A00253:692:HN5HLDSX3:2:1317:16278:28995']
CATACTTTTTGAACTACAGTGTACATATCA CATCCAGAGGGCTTTACAGTGTACATATCA CATACTTTTTGAACTGTAATTTTTAAGGAA 2 2.0 0.6 137533 138035 502 ['Unknown'] 4 ['CTTT'	'TTTA'	'TGTA'	'CATA'] bb2573 ['A00808:1041:HNC2HDSX3:2:1268:20256:24298'	'A00253:692:HN5HLDSX3:2:1317:31123:33348']
CCAAATCTCCCAGATCATGGATTTTCCGGA CCCCAAAGTTTAGCCATGGATTTTCCGGAG ATCTACCAGATCATGATATATACCCAACTC 3 -2.0 0 30239 30557 318 ['Unknown'] 5 ['CCCAA'] bb2573 ['A00808:1041:HNC2HDSX3:2:1366:27950:21214'	'A00808:1041:HNC2HDSX3:2:2632:2067:27461'	'A00253:692:HN5HLDSX3:2:1318:17996:5948']
GGGCTATCAGGGTACTGGCAAGAGGTGTTG GAATCCCCGAACCATGGCAAGAGGTGTTGC TTGGGCTATCAGGGTGCTGTGGAATACCTA 2 -2.0 0.6000000000000001 157131 157577 446 ['Unknown'] 4 ['GAAT'	'GGTG'] bb2573 ['A00253:692:HN5HLDSX3:2:1326:7129:27054'	'A00253:692:HN5HLDSX3:2:1318:28537:19288']
GCTGTTTACAAACTGCAGCCGAGTAACAAG AGGGCCCTAGAACTCAGCCGAGTAACAAGA GTTTACAAACTGCAGATTATGGCTCCCCCT 2 2.0 0.3 20933 21274 341 ['Unknown'] 4 ['CCCT'	'AACT'	'ACAA'] bb2573 ['A00808:1041:HNC2HDSX3:2:2653:26521:9345'	'A00253:692:HN5HLDSX3:2:1318:30978:28714']
TCTGGTAGCGTGTCATCTTGCTGTATTTTT AATACACGTAGAAGCATCTTGCTGTATTTT TCTGGAAGCGTGTCAAACGATCTTTAATTT 9 2.0 0.5 96970 97289 319 ['Unknown'] 5 ['GAAGC'	'ATCTT'] bb2573 ['A00253:692:HN5HLDSX3:2:1477:22715:18818'	'A00253:692:HN5HLDSX3:2:2476:7355:9533'	'A00808:1041:HNC2HDSX3:2:1111:26015:19179'	'A00808:1041:HNC2HDSX3:2:1420:18801:10629'	'A00808:1041:HNC2HDSX3:2:1678:20383:32440'	'A00808:1041:HNC2HDSX3:2:2650:13982:27023'	'A00808:1041:HNC2HDSX3:2:2650:12445:27586'	'A00808:1041:HNC2HDSX3:2:2678:17255:17722'	'A00253:692:HN5HLDSX3:2:1318:11894:30138']
TGTGTAACAACAGCCTATTTAATCACTCTG CTAGTGCTTTAATGTAATCACTCTGCATCC TGTGTAACAACAGCCGATGAAGTTTTAGCC 5 -2.0 0 82067 85843 3776 ['Unknown'] 5 ['TGTAA'] bb2573 ['A00808:1041:HNC2HDSX3:2:1514:15004:34867'	'A00808:1041:HNC2HDSX3:2:1515:16911:13745'	'A00808:1041:HNC2HDSX3:2:1525:8513:24095'	'A00808:1041:HNC2HDSX3:2:1525:8404:24784'	'A00253:692:HN5HLDSX3:2:1318:16062:31438']
ACAGTGTGTCTAAGGTATCCTGGGGATCTC TAGTTGTTTGAAATTATCCTGGGGATATCC TGTTTCTAAGGTATCTTGCTTTAGATGAGC 2 -2.0 0.4 62772 63092 320 ['Unknown'] 5 ['TGTTT'] bb2573 ['A00253:692:HN5HLDSX3:2:1319:19479:4633'	'A00253:692:HN5HLDSX3:2:1318:20347:33724']
AGTTTATCCCGTCCATCAATTGGCAAACCG GTCAGAAGTGCTGACATCAATTGGCAAACC AGTTTATCCCGTCCAATTATCATTTTATTG 4 2.0 0 100934 101625 691 ['Unknown'] 5 ['CAATT'] bb2573 ['A00253:692:HN5HLDSX3:2:1553:9245:33098'	'A00253:692:HN5HLDSX3:2:1553:9299:33098'	'A00253:692:HN5HLDSX3:2:2633:30047:2957'	'A00253:692:HN5HLDSX3:2:1319:22950:3787']
GCGATGGTAGGTCATTGCGGCATGGTATGC TTAATTCTTGACTGTGCGGCATGGTATGCA GATGGTAGGTCATTGGTAATAAGTCCAGCC 2 -2.0 0.2 35145 35688 543 ['Unknown'] 6 ['ATGGTA'] bb2573 ['A00808:1041:HNC2HDSX3:2:1565:3649:9815'	'A00253:692:HN5HLDSX3:2:1319:12771:10895']
ACTATGCAAACCGTTCAATGGGACTTAAGA TGGGGACATGTCCGCAATGGGACTTAAGAA TATGCAAACCGTTCAGTTTTTTTGTCAATG 2 2.0 0.5 144324 144899 575 ['Unknown'] 5 ['CAATG'] bb2573 ['A00253:692:HN5HLDSX3:2:2403:24008:25629'	'A00253:692:HN5HLDSX3:2:1319:2392:14372']
CTTGACGGCGATTATGTGTATCGCCTGTCA GGGCCGGCTTTCGGTATGTGTATCGCCTGT CTTGACGGCGATTATAAACCGTTTGATTGG 2 2.0 0 152799 153137 338 ['Unknown'] 4 ['CGGC'] bb2573 ['A00253:692:HN5HLDSX3:2:2148:20021:3098'	'A00253:692:HN5HLDSX3:2:1319:26567:16219']
GATCACGCGAAAAATCATTTCAAAGAAGCC TTGCTACCTGTACACATTTCAAAGAAGCCA TCACGCGAAAAATCAAGAATATACCCATTT 5 2.0 0 20384 20739 355 ['Unknown'] 5 ['CATTT'	'AAGAA'] bb2573 ['A00253:692:HN5HLDSX3:2:1319:31168:25598'	'A00253:692:HN5HLDSX3:2:1319:31467:25708'	'A00253:692:HN5HLDSX3:2:2369:13349:26866'	'A00808:1041:HNC2HDSX3:2:1507:28402:16861'	'A00253:692:HN5HLDSX3:2:1319:30743:16845']
GATAAAAATATCGCAAAAAATGGGCTGGCT ATCATGTATCATTCCAAAAAATGGGCTGGC GATAAAAATATCGCATTTGTAGTACGGTAT 2 2.0 0.2 112702 112991 289 ['Unknown'] 6 ['AAAAAT'] bb2573 ['A00253:692:HN5HLDSX3:2:1516:15194:24518'	'A00253:692:HN5HLDSX3:2:1319:14407:18458']
CCAAGGTCCTCCGTATATGGTACGAATTAT AGTCATGGAAACTGTATGGTACGAATTATC GGTCCTCCGTATATGTTCCCGCATGTGCCT 3 -2.0 0.2 92605 92988 383 ['Unknown'] 4 ['CATG'	'GTAT'	'TATG'] bb2573 ['A00808:1041:HNC2HDSX3:2:1475:8874:6370'	'A00808:1041:HNC2HDSX3:2:1618:18123:5760'	'A00253:692:HN5HLDSX3:2:1319:8160:18693']
AGGGCCCTAGAACTCCGCGGATCGGGTTGC GACCTCTTAGAAATCGCGGATCGGGTTGCA AGGGCCCTAGAACTCAGCCGAGTAACAAGA 3 2.0 0 19465 20933 1468 ['Unknown'] 5 ['TAGAA'] bb2573 ['A00253:692:HN5HLDSX3:2:2215:1253:3944'	'A00253:692:HN5HLDSX3:2:2625:7003:26240'	'A00253:692:HN5HLDSX3:2:1319:29044:22764']
CTCTGTGGCGCGAACTGTAGAATAGCCGGT GATTACATCCGCTATGTAGAATAGCCGGTG ACTCGGCTCTGTGGCGCGAGCTGTGCAATT 2 -2.0 0 35963 36381 418 ['Unknown'] 3 ['ATT'	'CGC'	'GCT'	'TGT'	'AAT'	'AGC'	'CGG'	'GTG'] bb2573 ['A00253:692:HN5HLDSX3:2:1319:25030:32597'	'A00253:692:HN5HLDSX3:2:1319:24297:24565']
ACGTATACTAAGTTACATTATACACGATAA AGAACCCGCTGACGCATTATACACGATAAC GTATACTAAGTTACAAGAAACAACTGCTTA 2 2.0 0 143471 144130 659 ['Unknown'] 5 ['TATAC'] bb2573 ['A00808:1041:HNC2HDSX3:2:2131:25346:9846'	'A00253:692:HN5HLDSX3:2:1319:26594:32236']
CCTATTATCGCGCCCTATGCCAATATTAAA TTATCTGTTGTACATATGCCAATATTAAAG TTTATCGCGCCCTATAGATTTGCGTCTCAC 3 -2.0 0.4 74120 74472 352 ['Unknown'] 5 ['TTATC'] bb2573 ['A00808:1041:HNC2HDSX3:2:1365:3405:17848'	'A00808:1041:HNC2HDSX3:2:2528:24795:27461'	'A00253:692:HN5HLDSX3:2:1319:31096:32894']
TGGAAACCGCCAATTTGGTCATGTGATTTA TGTTTCTTGCCCTCTGGTCATGTGATTTAC GAAACCGCCAATTTGATTTTGATGCTCTCA 2 -2.0 0 94856 95270 414 ['Unknown'] 6 ['TGATTT'] bb2573 ['A00253:692:HN5HLDSX3:2:1319:3197:33771'	'A00253:692:HN5HLDSX3:2:1319:3387:33755']
TCTGATTGGACATGTAGGAACGACGGAAAT ACCAGTTCTTATACAGGAACGACGGAAATC GATTGGACATGTAGGCAATTTGCTGGACAG 2 2.0 0.4 145733 146128 395 ['Unknown'] 4 ['ACAG'] bb2573 ['A00808:1041:HNC2HDSX3:2:1450:2121:36730'	'A00253:692:HN5HLDSX3:2:1319:2609:36479']
CATCTCCGCTCCATGAACGTCCCCGCTACA GAAAAACAAAGACAATGAACGTCCCCGCTA CATCTCCGCTCCATGTGATCCGAAGGGAGA 25 -2.0 0.3 8626 9190 564 ['Unknown'] 5 ['CCGCT'] bb2573 ['A00253:692:HN5HLDSX3:2:1632:16993:34084'	'A00253:692:HN5HLDSX3:2:2147:12888:7435'	'A00253:692:HN5HLDSX3:2:2345:23845:7341'	'A00253:692:HN5HLDSX3:2:2414:9977:1423'	'A00253:692:HN5HLDSX3:2:2414:7337:3521'	'A00808:1041:HNC2HDSX3:2:1243:12726:16611'	'A00808:1041:HNC2HDSX3:2:1457:26087:16799'	'A00808:1041:HNC2HDSX3:2:1457:26657:16814'	'A00808:1041:HNC2HDSX3:2:1511:30725:14278'	'A00808:1041:HNC2HDSX3:2:1523:16007:3568'	'A00808:1041:HNC2HDSX3:2:1523:16116:4570'	'A00808:1041:HNC2HDSX3:2:1523:16143:4648'	'A00808:1041:HNC2HDSX3:2:1523:16333:6324'	'A00808:1041:HNC2HDSX3:2:1635:27362:12900'	'A00808:1041:HNC2HDSX3:2:2260:9254:29011'	'A00808:1041:HNC2HDSX3:2:2311:17436:18255'	'A00808:1041:HNC2HDSX3:2:2328:7084:19680'	'A00808:1041:HNC2HDSX3:2:2420:7238:16595'	'A00808:1041:HNC2HDSX3:2:2457:26883:32017'	'A00808:1041:HNC2HDSX3:2:2460:3929:18004'	'A00808:1041:HNC2HDSX3:2:2511:31304:22013'	'A00808:1041:HNC2HDSX3:2:2511:30743:22200'	'A00808:1041:HNC2HDSX3:2:2522:15700:31281'	'A00808:1041:HNC2HDSX3:2:2522:15854:32362'	'A00253:692:HN5HLDSX3:2:1320:25590:9204']
GCTGCCCGGCACCGGGTGCCGATCAACGTC TTGGAACCTCTTACGTGCCGATCAACGTCT CCCGGCACCGGGTGCAGTTTGCGATGCCGG 2 -2.0 0.4 135909 136328 419 ['Unknown'] 5 ['TGCCG'] bb2573 ['A00253:692:HN5HLDSX3:2:1320:4933:17895'	'A00253:692:HN5HLDSX3:2:1320:4209:10629']
TGCGACATTCAAGTGAAATAGTCCATTTGC AAAGTTTAACAAAAAAGTGAAATAGTCCAT TGCGACATTCAAGTGGTTATGAGCGTCAGT 2 -2.0 0 97972 99130 1158 ['Unknown'] 5 ['AAGTG'] bb2573 ['A00253:692:HN5HLDSX3:2:1320:17427:12038'	'A00253:692:HN5HLDSX3:2:1320:17553:11913']
TCCTTCCTAATGTTGTGCTAGCAATCTGTA TTAAGCTCGACAAATGTGCTAGCAATCTGT TCCTTCCTAATGTTGCACTCGCTGTAGCGC 3 -2.0 0.4 61648 61997 349 ['Unknown'] 5 ['AATGT'] bb2573 ['A00253:692:HN5HLDSX3:2:1320:27434:24486'	'A00808:1041:HNC2HDSX3:2:1247:5520:30592'	'A00253:692:HN5HLDSX3:2:1320:28592:15749']
TCACCAAAACTTAAACGGACGGCAAACTTT TCACACCGAACAGGCGGACGGCAAACTTTC CGATCACCAAAACTTGATGTTCCGTTCCTA 2 -2.0 0.30000000000000004 9068 9729 661 ['Unknown'] 6 ['AAACTT'] bb2573 ['A00808:1041:HNC2HDSX3:2:1217:5683:31751'	'A00253:692:HN5HLDSX3:2:1320:20048:16924']
TAATAGATAAACATAACACGCCCAATATAC ATGCGAACGACACTCATAAAACGCCCAATA TAATAGATAAACATATTTACATACGTGTGT 2 2.0 0 102388 102829 441 ['Unknown'] 5 ['ATAAA'] bb2573 ['A00808:1041:HNC2HDSX3:2:2414:24415:5760'	'A00253:692:HN5HLDSX3:2:1320:23285:20431']
TCATCATACCTCTACCAGTCGTGATGCATT TTAGTATATGAGTGCAGTCGTGATGCATTT ATCATACCTCTACCATTGAGGGGGAATGCC 2 2.0 0.3 51078 51754 676 ['Unknown'] 4 ['TGAG'	'ATGC'	'CATT'] bb2573 ['A00253:692:HN5HLDSX3:2:1320:9516:29622'	'A00253:692:HN5HLDSX3:2:1320:9489:21997']
AATACTCTAGCTCTGTTTCCGACTCACGAC CCATTATACATAATTGTTTCCGACTCACGA AATACTCTAGCTCTGACGAATGGTAGGAAT 2 -2.0 0.2 44472 44892 420 ['Unknown'] 4 ['ATAC'	'ACTC'	'ACGA'] bb2573 ['A00253:692:HN5HLDSX3:2:2267:20247:1266'	'A00253:692:HN5HLDSX3:2:1320:22525:22748']
AGTTTCATGGCGAGTTGGTTACTCGATGTA ATCTTCAATAGCAGTGGTTACTCGATGTAT TTTCATGGCGAGTTGCCTTCTCGTTCACAA 2 -2.0 0.4 83385 85403 2018 ['Unknown'] 4 ['CTTC'	'TTCA'	'CTCG'] bb2573 ['A00253:692:HN5HLDSX3:2:2319:15121:19727'	'A00253:692:HN5HLDSX3:2:1320:13738:29293']
AACAATAGTGCTATGAGGAATATAGGTCTT AATATTTTGCGAATTGAGGAATATAGGTCT AACAATAGTGCTATGGGTATCGTCAAGGGT 4 -2.0 0 85102 87177 2075 ['Unknown'] 4 ['AATA'	'ATAG'] bb2573 ['A00253:692:HN5HLDSX3:2:1320:21450:30749'	'A00253:692:HN5HLDSX3:2:2652:4643:12633'	'A00808:1041:HNC2HDSX3:2:2356:21251:19257'	'A00253:692:HN5HLDSX3:2:1320:21404:30733']
TTGGACATGTAGGCAATAGACGCCACGGTA TGGATTGTCCTGCTATAGACGCCACGGTAT GGACATGTAGGCAATTTGCTGGACAGTGAC 3 2.0 0.2 145818 146132 314 ['Unknown'] 4 ['TGGA'	'TGCT'] bb2573 ['A00808:1041:HNC2HDSX3:2:1568:7907:10708'	'A00808:1041:HNC2HDSX3:2:2125:1253:19476'	'A00253:692:HN5HLDSX3:2:1321:31069:4382']
ATGTTGCCTCTTTTTTACTAGTATTGGGGG CAAACCTGAAAATGTAGTATTGGGGGACTT ATGTTGCCTCTTTTTACTAAAGAACCCGCT 2 2.0 0.3 142988 143451 463 ['Unknown'] 4 ['AACC'	'ATGT'] bb2573 ['A00808:1041:HNC2HDSX3:2:2424:10068:16203'	'A00253:692:HN5HLDSX3:2:1321:3097:12555']
CATAGGGTCTCGCATAACCCATATGGATGG TGAGCCGCTTCATTATAACCCATATGGATG CATAGGGTCTCGCATTGTATGTATAGTACT 2 -2.0 0.1 106926 108079 1153 ['Unknown'] 4 ['CATT'	'TATA'	'CATA'	'TATG'] bb2573 ['A00253:692:HN5HLDSX3:2:1501:22272:29011'	'A00253:692:HN5HLDSX3:2:1321:9824:13432']
AACTGTGAAGTGTGAACGGATAAAGGCAAA TCTTCTTTTGTGTAAACGGATAAAGGCAAA AACTGTGAAGTGTGATGTGATGAGAAAGTT 3 2.0 0.4 61591 62682 1091 ['Unknown'] 4 ['TGTG'	'GTGT'	'AAAG'] bb2573 ['A00808:1041:HNC2HDSX3:2:1157:22742:24377'	'A00808:1041:HNC2HDSX3:2:1157:19316:33849'	'A00253:692:HN5HLDSX3:2:1321:8314:13949']
GGTCCCTGCGCAGGTGGCGCCCGGGAGATG CTGTCAGCCTCGGCGGCGCCCGGGAGATGC CGCAGGTGGTGCCCGCTGGGCGCCGCTCGG 6 2.0 0 1048 1292 244 ['Unknown'] 6 ['GGCGCC'] bb2573 ['A00808:1041:HNC2HDSX3:2:1252:2202:36245'	'A00808:1041:HNC2HDSX3:2:1649:14525:19257'	'A00808:1041:HNC2HDSX3:2:1649:14516:19272'	'A00808:1041:HNC2HDSX3:2:2252:3595:34240'	'A00808:1041:HNC2HDSX3:2:2252:3631:34334'	'A00253:692:HN5HLDSX3:2:1321:6569:25175']
AGTCCGAAAACATTGGGCTAATGTAGAATT TGCATTTCGATGGGTGGGCTAATGTAGAAT AGTCCGAAAACATTGAAGACTTGCCATCGG 2 -2.0 0.1 95600 96348 748 ['Unknown'] 4 ['CATT'] bb2573 ['A00253:692:HN5HLDSX3:2:2233:10845:3865'	'A00253:692:HN5HLDSX3:2:1322:16631:5713']
CCGCCGAATGATACACAGGATGAGGCTGAA TGCTCGACCGATTTACAGGATGAGGCTGAA CCGCCGAATGATACAAATGGGGCGAGATAC 3 -2.0 0.4 8570 8982 412 ['Unknown'] 4 ['CCGA'	'TACA'	'ATGA'] bb2573 ['A00253:692:HN5HLDSX3:2:1458:32524:28166'	'A00808:1041:HNC2HDSX3:2:2521:3830:12853'	'A00253:692:HN5HLDSX3:2:1322:26187:7670']
AAATGGGGCGAGATAATTAGAAAAACAAAG TACATACATTCAAAATAATTAGAAAAACAA AAATGGGGCGAGATACTTCTTTTTAGAGTT 2 -2.0 0.5 8605 8996 391 ['Unknown'] 5 ['TTAGA'] bb2573 ['A00808:1041:HNC2HDSX3:2:1559:19840:20979'	'A00253:692:HN5HLDSX3:2:1322:10601:20948']
AGGGTGATATGATCATTATGCGTGACCATT TGGCTACATGCAAGTCATTATGCGTGACCA AGGGTGATATGATCAGCACGACGAATGCCA 2 2.0 0.4 102785 103132 347 ['Unknown'] 4 ['ATGC'	'TATG'	'GTGA'] bb2573 ['A00808:1041:HNC2HDSX3:2:1370:11758:24549'	'A00253:692:HN5HLDSX3:2:1322:25057:35900']
AGAATCGGCGCAGCACTGCGCTAAATCCAG GTTTTAACGAGGTTCTGCGCTAAATCCAGG ATCGGCGCAGCACTGAATAAACCCGCGGGG 2 -2.0 0.2 455 1747 1292 ['Unknown'] 4 ['GCGC'	'TAAA'] bb2573 ['A00808:1041:HNC2HDSX3:2:2524:16848:26944'	'A00253:692:HN5HLDSX3:2:1323:16134:9612']
GAATTACCATTGACTTGGAGATTTGTTTCG TCCACTTTGGATGATGGAGATTTGTTTCGT TTACCATTGACTTGGCTAATGCAAGTTCAA 2 -2.0 0.5 105269 105774 505 ['Unknown'] 4 ['ACTT'	'TTGG'] bb2573 ['A00808:1041:HNC2HDSX3:2:1528:13404:25238'	'A00253:692:HN5HLDSX3:2:1323:19913:18599']
TACAGTATCCCATAATGAAGATTTTGGCTC TACATATAAATTCGTGAAGATTTTGGCTCA CAGTATCCCATAATGGTGTTTTTACGTCTG 2 -2.0 0 122520 126942 4422 ['Unknown'] 4 ['CATA'	'ATAA'	'TTTT'] bb2573 ['A00253:692:HN5HLDSX3:2:2529:22046:33191'	'A00253:692:HN5HLDSX3:2:1323:6108:26631']
TTATATATTTATTTGTCAGCACGACGAATG GCAGGGTGATATGATCAGCACGACGAATGC ATATTTATTTGTCAGACAATAATGCAATAG 2 2.0 0.2 103130 103672 542 ['Unknown'] 5 ['AATGC'] bb2573 ['A00808:1041:HNC2HDSX3:2:2305:10881:11819'	'A00253:692:HN5HLDSX3:2:1323:21016:35477']
GATTTGATGGCAGCATCGAGATTTCTACCA TCACTGTAACAGCCTCGAGATTTCTACCAA TCGGATTTGATGGCAATCTTTTGAGTTGGT 2 2.0 0.2 125645 126029 384 ['Unknown'] 5 ['GATTT'] bb2573 ['A00253:692:HN5HLDSX3:2:2523:19180:10191'	'A00253:692:HN5HLDSX3:2:1323:14172:35524']
CGGTCTATATAAAGACAAATGCTTTATTTG GTTGGGGATGATTTCAAATGCTTTATTTGG GTCTATATAAAGACATTGATCCCATAGACG 3 2.0 0 51584 52030 446 ['Unknown'] 4 ['TGAT'] bb2573 ['A00253:692:HN5HLDSX3:2:1372:19407:21261'	'A00253:692:HN5HLDSX3:2:2449:23502:15546'	'A00253:692:HN5HLDSX3:2:1323:8495:36620']
GCCCCTTTGAATCGGAATGCTGGATGCAAT CCACAAAAAAATCAAATGCTGGGTGCAATT CTTTGAATCGGAATGTGTTAATCGTGGCAT 2 -2.0 0 47625 48478 853 ['Unknown'] 4 ['AATC'	'AATG'] bb2573 ['A00253:692:HN5HLDSX3:2:2507:21169:33833'	'A00253:692:HN5HLDSX3:2:1324:22535:2848']
AAACGGTCCATGTATCAAGAGCAGTGCGTG CGATTATGCTTACCCAAGAGCAGTGCGTGG ACGGTCCATGTATCATTGAAGAAGCGACAC 3 2.0 0.2 157472 157680 208 ['Unknown'] 4 ['AAGA'] bb2573 ['A00808:1041:HNC2HDSX3:2:2154:5430:14497'	'A00808:1041:HNC2HDSX3:2:2154:9670:34585'	'A00253:692:HN5HLDSX3:2:1324:15302:5948']
CTATGAGAAAGCGCTTGGTGCAATTCGTCA CCAAATAGTTTAAATGGTGCAATTCGTCAA ATGAGAAAGCGCTTGAATGTGGAAGTAGAC 3 -2.0 0.1 11030 11356 326 ['Unknown'] 4 ['AATG'] bb2573 ['A00808:1041:HNC2HDSX3:2:1203:13494:2315'	'A00808:1041:HNC2HDSX3:2:1377:4779:25175'	'A00253:692:HN5HLDSX3:2:1324:6497:20791']
ATGCTATAGCAGGGTCACGTTATGAAAGTA AATTTGGTCTTATGCACGTTATGAAAGTAT GCTATAGCAGGGTCAAATTTATGTACCGAA 2 2.0 0.1 94679 95155 476 ['Unknown'] 5 ['AATTT'	'TTATG'] bb2573 ['A00808:1041:HNC2HDSX3:2:2358:15510:2049'	'A00253:692:HN5HLDSX3:2:1324:17698:35117']
AGCGGAATCGGTTTACATGACTAACAAAGA CCGGGGGATTCAGTCATGACTAACAAAGAA CGGAATCGGTTTACAAGTCAACGAGGAGGA 2 2.0 0.7 73301 73600 299 ['Unknown'] 5 ['AGTCA'] bb2573 ['A00253:692:HN5HLDSX3:2:2114:9426:5478'	'A00253:692:HN5HLDSX3:2:1325:6171:4633']
CTTGCTTTTCGACTCTTTTCAAATAAAGCA TAACAAAATTATAGTTTTCAAATAAAGCAT GGCTTGCTTTTCGACGCTTGTCCAAATCCA 3 -2.0 0.4 61700 62726 1026 ['Unknown'] 5 ['TTTTC'	'CAAAT'] bb2573 ['A00253:692:HN5HLDSX3:2:2425:27751:28792'	'A00808:1041:HNC2HDSX3:2:2671:20808:10034'	'A00253:692:HN5HLDSX3:2:1325:32660:7200']
CGGCTGCTAGAATCAAATTATTTATACGCG TGAATTGATGGTGACAAATTATTTATACGC CGGCTGCTAGAATCACTTCCATAAGCGATT 2 2.0 0 35850 36603 753 ['Unknown'] 4 ['GAAT'] bb2573 ['A00808:1041:HNC2HDSX3:2:2460:26268:27258'	'A00253:692:HN5HLDSX3:2:1325:31693:8249']
TTCTGGGGCTTCGTGAACTATCGAAGGACT CCCAGAACCTATATGTGAACTATCGAAGGA TTCTGGGGCTTCGTGTTACCCCCGAATTTG 3 -2.0 0 153205 153495 290 ['Unknown'] 4 ['CGAA'] bb2573 ['A00253:692:HN5HLDSX3:2:1643:28167:2769'	'A00808:1041:HNC2HDSX3:2:2258:4761:22639'	'A00253:692:HN5HLDSX3:2:1325:13404:9987']
CAATAAACAGTGATCTGCTACAACGGCCAA GTGTACTGCTTGTATGCTACAACGGCCAAT ATAAACAGTGATCTGTACGAAGCATTACAT 9 -2.0 0.2 9103 9421 318 ['Unknown'] 5 ['TGTAC'] bb2573 ['A00253:692:HN5HLDSX3:2:1524:4906:32972'	'A00808:1041:HNC2HDSX3:2:1215:16893:27743'	'A00808:1041:HNC2HDSX3:2:1307:19425:24048'	'A00808:1041:HNC2HDSX3:2:1307:21504:26866'	'A00808:1041:HNC2HDSX3:2:1518:3902:10316'	'A00808:1041:HNC2HDSX3:2:2119:11116:4053'	'A00808:1041:HNC2HDSX3:2:2517:2591:5478'	'A00808:1041:HNC2HDSX3:2:2649:11397:26710'	'A00253:692:HN5HLDSX3:2:1325:27688:12305']
TGGCACATTATCTGACATGAAGGGGCGTGT TGACCCCCCCCATCCATGAAGGGGCGTGTC GCACATTATCTGACAAATCTTCGGGAATCG 4 2.0 0 131739 132475 736 ['Unknown'] 4 ['TGAC'] bb2573 ['A00808:1041:HNC2HDSX3:2:1217:13322:3897'	'A00808:1041:HNC2HDSX3:2:1217:13349:3975'	'A00808:1041:HNC2HDSX3:2:1224:5611:36166'	'A00253:692:HN5HLDSX3:2:1325:21902:20885']
GTCCAGAGAGTGACACATGCAATAGAAAGG GGGCGCGTGTACAAACACATGCAACAGAAA GTCCAGAGAGTGACAGTCAATGGATATTAA 2 2.0 0.5 49035 50576 1541 ['Unknown'] 4 ['ACAG'	'CAGA'] bb2573 ['A00253:692:HN5HLDSX3:2:1325:28031:22013'	'A00253:692:HN5HLDSX3:2:1325:28565:21934']
CGAAAATAATAATTTCACGAGAATGATTCT AGATATATCTCATCCACGAGAATGATTCTT AAATAATAATTTCACTAGTTGTTCTATGCG 2 2.0 0.3 144271 145307 1036 ['Unknown'] 4 ['TTCT'] bb2573 ['A00253:692:HN5HLDSX3:2:2107:18457:8155'	'A00253:692:HN5HLDSX3:2:1325:32913:24361']
CTCAGTACAGCCCGATGGCTCCTGTAAAAG CGACTTGTCAACACGGCTCCTGTAAAAGTT CTCAGTACAGCCCGACATTAGAAACTTTGG 3 2.0 0 26157 26698 541 ['Unknown'] 4 ['CGAC'	'ACTT'] bb2573 ['A00253:692:HN5HLDSX3:2:1326:7835:2440'	'A00808:1041:HNC2HDSX3:2:2625:15718:11553'	'A00253:692:HN5HLDSX3:2:1325:7166:36479']
TCGTATGTCCTCGACTCATTGCATCCTACC CATGCTTGGAGCATTCATTGCATCCTACCA TATGTCCTCGACTCAAGATGTCAATGCAAC 4 -1.0 0.1 101096 101375 279 ['Unknown'] 4 ['ATGC'	'TGCA'	'TCCT'] bb2573 ['A00253:692:HN5HLDSX3:2:2621:22616:1986'	'A00808:1041:HNC2HDSX3:2:2548:29848:11036'	'A00808:1041:HNC2HDSX3:2:2548:29857:11052'	'A00253:692:HN5HLDSX3:2:1326:22191:3443']
GATGTTCCGTTCCTACAAATGGGGCGAGAT CCACCGCCGAATGATACAAATGGGGCGAGA GATGTTCCGTTCCTAGTTGTCGCAGTATCC 7 -2.0 0.5 8979 9744 765 ['Unknown'] 3 ['CCG'	'CGC'	'ATG'	'GAT'] bb2573 ['A00253:692:HN5HLDSX3:2:1364:17418:11334'	'A00253:692:HN5HLDSX3:2:1569:16685:16673'	'A00808:1041:HNC2HDSX3:2:1278:1407:17174'	'A00808:1041:HNC2HDSX3:2:2463:13792:36338'	'A00808:1041:HNC2HDSX3:2:2464:14073:1313'	'A00808:1041:HNC2HDSX3:2:2528:28239:4867'	'A00253:692:HN5HLDSX3:2:1326:26729:4820']
CATTGAAATTGTTTGAAAGGGAGAGACTAA GTTCCGATTGCGTCTGAAAGGGAGAGACTA CATTGAAATTGTTTGGTGAGTACAGTTGAC 2 -2.0 0 47900 48505 605 ['Unknown'] 5 ['TGAAA'] bb2573 ['A00253:692:HN5HLDSX3:2:1449:25961:24158'	'A00253:692:HN5HLDSX3:2:1326:10999:4883']
CACAAAGTTCATATGATATCGGTGAATTCC GATCTTTATTATCCCGGTGAATTCCGTCGG CACAAAGTTCATATGGAGTGCCCAATGGGA 3 -2.0 0 60257 60456 199 ['Unknown'] 3 ['TAT'	'CCC'	'GTG'	'AAT'	'TTC'] bb2573 ['A00253:692:HN5HLDSX3:2:1365:6479:5040'	'A00253:692:HN5HLDSX3:2:2226:7753:24627'	'A00253:692:HN5HLDSX3:2:1326:23737:8437']
TCGGGCTCCCCAAATGCTTGTTCGGGAGTT AGAATGACAGGGATTGCTTGTTCGGGAGTT TCGGGCTCCCCAAATAACCATACGCGGGAA 3 -2.0 0 34776 35067 291 ['Unknown'] 5 ['TCGGG'	'CGGGA'] bb2573 ['A00808:1041:HNC2HDSX3:2:1453:1253:29496'	'A00808:1041:HNC2HDSX3:2:1453:1606:32643'	'A00253:692:HN5HLDSX3:2:1326:2609:16282']
TTTCTCCAGATTCCAAATCGAGACTTTCGT AAACGGCATCTGCATCCAAATCGAGACTTT TTTCTCCAGATTCCACCTCCCCAGAATCCA 3 -2.0 0.4 126701 126867 166 ['Unknown'] 5 ['ATCCA'] bb2573 ['A00808:1041:HNC2HDSX3:2:1334:14922:26929'	'A00808:1041:HNC2HDSX3:2:1454:32407:10927'	'A00253:692:HN5HLDSX3:2:1326:17842:21465']
AGAAGCCTGACGTAGATCTACCCGATATGT TTGGCCCACTTCATTAGATCTACCCGATAT AGAAGCCTGACGTAGGTATGATTTTTCCTA 2 2.0 0.8 7449 8936 1487 ['Unknown'] 3 ['GCC'	'TTC'	'ATT'	'TAG'	'AGA'	'GAT'	'CTA'	'TAT'] bb2573 ['A00253:692:HN5HLDSX3:2:1450:26675:27524'	'A00253:692:HN5HLDSX3:2:1326:31340:22545']
TCCCCCCATATTCATTCCTACATTCTCTTA TATTCCTTTTTTTTTTCCTACGTTCTCTTA TCCCCCCATATTCATCAACGGGACTCATGC 2 -2.0 0 150067 150416 349 ['Unknown'] 5 ['TATTC'] bb2573 ['A00253:692:HN5HLDSX3:2:2326:4806:35149'	'A00253:692:HN5HLDSX3:2:1326:4092:28275']
GCCTTTCTATCTTGGATCTCCCCGCCCAGC ATTATACGAAGTTATGGATCTCCCCGCCCA GCCTTTCTATCTTGGGGAAAAGGACGATGT 2 -2.0 0 133992 139018 5026 ['Unknown'] 4 ['ACGA'	'ATCT'] bb2573 ['A00253:692:HN5HLDSX3:2:1326:25970:28870'	'A00253:692:HN5HLDSX3:2:1326:25934:28839']
GCGATCACCAAAACTTAGGTATGATTTTTC GAAGAAGCCTGACGTAGGTATGATTTTTCC CGATCACCAAAACTTGATGTTCCGTTCCTA 2 -2.0 0.5 8934 9729 795 ['Unknown'] 4 ['TGAT'	'TTCC'] bb2573 ['A00808:1041:HNC2HDSX3:2:1246:10230:23469'	'A00253:692:HN5HLDSX3:2:1327:8531:3302']
CAATGCATCCGGGGTTTATTTGTTCGTGCG CTTACAGACTTATATGTTCGTGCGTATATA CAATGCATCCGGGGTCTGCAACGATATCAC 5 -2.0 0.5 9452 9802 350 ['Unknown'] 4 ['ATAT'] bb2573 ['A00253:692:HN5HLDSX3:2:1660:29197:12101'	'A00808:1041:HNC2HDSX3:2:1323:18249:32002'	'A00808:1041:HNC2HDSX3:2:1662:2582:35837'	'A00808:1041:HNC2HDSX3:2:2155:11650:1282'	'A00253:692:HN5HLDSX3:2:1327:21983:24752']
GGAACGTGTCTCCAGTGGGCTACATCTCCC AACCTCCGTCGTTTTGGGCTACATCTCCCC AACGTGTCTCCAGTGAAATGTTCACAACGA 2 -2.0 0 72951 73563 612 ['Unknown'] 5 ['TCTCC'] bb2573 ['A00253:692:HN5HLDSX3:2:2525:17734:21120'	'A00253:692:HN5HLDSX3:2:1327:4743:25645']
GTATCCGTTTCGAGATGTCCGGTCATACAT TTTCCGTGTTGTCGTGTCCGGTCATACATT ATCCGTTTCGAGATGGAAAGTGGGTCCGCA 2 -2.0 0 8754 9770 1016 ['Unknown'] 5 ['TCCGT'	'GTCCG'] bb2573 ['A00253:692:HN5HLDSX3:2:1328:26069:3458'	'A00253:692:HN5HLDSX3:2:1328:26639:1438']
TGTATTCACGATTGAGAAGAGCTGAGCCGC TCCAACGACTGTTCAGAAGAGCTGAGCCGC TGTATTCACGATTGATTTTAGAACTGTAAA 2 -2.0 0 106904 107787 883 ['Unknown'] 5 ['ACTGT'] bb2573 ['A00253:692:HN5HLDSX3:2:2650:2962:33238'	'A00253:692:HN5HLDSX3:2:1328:30219:7827']
TGCATACTACTAGGGAATCAGCTAGTATCG CGATTAAAAGCTATAATCAGCTAGTATCGA CATACTACTAGGGAAGAACGAGGACGACGT 2 2.0 0 59823 60185 362 ['Unknown'] 4 ['CTAG'] bb2573 ['A00253:692:HN5HLDSX3:2:2159:23610:6652'	'A00253:692:HN5HLDSX3:2:1328:6090:25410']
CTTTCTGCCGTAGTATTTGAAGCAATATTC CCTCAGCTAAATCCTTTGAAGCAATATTAT TCTGCCGTAGTATTTATCATGTACAAAGAC 2 -2.0 0 10547 10900 353 ['Unknown'] 4 ['TATT'	'TTAT'] bb2573 ['A00808:1041:HNC2HDSX3:2:2512:25391:20917'	'A00253:692:HN5HLDSX3:2:1328:10520:28291']
TTTATGTATGACATGCAGAGGGTAGATAGG TCTGGTAATACTAAATGCAGAGGGTAGATA TTTATGTATGACATGAGACACGTGGGATAG 2 -2.0 0.1 69161 69922 761 ['Unknown'] 4 ['GATA'] bb2573 ['A00808:1041:HNC2HDSX3:2:1561:5674:36025'	'A00253:692:HN5HLDSX3:2:1328:24903:30592']
GGTTTATACCAGAGACGACTATTCCATATG GAGTACTGGTCTGGCGACTATTCCATATGC ATACCAGAGACGACTCAATGGCAGCAGGGG 2 2.0 0 121078 121372 294 ['Unknown'] 5 ['CGACT'] bb2573 ['A00808:1041:HNC2HDSX3:2:1443:18837:9408'	'A00253:692:HN5HLDSX3:2:1328:31467:36824']
CTGTGACTTCCCTACCAGCCTTACTTGAAT AGAAGCAAAACTGACAGCCTTACTTGAATG CTGTGACTTCCCTACAAAAAGAAGTCGAAC 2 2.0 0.3 60103 60393 290 ['Unknown'] 5 ['AGAAG'	'CAAAA'] bb2573 ['A00808:1041:HNC2HDSX3:2:2151:1054:10300'	'A00253:692:HN5HLDSX3:2:1329:15799:5149']
CCGAAACCATTGCACTGGCGACCTATAAAT CGGTTTGTCGTCTATGGCGACCTATAAATG GAAACCATTGCACTGTTTTCGTTGCCATCA 2 -2.0 0.2 34870 35290 420 ['Unknown'] 4 ['GTTT'	'TCGT'] bb2573 ['A00253:692:HN5HLDSX3:2:1564:6225:31563'	'A00253:692:HN5HLDSX3:2:1329:29713:10207']
ATGGCACACACGATTTGGGGCGCGTGTACA ATGTACATCAGATCTGGGGCGCGTGTACAA TGGCACACACGATTTAAGTACTGCTCTTGT 3 -2.0 0 49019 49636 617 ['Unknown'] 4 ['GTAC'] bb2573 ['A00253:692:HN5HLDSX3:2:1329:18295:13917'	'A00253:692:HN5HLDSX3:2:1329:18249:14027'	'A00253:692:HN5HLDSX3:2:1329:17607:13479']
TTTGTATTATTCATGGTTACTAGTTCTGCA TAAGTTTATCGCCAATGGTTACTAGTTCTG TTTGTCTTATTCATGATAAAGCTCTCTGTG 2 -2.0 0 48162 48575 413 ['Unknown'] 4 ['TTAT'	'TCTG'] bb2573 ['A00253:692:HN5HLDSX3:2:1625:8666:2848'	'A00253:692:HN5HLDSX3:2:1329:18873:14231']
ATTATATTTTTCATGTTGGTCTTCCAAGGT CTGGAACACATATCTGTTGGTCTTCCAAGG ATTATATTTTTCATGGTCGATATAGCACGT 2 -2.0 0 67545 67898 353 ['Unknown'] 5 ['TGGTC'] bb2573 ['A00253:692:HN5HLDSX3:2:2228:31973:35947'	'A00253:692:HN5HLDSX3:2:1329:2745:25692']
CTAAAAGTCTTTTTGCTCTTGAATACTACA CGATAAAGTCAATGTGCTCTTGAATACTAC CTAAAAGTCTTTTTGGTATGTTTAAAAACA 3 -2.0 0 77286 77645 359 ['Unknown'] 6 ['AAAGTC'] bb2573 ['A00253:692:HN5HLDSX3:2:1346:21875:3051'	'A00808:1041:HNC2HDSX3:2:1245:25617:13448'	'A00253:692:HN5HLDSX3:2:1329:21106:27586']
ATACTAAATCAAATCTGCCAACATTTTCAG GTTAAGGTTCATTGTGCCAACATTTTCAGA ACTAAATCAAATCTGTCATGGCATACCGTT 27 -2.0 0.2 10509 10827 318 ['Unknown'] 4 ['TCAT'] bb2573 ['A00253:692:HN5HLDSX3:2:1459:9552:5572'	'A00253:692:HN5HLDSX3:2:1475:17951:27946'	'A00253:692:HN5HLDSX3:2:2105:2492:25285'	'A00253:692:HN5HLDSX3:2:2142:24442:11318'	'A00253:692:HN5HLDSX3:2:2257:10104:2049'	'A00253:692:HN5HLDSX3:2:2327:5376:30874'	'A00808:1041:HNC2HDSX3:2:1169:7798:11898'	'A00808:1041:HNC2HDSX3:2:1229:24252:18537'	'A00808:1041:HNC2HDSX3:2:1425:4408:4398'	'A00808:1041:HNC2HDSX3:2:1425:1877:23688'	'A00808:1041:HNC2HDSX3:2:1463:17409:25034'	'A00808:1041:HNC2HDSX3:2:1518:1063:1204'	'A00808:1041:HNC2HDSX3:2:1541:24948:2644'	'A00808:1041:HNC2HDSX3:2:1655:24650:17127'	'A00808:1041:HNC2HDSX3:2:2101:12662:30154'	'A00808:1041:HNC2HDSX3:2:2313:5005:25848'	'A00808:1041:HNC2HDSX3:2:2376:20989:16642'	'A00808:1041:HNC2HDSX3:2:2423:21133:12540'	'A00808:1041:HNC2HDSX3:2:2442:9417:2519'	'A00808:1041:HNC2HDSX3:2:2442:9426:3756'	'A00808:1041:HNC2HDSX3:2:2451:16251:31548'	'A00808:1041:HNC2HDSX3:2:2545:31177:30812'	'A00808:1041:HNC2HDSX3:2:2546:30065:18646'	'A00808:1041:HNC2HDSX3:2:2556:17255:7513'	'A00808:1041:HNC2HDSX3:2:2653:30716:33332'	'A00808:1041:HNC2HDSX3:2:2653:31232:33692'	'A00253:692:HN5HLDSX3:2:1330:9570:36636']
GCGCTCGATTGTTGATGGCATTTCCTATGC GCGTGCAGCATGTCTTGATGGCATTTCCTA GCGCTCGATTGTTGAATCTCTCCTGATGTT 3 -2.0 0.3 133046 133716 670 ['Unknown'] 5 ['TGATG'] bb2573 ['A00253:692:HN5HLDSX3:2:1331:10312:14121'	'A00808:1041:HNC2HDSX3:2:1157:8015:8609'	'A00253:692:HN5HLDSX3:2:1331:8901:3035']
GTAGTAGGAACCCGCGAGCGAGTGCACGTT CATGCAAGAGCAAGGCGAGCGAGTGCACGT GTAGTAGGAACCCGCAATTGTGTGACGTAT 2 2.0 0.5 117495 117977 482 ['Unknown'] 4 ['GCAA'	'ACGT'] bb2573 ['A00253:692:HN5HLDSX3:2:2442:1913:15013'	'A00253:692:HN5HLDSX3:2:1331:14443:4178']
GATCCGGACCGCAGTCTGCACCACTCACCT CTGTGGAGACTTACCTGCACCACTCACCTC TCCGGACCGCAGTCTAAGGGGAGAAAAACA 21 -2.0476190476190474 0.7 154408 154796 388 ['Unknown'] 5 ['GGAGA'] bb2573 ['A00253:692:HN5HLDSX3:2:1566:24758:7513'	'A00253:692:HN5HLDSX3:2:1678:18439:27665'	'A00253:692:HN5HLDSX3:2:2525:20618:33755'	'A00253:692:HN5HLDSX3:2:2567:29116:11835'	'A00253:692:HN5HLDSX3:2:2652:1389:5932'	'A00808:1041:HNC2HDSX3:2:1417:21920:5102'	'A00808:1041:HNC2HDSX3:2:1431:4725:22514'	'A00808:1041:HNC2HDSX3:2:1435:18096:2174'	'A00808:1041:HNC2HDSX3:2:1509:11975:9017'	'A00808:1041:HNC2HDSX3:2:1560:7961:25488'	'A00808:1041:HNC2HDSX3:2:1603:9887:35274'	'A00808:1041:HNC2HDSX3:2:1659:6632:4805'	'A00808:1041:HNC2HDSX3:2:2109:24668:28902'	'A00808:1041:HNC2HDSX3:2:2134:15591:22232'	'A00808:1041:HNC2HDSX3:2:2134:15519:22514'	'A00808:1041:HNC2HDSX3:2:2140:8892:5400'	'A00808:1041:HNC2HDSX3:2:2347:16812:11945'	'A00808:1041:HNC2HDSX3:2:2352:17246:20964'	'A00808:1041:HNC2HDSX3:2:2352:16477:20979'	'A00808:1041:HNC2HDSX3:2:2547:4119:22404'	'A00253:692:HN5HLDSX3:2:1331:30156:6558']
CAGGGGTCCTCGGTCGGCAATGCTCTAGCT ATCTACATCTTTCAGCAATACTCTAGCTCT CAGGGGTCCTCGGTCAATTCGGTGGATCCG 4 2.0 0.7 44876 45302 426 ['Unknown'] 4 ['CAAT'] bb2573 ['A00253:692:HN5HLDSX3:2:1552:9299:7764'	'A00808:1041:HNC2HDSX3:2:1154:27941:20447'	'A00808:1041:HNC2HDSX3:2:1245:14190:10786'	'A00253:692:HN5HLDSX3:2:1331:21603:11945']
CTTCGCGGATACGACCATCGAAAGAATTGT CATCAGAGAGACATCATCGAAAGAATTGTC GCGGATACGACCATCCATTGGCTTGAAACG 3 2.0 0 77831 78167 336 ['Unknown'] 4 ['CATC'	'GAAA'	'ATTG'] bb2573 ['A00808:1041:HNC2HDSX3:2:2111:30761:12148'	'A00808:1041:HNC2HDSX3:2:2112:32651:2613'	'A00253:692:HN5HLDSX3:2:1331:25400:13761']
CTATCTGTATATCGATTGCACGCAACATTT TCTCCCATTAACTGTTGCACGCAACATTTC ATCTGTATATCGATTAGTGATCTGTCTATA 6 -2.0 0.2 62589 63177 588 ['Unknown'] 4 ['ATTA'	'CTGT'] bb2573 ['A00253:692:HN5HLDSX3:2:2154:31882:13808'	'A00808:1041:HNC2HDSX3:2:1645:11442:28698'	'A00808:1041:HNC2HDSX3:2:2150:32588:33724'	'A00808:1041:HNC2HDSX3:2:2468:16324:19680'	'A00808:1041:HNC2HDSX3:2:2665:18945:11224'	'A00253:692:HN5HLDSX3:2:1332:12048:11240']
CAGGTCTCATATAATGGTTTCGCGCCATTG CATTTCTCCATGTTTGGTTTCGCGCCATTG CAGGTCTCATATAATACACATACTTCTGAA 3 -2.0 0 106039 106362 323 ['Unknown'] 4 ['TTCT'	'TCTC'] bb2573 ['A00253:692:HN5HLDSX3:2:2460:9073:22905'	'A00808:1041:HNC2HDSX3:2:1424:1127:8954'	'A00253:692:HN5HLDSX3:2:1332:12753:11866']
TCCGCAAAACATACGTACTAGTTTTTAATT GATAAGATATATATGTACTAGTTTTTAATT TCCGCAAAACATACGCTGATTAAATGCCAC 3 -2.0 0.7 111051 111523 472 ['Unknown'] 4 ['TTAA'] bb2573 ['A00808:1041:HNC2HDSX3:2:1544:2899:8735'	'A00808:1041:HNC2HDSX3:2:1544:3287:8938'	'A00253:692:HN5HLDSX3:2:1332:25265:16000']
TCGATGAATCTGTGCAGAAATGGGACGAGG ACATTCGGTATTCTAGAAATGGGACGAGGA GATGAATCTGTGCAGGCCAGATTAACATTC 3 2.0 0.4 147186 147635 449 ['Unknown'] 6 ['ACATTC'] bb2573 ['A00808:1041:HNC2HDSX3:2:1427:5122:27743'	'A00808:1041:HNC2HDSX3:2:2132:7428:9471'	'A00253:692:HN5HLDSX3:2:1332:9724:16955']
ATCTTGCGTTGTATGATATATGAAGCAAAT CTTAGAATAGCAATTGATATATGAAGCAAA ATCTTGCGTTGTATGTGAGGATTTGAGGTG 2 -2.0 0 83833 84319 486 ['Unknown'] 4 ['TTGA'	'TATG'] bb2573 ['A00808:1041:HNC2HDSX3:2:2325:20057:31782'	'A00253:692:HN5HLDSX3:2:1332:1705:21919']
CCTAGTTGTCGCAGTATCGCATACACACTT GGAAGGGTAAGCGAATCGCATACACACTTT AGTTGTCGCAGTATCCGTTTCGAGATGGAA 2 -2.0 0 9284 9758 474 ['Unknown'] 5 ['TCGCA'] bb2573 ['A00253:692:HN5HLDSX3:2:2206:18882:33505'	'A00253:692:HN5HLDSX3:2:1332:2284:31720']
GGAGTATCCTGCATGAGGTGCCGCTCTCCC ATTTGGTCTGTGAAAGGTGCCGCTCTCCCC TATCCTGCATGAGGTATGCGGATGAAATCG 3 2.0 0.7 146412 147006 594 ['Unknown'] 5 ['TGAAA'] bb2573 ['A00253:692:HN5HLDSX3:2:1474:32723:33364'	'A00808:1041:HNC2HDSX3:2:1427:11080:1141'	'A00253:692:HN5HLDSX3:2:1332:24650:36292']
TCTCACAAAAACTTCTGATTTTTCCTATTA GCCTGACGTAGGTATGATTTTTCCTATTAC CACAAAAACTTCTGATGCGATCACCAAAAC 13 -2.0 0.1 8940 9712 772 ['Unknown'] 4 ['CTGA'	'TGAT'] bb2573 ['A00253:692:HN5HLDSX3:2:1349:32687:17926'	'A00253:692:HN5HLDSX3:2:1544:16098:17253'	'A00253:692:HN5HLDSX3:2:1552:20898:25379'	'A00253:692:HN5HLDSX3:2:1562:25455:16861'	'A00253:692:HN5HLDSX3:2:1670:2003:12007'	'A00253:692:HN5HLDSX3:2:2552:20582:6010'	'A00808:1041:HNC2HDSX3:2:1156:26711:16689'	'A00808:1041:HNC2HDSX3:2:1356:19443:32597'	'A00808:1041:HNC2HDSX3:2:1357:20030:17989'	'A00808:1041:HNC2HDSX3:2:2340:1994:25927'	'A00808:1041:HNC2HDSX3:2:2513:23927:5979'	'A00808:1041:HNC2HDSX3:2:2666:30418:14904'	'A00253:692:HN5HLDSX3:2:1333:22101:22138']
ACCGTATCTCCGTTGTCGCCGTCTCAAGAC TTGTCCGACAGCTCTTGTCGCCGTCTCAAG ACCGTATCTCCGTTGCATAGGTCAAACGGA 2 -2.0 0 44264 44679 415 ['Unknown'] 4 ['TCCG'	'CCGT'	'TCTC'	'TCAA'] bb2573 ['A00253:692:HN5HLDSX3:2:2515:10538:10128'	'A00253:692:HN5HLDSX3:2:1333:23710:24706']
CGATGGAGCAGTTGTCATTGCTCCAAATAG ATCACAATAATTATTTGTCATTGCTCCAAA CGATGGAGCAGTTGTACTCGTTTCTTTTCC 2 -2.0 0.4 68131 68551 420 ['Unknown'] 4 ['TTGT'] bb2573 ['A00253:692:HN5HLDSX3:2:1463:7808:32769'	'A00253:692:HN5HLDSX3:2:1333:8567:26537']
GGTAGTAGTGTCTCTCAAATACACGTTCAA TTCTATTTCCTGGGCAAATACACGTTCAAA TAGTAGTGTCTCTCATTGTAGACTGGATTA 2 2.0 0.3 64853 65152 299 ['Unknown'] 4 ['CTGG'] bb2573 ['A00253:692:HN5HLDSX3:2:1333:26992:28541'	'A00253:692:HN5HLDSX3:2:1333:26386:26678']
[truncated: 7,280 more rows]
[truncated: 4,768 more columns]
